# Supplementary material for: Gene co-expression network for analysis of plasma exosomal miRNAs in the elderly as markers of aging and cognitive decline
Source: PeerJ. 2020 Jan 6;8:e8318. doi: 10.7717/peerj.8318 (PMC6951281; doi:10.7717/peerj.8318)
Supplement: Supplemental Information 5 [file peerj-08-8318-s005.gz]

Archive with 1 entries (1 files):
- GSE97644_Normalized-Counts-microRNA-Final-10-5-17.csv
