# Supplementary material for: Gene co-expression network for analysis of plasma exosomal miRNAs in the elderly as markers of aging and cognitive decline
Source: PeerJ. 2020 Jan 6;8:e8318. doi: 10.7717/peerj.8318 (PMC6951281; doi:10.7717/peerj.8318)
Supplement: Supplemental Information 5 [file peerj-08-8318-s005.gz › GSE97644_Normalized-Counts-microRNA-Final-10-5-17.csv]

Gene	1016GH	1024LC	1027LG	1033ET	1037HMV	1039AG	1040NM	1044IKM	1045PG	1046RW	1107DHG	1305EDP	1316JXC	1413JK	1431JAM	1433JM	1434VG	1435HRG	1437WF	1440JL	1441ML	1442ESW	1444RES	1453HB	1454GTL	1457RO	1471PJT	1472MD	1489BXQ	1491EXW	1492WC	1496JT	1497FH	1500TB	1515AXE	1516FXE	1521JXW	1524CXC	1530LXD	1534FXC	1536PW	1537JXM	1573SXW	1540JAE	1542SMB	1543FM	1544LXW	1545JAX	1546PC
hsa-let-7a-2-3p	0.0001	0.0001	0.0001	0.0001	0.0001	0.0001	0.0001	0.0001	0.0001	0.0001	0.0001	0.0001	0.0001	0.0001	0.0001	0.0001	0.0001	0.0001	0.0001	0.0001	0.0001	0.0001	0.0001	0.0001	0.0001	0.0001	0.0001	0.0001	0.0001	0.0001	0.0001	0.0001	0.0001	0.0001	0.0001	0.0001	0.0001	0.0001	0.0001	0.0001	0.0001	0.0001	0.0001	0.0001	0.0001	0.0001	0.0001	0.0001	0.0001
hsa-let-7a-3p	0.146333	0.773864	0.217439	0.106436	0.193243	0.504376	0.578705	0.0684326	0.118648	0.838178	0.192212	0.198363	0.0002	0.664144	0.905221	0.102581	0.0529218	0.0002	0.175984	0.568142	0.504138	0.0791762	0.216078	0.223267	0.235076	0.392648	0.0002	0.263071	0.0002	0.117202	0.313465	0.559689	0.0002	0.0002	0.0002	0.0002	0.0002	0.0002	0.0002	0.0002	0.0734521	0.0661736	0.0002	0.0002	0.235412	0.0002	0.173953	0.0842036	0.0002
hsa-let-7a-5p	222.342	1909.02	1878.8	255.285	1331.61	2786.83	919.534	387.22	322.831	650.989	577.86	121.325	229.612	1351.26	880.495	912.931	180.731	309.446	1010.93	825.901	1076.79	330.279	619.785	430.688	243.567	2338.21	272.333	1450.44	483.309	405.179	1836.36	980.785	217.239	171.261	74.0449	118.815	108.865	239.293	769.744	187.188	68.784	109.385	250.473	158.042	186.641	218.777	306.848	488.901	193.432
hsa-let-7b-3p	0.511567	1.85689	0.434579	0.318807	1.3514	3.10918	1.06069	0.750659	0.355444	1.55634	2.01623	0.0991813	0.420479	1.92554	0.45261	0.204862	0.210987	0.563069	1.49426	0.68163	1.25994	0.552934	0.593763	0.334701	0.548144	1.37367	0.615	1.4897	1.67502	0.58511	2.4018	1.02583	0.336382	0.201346	0.160892	0.562062	0.219218	0.0001	1.91552	0.1182	0.0001	0.0660736	0.251831	0.0879008	0.235312	0.465582	0.608236	2.52021	1.38795
hsa-let-7b-5p	203.418	735.909	575.902	253.903	553.358	789.54	345.175	160.074	151.969	236.669	333.909	94.6722	176.055	594.097	181.547	279.807	164.176	282.329	514.607	253.984	392.946	244.195	504.344	333.653	165.353	1246.32	170.259	674.616	332.1	271.796	1068.97	243.658	173.925	115.918	87.5512	108.459	78.3348	175.118	566.454	160.498	103.212	89.5263	251.479	147.418	167.706	167.923	238.39	406.157	221.362
hsa-let-7c-3p	0.0001	0.0001	0.0001	0.0001	0.0001	0.0001	0.0001	0.0001	0.0001	0.0001	0.0001	0.0001	0.0001	0.0001	0.0001	0.0001	0.0001	0.0001	0.0001	0.113688	0.0001	0.0001	0.0001	0.0001	0.0001	0.0001	0.0001	0.0001	0.0001	0.0001	0.0001	0.0001	0.0001	0.0001	0.0001	0.0001	0.0001	0.0001	0.0001	0.0001	0.0001	0.0001	0.0001	0.0001	0.0001	0.0001	0.26073	0.0001	0.0868406
hsa-let-7c-5p	6.3569	29.5541	29.8705	8.81766	23.8409	62.5179	17.2588	6.61866	5.56716	8.6193	18.8173	3.4184	6.55802	27.6202	6.87826	11.0572	6.11583	11.3533	19.0726	10.6774	20.2836	9.55622	19.8069	11.265	5.24567	50.9202	7.58387	37.5031	13.3064	9.94528	47.3032	12.8683	9.34875	5.73562	2.73356	3.69299	2.73908	4.61399	30.5191	5.90509	2.78368	3.89254	7.38421	4.30234	5.76279	8.37878	12.9447	19.3209	7.28631
hsa-let-7d-3p	30.542	139.414	90.6976	23.1595	101.541	83.9454	82.6299	29.0672	25.1111	138.506	34.7543	10.5523	6.47394	83.4578	161.094	70.0286	15.9221	26.6473	66.2706	88.599	83.4018	19.5072	14.7337	30.6719	10.0998	105.274	13.8695	75.8823	24.4726	29.6016	92.5178	82.8045	24.1452	14.8923	9.32603	12.9252	8.14399	13.632	8.30026	14.5264	8.57059	6.66343	23.4111	12.6434	19.4051	20.1322	11.2072	40.7418	14.746
hsa-let-7d-5p	93.5255	710.688	707.549	110.485	489.653	730.131	385.477	168.535	140.776	338.304	115.207	49.4912	115.016	449.689	504.911	500.438	87.5711	102.93	384.703	369.844	445.229	99.905	150.898	176.892	63.6515	856.42	64.9745	493.848	116.314	100.505	553.958	618.142	84.407	64.4996	32.8016	43.7528	42.6916	88.8174	132.93	67.6713	35.5274	50.7998	102.79	70.5042	78.7961	81.6922	99.9082	97.4443	70.8672
hsa-let-7e-3p	0.146233	0.541665	0.325959	0.318807	0.386186	0.336217	0.38577	0.0683326	0.0001	0.359233	0.0001	0.0001	0.0001	0.132889	0.45261	0.614385	0.105544	0.0001	0.0879919	0.227277	0.126084	0.158052	0.0540694	0.334701	0.0001	0.294436	0.0001	1.13921	0.0931514	0.0001	0.208944	0.279845	0.269126	0.201346	0.0001	0.160661	0.146179	0.104961	0.0001	0.0591499	0.0001	0.198021	0.167921	0.0879008	0.352918	0.232841	0.173853	0.420118	0.0001
hsa-let-7e-5p	9.8641	98.9517	86.1355	16.7853	91.985	201.334	69.9992	22.858	27.8354	49.5605	22.5615	10.6018	16.2267	71.1749	43.1696	95.1119	12.337	10.415	56.8662	62.0193	56.9451	28.0367	36.3215	25.0394	9.94319	106.844	12.6397	92.1803	22.5185	30.6546	70.0671	57.2545	13.6532	13.8861	3.45712	7.94785	6.53712	13.0029	54.3981	17.9513	3.95571	6.92733	13.8453	20.6333	18.817	16.1756	20.6767	28.2253	12.2305
hsa-let-7f-1-3p	0.365433	0.773764	0.869058	0.0001	1.06184	1.51263	0.289353	0.204798	0.177772	1.43663	0.288118	0.0991813	0.0001	1.1288	0.724116	0.512004	0.0528218	0.281585	0.791127	0.454453	0.756007	0.158052	0.108039	0.334701	0.0001	0.784996	0.136744	0.70109	0.279254	0.468108	1.25316	0.466341	0.134613	0.100723	0.0001	0.0001	0.0001	0.0001	0.383184	0.0591499	0.0001	0.0660736	0.335741	0.0879008	0.117706	0.116471	0.0869766	0.0841036	0.347063
hsa-let-7f-2-3p	0.803834	6.96308	4.01903	0.956221	5.4053	4.03351	3.56755	1.02359	0.177772	4.66883	1.6322	0.495506	0.420479	5.84281	7.24026	2.55962	0.263709	1.03221	2.02161	3.18057	2.89774	1.50065	0.701702	1.28274	0.548144	4.51325	0.615	1.75258	0.744511	1.98914	4.38582	4.47601	1.34523	0.503216	0.321684	0.642342	0.255738	0.629266	0.0001	0.472499	0.439612	0.263994	1.00702	0.614706	0.235312	0.814694	0.173853	2.2682	0.954247
hsa-let-7f-5p	100.54	1488.53	1620.82	98.162	1187.79	1925.36	813.571	266.79	187.8	650.032	171.371	50.3335	75.6685	921.488	1012.36	844.54	88.6256	130.797	647.412	719.469	803.781	117.596	174.753	236.507	98.7265	1353.95	79.6639	862.832	144.509	120.98	1006.94	1165.98	88.6442	77.4801	24.521	47.6867	39.8432	121.22	167.791	68.7933	18.4597	52.3173	108.077	72.3481	78.9138	72.8482	59.6844	124.073	60.5452
hsa-let-7g-3p	0.0731667	0.0774664	0.10872	0.0001	0.0001	0.252188	0.0965175	0.136565	0.0001	0.0001	0.096106	0.0496406	0.0001	0.132889	0.181104	0.204862	0.0001	0.0001	0.0001	0.340865	0.0001	0.0001	0.0001	0.1674	0.0001	0.098212	0.0001	0.0001	0.0001	0.0001	0.0001	0.0933482	0.0001	0.201346	0.0001	0.0001	0.0001	0.0001	0.0001	0.0001	0.0001	0.0660736	0.0001	0.0001	0.0001	0.0001	0.0869766	0.0841036	0.0001
hsa-let-7g-5p	155.632	1289.31	1116.07	121.534	1109.13	1457.91	672.03	306.433	222.86	1286.18	156.01	59.5479	97.444	1169.74	1151.91	850.273	144.247	159.414	612.694	941.306	842.458	156.61	162.988	304.543	91.6018	1194.91	65.5894	895.077	147.487	109.514	1031.37	1073.1	114.403	78.7881	38.4293	61.3342	42.7646	120.905	189.244	85.7996	36.9924	72.769	153.472	80.5135	120.899	110.552	68.4589	143.058	95.4148
hsa-let-7i-3p	0.4385	2.01163	1.73802	0.106336	1.73749	2.52098	1.06069	1.43299	0.947685	1.91548	0.192112	0.297344	0.252328	3.25342	6.78775	1.53581	0.158266	0.375413	0.966911	2.83981	1.88987	0.237029	0.0001	0.892369	0.548144	0.98122	0.136744	2.01545	0.186203	0.0001	1.04432	1.11908	0.134613	0.201346	0.0804959	0.0803803	0.146179	0.314683	0.510879	0.1182	0.0001	0.329968	0.0840103	0.175702	0.235312	0.931065	0.173853	0.588125	0.0001
hsa-let-7i-5p	55.0193	454.218	417.86	36.3327	457.126	311.497	244.322	99.9609	78.5904	384.033	49.6352	19.42	30.5196	285.164	576.951	274.893	43.7065	48.9784	233.617	314.185	277.922	42.8842	34.6484	78.6313	27.8721	365.663	20.9067	287.669	36.9415	47.3859	323.186	315.086	33.4266	25.5584	17.3656	18.0632	9.53174	54.6327	29.753	24.8601	18.8991	17.2192	47.6611	24.3209	26.4614	35.7259	25.0206	40.2378	37.9925
hsa-miR-1-3p	19.2898	111.872	172.706	9.03023	6.85322	5.63016	12.7273	5.11765	6.98864	16.7598	35.1384	2.32861	1.26134	42.227	1.81024	8.29305	5.0615	5.06692	6.32842	24.3081	3.40178	5.29161	5.82889	6.35762	2.11409	24.332	2.32316	8.49971	5.39718	2.69125	11.6954	19.1161	1.0763	4.52825	1.52772	2.72973	1.75314	3.67034	0.638674	2.77555	0.879225	0.791883	0.0841103	4.47804	0.941047	5.12051	0.608336	2.4363	3.46983
hsa-miR-1-5p	0.365433	1.54743	2.17249	0.425043	0.193143	0.504276	0.289353	0.204798	0.177772	0.0001	1.44019	0.0991813	0.0001	0.398466	0.0001	0.0001	0.263709	0.0939282	0.351668	0.113688	0.0001	0.316005	0.0001	0.0558668	0.0783921	0.196324	0.205067	0.0001	0.0001	0.0001	0.313365	0.559589	0.134613	0.30197	0.0804959	0.0803803	0.0001	0.104961	0.0001	0.1182	0.0001	0.0001	0.0001	0.0001	0.0001	0.0001	0.0001	0.0001	0.173581
hsa-miR-100-3p	0.0001	0.0001	0.0001	0.0001	0.0001	0.0001	0.0001	0.0001	0.0001	0.0001	0.0001	0.0001	0.0001	0.0001	0.0001	0.0001	0.0001	0.0001	0.0001	0.0001	0.0001	0.0001	0.0001	0.0001	0.0001	0.0001	0.0001	0.0001	0.0001	0.0001	0.0001	0.0001	0.0001	0.0001	0.0001	0.0001	0.0001	0.0001	0.0001	0.0001	0.0001	0.0001	0.0001	0.0001	0.0001	0.0001	0.0001	0.0001	0.0001
hsa-miR-100-5p	2.26517	7.73674	7.49486	4.03706	10.2314	15.0413	3.95322	2.38824	4.14579	5.74623	4.8004	2.62575	2.18607	7.63545	4.3442	3.07153	3.69063	4.41003	3.2521	11.3589	5.29145	0.789862	4.20971	2.23077	1.0179	15.4037	3.14292	20.4164	8.83998	8.19025	14.9324	6.99371	3.29567	2.71693	0.562871	2.56907	2.48344	0.838988	25.4114	3.01165	1.75815	1.18763	3.2726	2.19512	0.705736	3.02574	5.99459	6.04836	2.08188
hsa-miR-101-3p	1.68073	22.5912	18.5742	1.06256	23.841	17.5623	22.1762	3.48006	1.42158	26.9352	3.2644	1.13963	1.51357	28.8154	40.4546	9.1121	0.84375	2.43973	6.76788	19.7646	10.3309	5.05468	0.485924	3.84811	3.36676	19.0339	1.02503	6.83486	2.23343	2.22324	13.7839	22.1933	1.5471	0.805186	0.723763	1.68609	0.365397	2.93631	2.17101	0.767849	0.805973	1.18773	2.26578	2.28302	1.41147	2.32761	0.955843	3.69636	1.56153
hsa-miR-101-5p	0.0001	0.154833	0.325959	0.212571	0.579229	1.00845	0.0001	0.0683326	0.118548	0.957789	0.288118	0.0001	0.0841759	0.531255	0.271606	0.102481	0.0001	0.0001	0.263776	0.340865	0.252069	0.0790762	0.0001	0.111634	0.0783921	0.588772	0.205067	0.525843	0.0001	0.0001	0.104522	0.373093	0.0001	0.0001	0.0804959	0.0001	0.0001	0.0001	0.255489	0.0001	0.0001	0.0001	0.0840103	0.0001	0.0001	0.0001	0.0001	0.0001	0.347063
hsa-miR-103a-2-5p	0.292367	0.232199	0.651818	0.0001	0.579229	0.420247	0.289353	0.204798	0.236996	0.718367	0.192112	0.148722	0.0841759	0.664044	0.995623	0.204862	0.105544	0.0939282	0.263776	0.568042	0.126084	0.0001	0.0540694	0.1674	0.313268	0.392548	0.0001	0.70109	0.279254	0.117102	0.626631	0.466341	0.403639	0.0001	0.0001	0.160661	0.0366197	0.0001	0.127795	0.1182	0.219856	0.0001	0.419651	0.0879008	0.117706	0.465582	0.0869766	0.0841036	0.0868406
hsa-miR-103a-3p	720.876	2642.99	1796.24	521.511	1902.15	2179.05	1473.93	1121.61	809.297	3449.96	466.013	265.885	467.798	2092.62	4326.9	1971.14	517.36	498.791	1290.69	2118.08	2061.74	524.876	467.267	1028.95	283.104	2374.51	308.133	1712.52	514.388	447.767	1945.17	2472.01	471.804	295.43	225.511	291.819	190.085	319.092	380.658	414.058	223.859	228.203	593.582	393.611	470.189	420.098	404.498	492.765	368.908
hsa-miR-103b	0.0002	0.0002	0.0002	0.0002	0.0002	0.0002	0.0002	0.0002	0.0002	0.0002	0.0002	0.0002	0.0002	0.0002	0.0002	0.0002	0.0002	0.0002	0.0002	0.0002	0.0002	0.0002	0.0002	0.0002	0.0002	0.0002	0.0002	0.0002	0.0002	0.0002	0.0002	0.0002	0.0002	0.0002	0.0002	0.0002	0.0002	0.0002	0.0002	0.0002	0.0002	0.0002	0.0002	0.0002	0.0002	0.0002	0.0002	0.0002	0.0002
hsa-miR-105-3p	0.0002	0.0002	0.0002	0.0002	0.0002	0.0002	0.0002	0.0002	0.0002	0.0002	0.0002	0.0002	0.0002	0.0002	0.0002	0.0002	0.0002	0.0002	0.0002	0.0002	0.0002	0.0002	0.0002	0.0002	0.0002	0.0002	0.0002	0.0002	0.0002	0.0002	0.0002	0.0002	0.0002	0.0002	0.0002	0.0002	0.0002	0.0002	0.0002	0.0002	0.0002	0.0002	0.0002	0.0002	0.0002	0.0002	0.0002	0.0002	0.0002
hsa-miR-105-5p	0.0002	0.0002	0.0002	0.0002	0.0002	0.0002	0.0002	0.0002	0.0002	0.0002	0.0002	0.0002	0.0002	0.0002	0.0002	0.0002	0.0002	0.0002	0.0002	0.0002	0.0002	0.0002	0.0002	0.0002	0.0002	0.0002	0.0002	0.0002	0.0002	0.0002	0.0002	0.0002	0.0002	0.0002	0.0002	0.0002	0.0002	0.0002	0.0002	0.0002	0.0002	0.0002	0.0002	0.0002	0.0002	0.0002	0.0002	0.0002	0.0002
hsa-miR-106a-3p	0.0001	0.0001	0.0001	0.0001	0.0001	0.0001	0.0001	0.0001	0.0001	0.0001	0.0001	0.0001	0.0001	0.0001	0.0001	0.0001	0.0001	0.0001	0.0001	0.0001	0.0001	0.0001	0.0001	0.0001	0.0001	0.0001	0.0001	0.0001	0.0001	0.0001	0.0001	0.0001	0.0001	0.0001	0.0001	0.0001	0.0001	0.0001	0.0001	0.0001	0.0001	0.0001	0.0001	0.0001	0.0001	0.0001	0.0001	0.0001	0.173581
hsa-miR-106a-5p	7.59904	11.9145	5.32247	3.71835	8.49399	7.81483	4.72456	4.98108	3.02053	9.45728	6.81653	2.03127	2.60645	10.9552	7.60227	3.48105	3.11069	1.97049	6.06464	4.65722	6.17334	4.10686	5.45101	6.58059	1.64423	10.8905	2.11809	4.20604	7.90947	4.91419	7.10078	6.71397	3.49744	2.21381	1.44723	1.84655	0.949612	4.40426	10.4711	1.8897	1.6849	1.12165	2.76914	2.10732	5.8804	4.65492	1.82451	6.30037	6.50565
hsa-miR-106b-3p	5.55317	43.8669	26.8292	7.4366	23.5513	24.0325	24.4901	6.34573	6.04096	28.6111	9.21668	3.56703	6.89432	14.4741	33.0333	22.7287	5.00868	7.03722	21.9731	18.2878	21.6694	4.58072	3.23826	7.58439	4.38446	33.5544	5.39756	25.5863	7.81642	8.07324	29.5515	24.0581	3.83372	6.13812	3.21594	2.89019	2.593	11.3251	6.25714	5.96414	6.08002	2.2432	9.73369	3.77554	3.05785	9.30975	6.16834	9.74452	6.76587
hsa-miR-106b-5p	20.8972	124.173	82.008	10.0925	98.7415	110.835	73.7595	24.5638	13.3847	141.499	20.2574	5.59819	7.56693	118.846	157.202	56.9239	11.4935	14.4496	41.7487	91.2115	64.8821	15.1635	6.31452	30.4488	10.6478	112.731	6.96897	43.5491	21.4019	14.8594	67.9787	100.428	13.3169	6.84248	4.58267	11.2393	2.62952	14.2612	21.4528	5.78699	5.49401	7.19122	17.2856	8.07778	15.5241	13.4991	4.34393	16.7168	14.8327
hsa-miR-107	36.6065	244.71	172.38	30.171	154.724	198.561	145.108	76.2159	61.1786	329.445	27.7458	15.2586	21.1031	161.737	418.391	177.324	31.6332	30.0251	99.9332	172.768	160.252	33.407	30.6007	58.1649	17.7724	186.609	23.4346	178.227	26.8919	23.1665	137.002	199.551	27.5753	18.1123	10.4516	15.9759	13.5124	24.957	16.6004	22.2029	13.2587	13.6566	36.9206	30.3792	27.2847	21.4123	21.8061	27.4693	19.1698
hsa-miR-10a-3p	0.146233	0.0774664	0.0001	0.0001	0.289664	0.756364	0.0965175	0.0001	0.0593241	0.0001	0.192112	0.0496406	0.168252	0.0001	0.0001	0.0001	0.105544	0.0939282	0.0001	0.113688	0.0001	0.0790762	0.0001	0.223167	0.0001	0.0001	0.0001	0.175348	0.0931514	0.0001	0.0001	0.279845	0.0001	0.0001	0.0001	0.0803803	0.0366197	0.0001	0.510879	0.0001	0.0001	0.198021	0.0001	0.0001	0.0001	0.349212	0.0001	0.0001	0.0001
hsa-miR-10a-5p	30.8342	140.343	97.1061	39.9447	116.115	265.029	87.5472	35.5493	38.1996	118.754	83.8133	20.609	27.7451	89.5661	89.1446	81.2905	30.3152	42.0351	103.8	77.8081	93.1026	41.3836	90.4528	39.0926	35.623	186.02	44.3412	147.821	70.9983	47.0349	171.983	89.1454	33.5611	23.7472	17.044	26.0109	16.6896	21.9161	189.371	19.7228	14.6505	12.5351	35.8298	34.1546	35.7523	34.3294	39.529	77.0314	52.7384
hsa-miR-10b-3p	0.0731667	0.0001	0.0001	0.212571	0.386186	1.26054	0.0001	0.204798	0.0593241	0.239522	0.0001	0.0496406	0.0001	0.398466	0.362108	0.0001	0.105544	0.0001	0.0879919	0.113688	0.252069	0.0790762	0.0001	0.0001	0.0783921	0.392548	0.0001	0.175348	0.558408	0.234104	0.313365	0.0933482	0.0001	0.0001	0.0804959	0.0001	0.0001	0.209822	1.14935	0.0591499	0.0001	0.0001	0.0001	0.0001	0.117706	0.0001	0.0001	0.0001	0.347063
hsa-miR-10b-5p	15.0518	80.6159	75.2736	33.6768	92.4677	276.877	41.1704	31.5918	44.8919	49.5605	110.407	12.4348	21.3554	112.539	30.4088	41.5667	20.9307	29.9313	72.2472	44.4131	94.7404	24.4037	119.542	18.5147	28.5767	154.919	48.0989	164.82	84.1185	44.3439	142.014	38.3251	22.9346	14.0874	15.8381	17.5815	18.2599	7.75982	311.831	16.1207	19.1189	10.16	47.2416	10.624	19.7579	30.1401	46.9135	89.2119	62.2799
hsa-miR-1178-3p	0.0001	0.0001	0.0001	0.0001	0.0001	0.0001	0.0001	0.0001	0.0001	0.0001	0.0001	0.0001	0.0001	0.0001	0.0001	0.0001	0.0001	0.0001	0.0001	0.0001	0.0001	0.0001	0.0001	0.0001	0.0001	0.0001	0.0001	0.0001	0.0001	0.0001	0.0001	0.0001	0.0001	0.0001	0.0001	0.0001	0.0001	0.0001	0.0001	0.0001	0.0001	0.0001	0.0001	0.0001	0.0001	0.0001	0.0001	0.0001	0.0001
hsa-miR-1178-5p	0.0001	0.0001	0.0001	0.0001	0.0001	0.0001	0.0001	0.0001	0.0001	0.0001	0.0001	0.0001	0.0001	0.0001	0.0001	0.0001	0.0001	0.0001	0.0001	0.0001	0.0001	0.0001	0.0001	0.0001	0.0001	0.0001	0.0001	0.0001	0.0001	0.0001	0.0001	0.0001	0.0001	0.0001	0.0001	0.0001	0.0001	0.0001	0.0001	0.0001	0.0001	0.0001	0.0001	0.0001	0.0001	0.0001	0.0001	0.0001	0.0001
hsa-miR-1179	0.0001	0.0001	0.0001	0.0001	0.0001	0.0001	0.0001	0.0001	0.0001	0.119811	0.096106	0.0001	0.0001	0.0001	0.0906021	0.0001	0.0001	0.0001	0.0001	0.0001	0.0001	0.0001	0.0001	0.0001	0.0001	0.0001	0.0001	0.0001	0.0001	0.0001	0.0001	0.0001	0.0001	0.0001	0.0001	0.0001	0.0001	0.0001	0.0001	0.0001	0.0001	0.0001	0.0001	0.0001	0.0001	0.0001	0.0001	0.0001	0.0001
hsa-miR-1180-3p	0.292367	1.00586	1.41216	0.74375	1.54444	3.10918	0.675023	0.682426	1.18458	1.19721	1.5362	0.396425	0.756783	2.3239	0.181104	0.512004	0.316431	0.938382	0.615343	1.02239	1.6379	0.947815	0.539794	0.111634	0.313268	1.17744	0.819967	2.01545	2.69859	1.17012	1.67085	0.186596	0.134613	0.201346	0.643267	0.321221	0.0731394	0.629266	8.93873	0.767749	0.512865	0.329968	1.09093	0.439104	0.352918	0.931065	1.91139	1.51216	0.954247
hsa-miR-1180-5p	0.0001	0.0001	0.0001	0.0001	0.0001	0.0001	0.0001	0.0001	0.0001	0.0001	0.0001	0.0001	0.0001	0.0001	0.0001	0.0001	0.0001	0.0001	0.0001	0.0001	0.0001	0.0001	0.0001	0.0001	0.0001	0.0001	0.0001	0.0001	0.0001	0.0001	0.0001	0.0001	0.0001	0.0001	0.0001	0.0001	0.0001	0.0001	0.0001	0.0001	0.0001	0.0001	0.0001	0.0001	0.0001	0.0001	0.0001	0.0001	0.0001
hsa-miR-1181	0.0001	0.0001	0.0001	0.0001	0.0001	0.0001	0.0001	0.0001	0.0001	0.0001	0.0001	0.0001	0.0001	0.0001	0.0001	0.0001	0.0001	0.0001	0.0001	0.0001	0.0001	0.0001	0.0001	0.0001	0.0001	0.0001	0.0001	0.0001	0.0001	0.0001	0.0001	0.0001	0.0001	0.0001	0.0001	0.0001	0.0001	0.0001	0.0001	0.0001	0.0001	0.0001	0.0001	0.0001	0.0001	0.0001	0.0001	0.0001	0.0001
hsa-miR-1182	0.0001	0.0001	0.0001	0.0001	0.0001	0.0001	0.0001	0.0001	0.0001	0.0001	0.0001	0.0001	0.0001	0.0001	0.0001	0.0001	0.0001	0.0001	0.0001	0.0001	0.0001	0.0001	0.0001	0.0001	0.0001	0.0001	0.0001	0.0001	0.0001	0.0001	0.0001	0.0001	0.0001	0.0001	0.0001	0.0001	0.0001	0.0001	0.0001	0.0001	0.0001	0.0001	0.0001	0.0001	0.0001	0.0001	0.0001	0.0001	0.0001
hsa-miR-1183	0.0001	0.0001	0.0001	0.0001	0.0001	0.0001	0.0001	0.0001	0.0001	0.0001	0.0001	0.0001	0.0001	0.0001	0.0001	0.0001	0.0001	0.0001	0.0001	0.0001	0.0001	0.0001	0.0001	0.0001	0.0001	0.0001	0.0001	0.0001	0.0001	0.0001	0.0001	0.0001	0.0001	0.0001	0.0001	0.0001	0.0001	0.0001	0.0001	0.0001	0.0001	0.0001	0.0001	0.0001	0.0001	0.0001	0.0001	0.0001	0.0001
hsa-miR-1184	0.0003	0.0003	0.0003	0.0003	0.0003	0.0003	0.0003	0.0003	0.0003	0.0003	0.0003	0.0003	0.0003	0.0003	0.0003	0.0003	0.0003	0.0003	0.0003	0.0003	0.0003	0.0003	0.0003	0.0003	0.0003	0.0003	0.0003	0.0003	0.0003	0.0003	0.0003	0.0003	0.0003	0.0003	0.0003	0.0003	0.0003	0.0003	0.0003	0.0003	0.0003	0.0003	0.0003	0.0003	0.0003	0.0003	0.0003	0.0003	0.0003
hsa-miR-1185-1-3p	0.4385	4.48735	2.38973	1.4874	6.37052	5.20992	3.56755	0.0683326	0.947685	14.0063	0.48013	0.198263	0.756783	7.96743	1.71964	1.84296	1.00181	0.656898	3.07632	5.45234	3.40168	1.57962	0.377886	1.28274	1.80082	3.2378	1.36654	3.24218	1.48892	0.468108	4.69908	3.82328	0.538152	0.30197	0.0001	0.401501	0.146179	1.15357	0.0001	0.29535	0.219856	0.198021	0.755293	1.93172	0.705736	0.814694	0.26073	0.0001	0.347063
hsa-miR-1185-2-3p	0.4385	0.541665	0.651818	0.425043	1.93053	1.59666	0.964275	0.136565	0.177772	4.3097	0.192112	0.0001	0.0001	2.78866	0.995623	0.819147	0.316431	0.187756	0.703235	1.36316	1.13396	0.237029	0.0001	0.446235	0.156684	1.17744	0.136744	0.613467	0.186203	0.351106	1.14874	0.746085	0.201869	0.0001	0.0804959	0.240941	0.0366197	0.314683	0.0001	0.17725	0.0733521	0.0660736	0.0001	0.351303	0.117706	0.0001	0.0001	0.336114	0.0001
hsa-miR-1185-5p	0.0002	0.0002	0.0002	0.0002	0.193243	0.168259	0.0002	0.0002	0.0002	0.239622	0.0002	0.0002	0.0002	0.0665944	0.0002	0.102581	0.0529218	0.0002	0.0002	0.113788	0.0002	0.0002	0.0002	0.0002	0.0002	0.0002	0.0002	0.0878238	0.0002	0.0002	0.104622	0.0002	0.0002	0.0002	0.0002	0.0002	0.0002	0.0002	0.0002	0.0002	0.0002	0.0002	0.0002	0.0002	0.0002	0.0002	0.0002	0.0002	0.0002
hsa-miR-1193	0.0001	0.0001	0.0001	0.0001	0.0001	0.252188	0.0001	0.0001	0.0001	0.0001	0.0001	0.0496406	0.0001	0.0001	0.0001	0.0001	0.0528218	0.0001	0.0001	0.0001	0.0001	0.0001	0.0001	0.0001	0.0001	0.0001	0.0001	0.0001	0.0001	0.0001	0.0001	0.0001	0.0001	0.0001	0.0001	0.0001	0.0001	0.0001	0.0001	0.0001	0.0001	0.0001	0.0001	0.0001	0.0001	0.0001	0.0001	0.0001	0.0001
hsa-miR-1197	0.0731667	0.928497	0.869058	0.106336	1.06184	1.26054	0.675023	0.136565	0.0593241	2.99288	0.192112	0.0991813	0.0001	1.06241	0.633614	1.12629	0.0001	0.0001	0.351668	0.795218	0.630022	0.316005	0.0001	0.0001	0.0001	0.588772	0.0684222	0.0877238	0.0001	0.0001	0.731053	0.932582	0.0673565	0.0001	0.0001	0.0001	0.0001	0.0001	0.0001	0.0591499	0.0733521	0.0001	0.0001	0.351303	0.235312	0.0001	0.0001	0.0001	0.0001
hsa-miR-1199-3p	0.0001	0.0001	0.0001	0.0001	0.0001	0.0001	0.0001	0.0001	0.0001	0.0001	0.0001	0.0001	0.0001	0.0001	0.0001	0.0001	0.0001	0.0001	0.0001	0.0001	0.0001	0.0001	0.0001	0.0001	0.0001	0.0001	0.0001	0.0001	0.0001	0.0001	0.0001	0.0001	0.0001	0.0001	0.0001	0.0001	0.0001	0.0001	0.0001	0.0001	0.0001	0.0001	0.0001	0.0001	0.0001	0.0001	0.0001	0.0001	0.0001
hsa-miR-1199-5p	0.0001	0.0001	0.0001	0.0001	0.0001	0.0001	0.0001	0.0001	0.0001	0.0001	0.0001	0.0001	0.0001	0.0001	0.0001	0.0001	0.0001	0.0001	0.0001	0.0001	0.0001	0.0001	0.0001	0.0001	0.0001	0.0001	0.0001	0.0001	0.0001	0.0001	0.0001	0.0001	0.0001	0.0001	0.0001	0.0001	0.0001	0.0001	0.0001	0.0001	0.0001	0.0001	0.0001	0.0001	0.0001	0.0001	0.0001	0.0001	0.0001
hsa-miR-1200	0.0001	0.0001	0.0001	0.0001	0.0001	0.0001	0.0001	0.0001	0.0001	0.0001	0.0001	0.0001	0.0001	0.0001	0.0001	0.0001	0.0001	0.0001	0.0001	0.0001	0.0001	0.0001	0.0001	0.0001	0.0001	0.0001	0.0001	0.0001	0.0001	0.0001	0.0001	0.0001	0.0001	0.0001	0.0001	0.0001	0.0001	0.0001	0.0001	0.0001	0.0001	0.0001	0.0001	0.0001	0.0001	0.0001	0.0001	0.0001	0.0001
hsa-miR-1202	0.0001	0.0001	0.0001	0.0001	0.0001	0.0001	0.0001	0.0001	0.0001	0.0001	0.0001	0.0001	0.0001	0.0001	0.0001	0.0001	0.0001	0.0001	0.0001	0.0001	0.0001	0.0001	0.0001	0.0001	0.0001	0.0001	0.0001	0.0001	0.0001	0.0001	0.0001	0.0001	0.0001	0.0001	0.0001	0.0001	0.0001	0.0001	0.0001	0.0001	0.0001	0.0001	0.0001	0.0001	0.0001	0.0001	0.0001	0.0001	0.0001
hsa-miR-1203	0.0001	0.0001	0.0001	0.0001	0.0001	0.0001	0.0001	0.0001	0.0001	0.0001	0.0001	0.0001	0.0001	0.0001	0.0001	0.0001	0.0001	0.0001	0.0001	0.0001	0.0001	0.0001	0.0001	0.0001	0.0001	0.0001	0.0001	0.0001	0.0001	0.0001	0.0001	0.0001	0.0673565	0.0001	0.0001	0.0001	0.0001	0.0001	0.0001	0.0001	0.0001	0.0001	0.0001	0.0001	0.0001	0.0001	0.0001	0.0001	0.0001
hsa-miR-1204	0.0001	0.0001	0.0001	0.0001	0.0001	0.0001	0.0001	0.0001	0.0001	0.0001	0.0001	0.0001	0.0001	0.0001	0.0001	0.0001	0.0001	0.0001	0.0001	0.0001	0.0001	0.0001	0.0001	0.0001	0.0001	0.0001	0.0001	0.0001	0.0001	0.0001	0.0001	0.0001	0.0001	0.0001	0.0001	0.0001	0.0001	0.0001	0.0001	0.0001	0.0001	0.0001	0.0001	0.0001	0.0001	0.0001	0.0001	0.0001	0.0001
hsa-miR-1205	0.0001	0.0001	0.0001	0.0001	0.0001	0.0001	0.0001	0.0001	0.0001	0.0001	0.0001	0.0001	0.0001	0.0001	0.0001	0.0001	0.0001	0.0001	0.0001	0.0001	0.0001	0.0001	0.0001	0.0001	0.0001	0.0001	0.0001	0.0001	0.0001	0.0001	0.0001	0.0001	0.0001	0.0001	0.0001	0.0001	0.0001	0.0001	0.0001	0.0001	0.0001	0.0001	0.0001	0.0001	0.0001	0.0001	0.0001	0.0001	0.0001
hsa-miR-1206	0.0001	0.0001	0.0001	0.0001	0.0001	0.0001	0.0001	0.0001	0.0001	0.0001	0.0001	0.0001	0.0001	0.0001	0.0001	0.0001	0.0001	0.0001	0.0001	0.0001	0.0001	0.0001	0.0001	0.0001	0.0001	0.0001	0.0001	0.0001	0.0001	0.0001	0.0001	0.0001	0.0001	0.0001	0.0001	0.0001	0.0001	0.0001	0.0001	0.0001	0.0001	0.0001	0.0001	0.0001	0.0001	0.0001	0.0001	0.0001	0.0001
hsa-miR-1207-3p	0.0001	0.0001	0.0001	0.0001	0.0001	0.0001	0.0001	0.0001	0.0001	0.0001	0.0001	0.0001	0.0001	0.0001	0.0001	0.0001	0.0001	0.0001	0.0001	0.0001	0.0001	0.0001	0.0001	0.0001	0.0001	0.0001	0.0001	0.0001	0.0001	0.0001	0.0001	0.0001	0.0001	0.0001	0.0001	0.0001	0.0001	0.0001	0.0001	0.0001	0.0001	0.0001	0.0001	0.0001	0.0001	0.0001	0.0001	0.0001	0.0001
hsa-miR-1207-5p	0.0001	0.0001	0.0001	0.0001	0.0001	0.0001	0.0001	0.0001	0.0001	0.0001	0.0001	0.0001	0.0001	0.0001	0.0001	0.0001	0.0001	0.0001	0.0001	0.0001	0.0001	0.0001	0.0001	0.0001	0.0001	0.0001	0.0001	0.0001	0.0001	0.0001	0.0001	0.0001	0.0001	0.0001	0.0001	0.0001	0.0001	0.0001	0.0001	0.0001	0.0001	0.0001	0.0001	0.0001	0.0001	0.0001	0.0001	0.0001	0.0001
hsa-miR-1208	0.0001	0.0001	0.0001	0.0001	0.0001	0.0001	0.0001	0.0001	0.0001	0.0001	0.0001	0.0001	0.0001	0.0001	0.0001	0.0001	0.0001	0.0001	0.0001	0.0001	0.0001	0.0001	0.0001	0.0001	0.0001	0.0001	0.0001	0.0001	0.0001	0.0001	0.0001	0.0001	0.0001	0.0001	0.0001	0.0001	0.0001	0.0001	0.0001	0.0001	0.0001	0.0001	0.0001	0.0001	0.0001	0.0001	0.0001	0.0001	0.0001
hsa-miR-122-3p	0.0001	0.0001	0.0001	0.0001	0.193143	0.0841293	0.0001	0.0683326	0.0001	0.0001	0.0001	0.0001	0.0001	0.132889	0.0001	0.102481	0.0001	0.0001	0.0001	0.568042	0.0001	0.0001	0.108039	0.0001	0.0001	0.196324	0.0001	0.0001	0.0001	0.0001	0.0001	0.0001	0.0001	0.0001	0.0804959	0.0001	0.0001	0.0001	0.255489	0.0591499	0.0001	0.0001	0.0001	0.0001	0.0001	0.0001	0.0001	0.0001	0.0001
hsa-miR-122-5p	1.68063	2.01163	10.9707	1.80611	2.7027	9.57944	2.31412	0.750659	0.947685	0.957789	10.7528	4.5083	1.00901	7.23709	1.99115	2.96915	0.949093	1.78284	3.77945	6.02028	4.66152	2.36939	5.39704	4.90758	2.89691	9.32074	2.39138	9.46347	3.53605	10.6473	7.51847	1.58532	2.82487	1.10696	3.69831	0.481782	4.0903	1.78274	18.0051	2.1259	3.88246	1.64944	2.26568	1.84392	2.23461	1.51292	5.82083	6.88839	9.10787
hsa-miR-1224-3p	0.0001	0.0001	0.0001	0.0001	0.0001	0.0001	0.0001	0.0001	0.0001	0.0001	0.0001	0.0001	0.0001	0.0001	0.0001	0.0001	0.0001	0.0001	0.0001	0.0001	0.0001	0.0001	0.0001	0.0001	0.0001	0.0001	0.0001	0.0001	0.0001	0.0001	0.0001	0.0001	0.0001	0.0001	0.0001	0.0001	0.0001	0.0001	0.0001	0.0001	0.0001	0.0001	0.0001	0.0001	0.0001	0.0001	0.0001	0.0001	0.0001
hsa-miR-1224-5p	0.0001	0.0001	0.0001	0.0001	0.0001	0.0001	0.0001	0.0001	0.0001	0.0001	0.0001	0.0001	0.0001	0.0001	0.0001	0.0001	0.0001	0.0001	0.0001	0.0001	0.0001	0.0001	0.0001	0.0001	0.0001	0.0001	0.0001	0.0001	0.0001	0.0001	0.0001	0.0001	0.0001	0.0001	0.0001	0.0001	0.0001	0.0001	0.0001	0.0001	0.0001	0.0001	0.0001	0.0001	0.0001	0.0001	0.0001	0.0841036	0.0001
hsa-miR-1225-3p	0.0001	0.0001	0.0001	0.0001	0.0001	0.0001	0.0001	0.0001	0.0001	0.0001	0.0001	0.0001	0.0001	0.0001	0.0001	0.0001	0.0001	0.0001	0.0001	0.0001	0.0001	0.0001	0.0001	0.0001	0.0001	0.0001	0.0001	0.0001	0.0001	0.0001	0.0001	0.0001	0.0001	0.0001	0.0001	0.0001	0.0001	0.0001	0.0001	0.0001	0.0001	0.0001	0.0001	0.0001	0.0001	0.0001	0.0001	0.0001	0.0001
hsa-miR-1225-5p	0.0731667	0.0001	0.0001	0.0001	0.0001	0.0001	0.0965175	0.0001	0.0001	0.0001	0.0001	0.0496406	0.0001	0.0001	0.0906021	0.0001	0.0001	0.0001	0.0001	0.0001	0.126084	0.0001	0.0001	0.0558668	0.0001	0.0001	0.0001	0.350595	0.0001	0.0001	0.0001	0.0001	0.0001	0.0001	0.0001	0.0001	0.0001	0.0001	0.0001	0.0001	0.0001	0.0001	0.0001	0.0001	0.0001	0.0001	0.173853	0.0001	0.0001
hsa-miR-1226-3p	1.3153	1.85689	0.977678	0.212571	2.02705	1.68069	2.12129	1.02359	0.829237	2.51403	1.15217	0.743209	0.252328	0.996016	1.62914	0.819147	0.738206	0.938382	2.02161	1.70392	1.76388	0.710886	0.431855	0.669302	0.313268	1.47178	0.683322	1.40208	0.837562	1.05312	0.939896	1.39882	0.874434	0.201346	0.321684	0.802903	0.438336	0.314683	0.383184	0.885849	0.512865	0.527889	0.251831	0.702507	0.705736	0.814694	0.347606	1.00814	0.780766
hsa-miR-1226-5p	0.0001	0.0001	0.217339	0.0001	0.0001	0.168159	0.0001	0.0001	0.0001	0.0001	0.0001	0.0496406	0.0001	0.0001	0.0001	0.0001	0.0001	0.0001	0.0001	0.0001	0.0001	0.0001	0.0001	0.0001	0.0001	0.0001	0.0001	0.175348	0.0001	0.0001	0.0001	0.0001	0.0001	0.0001	0.0001	0.0001	0.0001	0.0001	0.255489	0.0001	0.0001	0.0001	0.0001	0.0001	0.0001	0.232841	0.0001	0.0001	0.0001
hsa-miR-1227-3p	0.0731667	0.0001	0.0001	0.0001	0.0001	0.0001	0.0001	0.0683326	0.0001	0.0001	0.0001	0.0496406	0.0001	0.0001	0.0001	0.0001	0.0001	0.0001	0.175884	0.0001	0.126084	0.0001	0.0001	0.0001	0.0001	0.098212	0.0001	0.0001	0.0931514	0.117102	0.0001	0.0001	0.0001	0.0001	0.0001	0.0001	0.0001	0.0001	0.0001	0.0001	0.0733521	0.0001	0.0840103	0.0001	0.117706	0.0001	0.0001	0.0001	0.0001
hsa-miR-1227-5p	0.0001	0.0001	0.0001	0.0001	0.0001	0.0001	0.0001	0.0001	0.0001	0.0001	0.0001	0.0001	0.0001	0.0001	0.0001	0.0001	0.0001	0.0001	0.0001	0.0001	0.0001	0.0001	0.0001	0.0001	0.0001	0.0001	0.0001	0.0001	0.0001	0.0001	0.0001	0.0001	0.0001	0.0001	0.0001	0.0001	0.0001	0.0001	0.0001	0.0001	0.0001	0.0001	0.0001	0.0001	0.0001	0.0001	0.0001	0.0001	0.0001
hsa-miR-1228-3p	0.0001	0.0001	0.0001	0.0001	0.0001	0.0001	0.0001	0.0001	0.0001	0.0001	0.0001	0.0001	0.0001	0.0001	0.0001	0.0001	0.0001	0.0001	0.0001	0.0001	0.0001	0.0001	0.0001	0.0001	0.0001	0.0001	0.0001	0.0001	0.0001	0.0001	0.0001	0.0001	0.0001	0.0001	0.0001	0.0001	0.0001	0.0001	0.0001	0.0001	0.0001	0.0001	0.0001	0.0001	0.0001	0.0001	0.0001	0.0001	0.0001
hsa-miR-1228-5p	0.0731667	0.0001	0.0001	0.0001	0.0001	0.168159	0.0965175	0.0001	0.0001	0.0001	0.0001	0.0001	0.0841759	0.0001	0.0001	0.0001	0.0001	0.0939282	0.0001	0.0001	0.126084	0.0001	0.108039	0.0558668	0.0001	0.0001	0.136744	0.175348	0.0931514	0.0001	0.0001	0.0001	0.0673565	0.100723	0.0001	0.0001	0.0366197	0.0001	0.638574	0.1182	0.146604	0.0001	0.0001	0.0879008	0.0001	0.0001	0.0001	0.504122	0.0868406
hsa-miR-1229-3p	0.0001	1.08323	0.217339	0.0001	0.289664	0.672335	0.192935	0.545961	0.592341	0.598656	0.192112	0.198263	0.336404	0.464861	0.543112	0.716766	0.421875	0.375413	0.0879919	0.340865	0.378053	0.158052	0.701702	0.334701	0.0001	0.392548	0.136744	0.0877238	0.465357	0.117102	0.522209	0.932582	0.470895	0.201346	0.0804959	0.481782	0.182698	0.0001	0.0001	0.17725	0.36636	0.0660736	0.167921	0.439104	0.705736	0.465582	0.173853	0.252111	0.173581
hsa-miR-1229-5p	0.0001	0.0001	0.0001	0.0001	0.0001	0.0001	0.0001	0.0001	0.0593241	0.0001	0.0001	0.0001	0.0841759	0.0001	0.0001	0.0001	0.0001	0.0001	0.0001	0.0001	0.0001	0.0001	0.0001	0.0001	0.0001	0.0001	0.0001	0.0001	0.0001	0.0001	0.0001	0.0001	0.0001	0.0001	0.0001	0.0001	0.0001	0.0001	0.0001	0.0001	0.0001	0.0001	0.0001	0.0001	0.0001	0.0001	0.0001	0.0001	0.0001
hsa-miR-1231	0.0001	0.0001	0.0001	0.0001	0.0001	0.0001	0.0001	0.0001	0.0001	0.0001	0.0001	0.0001	0.0001	0.0001	0.0001	0.0001	0.0001	0.0001	0.0001	0.0001	0.0001	0.0001	0.0001	0.0001	0.0001	0.0001	0.0001	0.0001	0.0001	0.0001	0.0001	0.0001	0.0001	0.0001	0.0001	0.0001	0.0001	0.0001	0.0001	0.0001	0.0001	0.0001	0.0001	0.0001	0.0001	0.0001	0.0001	0.0001	0.0001
hsa-miR-1233-3p	0.0002	0.0002	0.0002	0.0002	0.0002	0.0002	0.0002	0.0002	0.0002	0.0002	0.0002	0.0002	0.0002	0.0002	0.0002	0.0002	0.0002	0.0002	0.0002	0.0002	0.0002	0.0002	0.0002	0.0002	0.0002	0.0002	0.0002	0.0002	0.0002	0.0002	0.0002	0.0002	0.0002	0.0002	0.0002	0.0002	0.0002	0.0002	0.0002	0.0002	0.0002	0.0002	0.0002	0.0002	0.0002	0.0002	0.0002	0.0002	0.0002
hsa-miR-1233-5p	0.0002	0.0002	0.0002	0.0002	0.0002	0.0002	0.0002	0.0002	0.0002	0.0002	0.0002	0.0002	0.0002	0.0002	0.0002	0.0002	0.0002	0.0002	0.0002	0.0002	0.0002	0.0002	0.0002	0.0002	0.0002	0.0002	0.0002	0.0002	0.0002	0.0002	0.0002	0.0002	0.0002	0.0002	0.0002	0.0002	0.0002	0.0002	0.0002	0.0002	0.0002	0.0002	0.0002	0.0002	0.0002	0.0002	0.0002	0.0002	0.0002
hsa-miR-1234-3p	0.0001	0.0001	0.0001	0.0001	0.0001	0.0001	0.0001	0.0001	0.0001	0.0001	0.0001	0.0001	0.0001	0.0001	0.0001	0.0001	0.0001	0.0001	0.0001	0.0001	0.0001	0.0001	0.0001	0.0001	0.0001	0.0001	0.0001	0.0001	0.0001	0.0001	0.0001	0.0001	0.0001	0.0001	0.0001	0.0001	0.0001	0.0001	0.0001	0.0591499	0.0001	0.0001	0.0001	0.0001	0.0001	0.0001	0.0001	0.0001	0.0001
hsa-miR-1236-3p	0.0001	0.0001	0.0001	0.0001	0.0001	0.0001	0.0001	0.0001	0.0001	0.0001	0.0001	0.0001	0.0001	0.0001	0.0001	0.0001	0.0001	0.0001	0.0001	0.0001	0.0001	0.0001	0.0001	0.0001	0.0001	0.0001	0.0001	0.0001	0.0001	0.0001	0.0001	0.0001	0.0001	0.0001	0.0001	0.0001	0.0001	0.0001	0.0001	0.0001	0.0001	0.0001	0.0001	0.0001	0.0001	0.0001	0.0001	0.0001	0.0001
hsa-miR-1236-5p	0.0001	0.0001	0.0001	0.0001	0.0001	0.0001	0.0001	0.0001	0.0001	0.0001	0.0001	0.0001	0.0001	0.0001	0.0001	0.0001	0.0001	0.0001	0.0001	0.0001	0.0001	0.0001	0.0001	0.0001	0.0001	0.0001	0.0001	0.0001	0.0001	0.0001	0.0001	0.0001	0.0001	0.0001	0.0001	0.0001	0.0001	0.0001	0.0001	0.0001	0.0001	0.0001	0.0001	0.0001	0.0001	0.0001	0.0001	0.0001	0.0001
hsa-miR-1237-3p	0.0001	0.0774664	0.10872	0.0001	0.0001	0.0001	0.0001	0.0001	0.0001	0.119811	0.0001	0.0001	0.0001	0.0001	0.0001	0.0001	0.0528218	0.0001	0.0001	0.0001	0.0001	0.0001	0.0001	0.0001	0.0001	0.098212	0.0001	0.0877238	0.0001	0.0001	0.0001	0.0001	0.0001	0.0001	0.0001	0.0001	0.0001	0.0001	0.0001	0.0001	0.0001	0.0001	0.0001	0.0001	0.0001	0.0001	0.0001	0.0001	0.0001
hsa-miR-1237-5p	0.0001	0.0001	0.0001	0.0001	0.0001	0.0001	0.0001	0.0001	0.0001	0.0001	0.0001	0.0001	0.0001	0.0001	0.0001	0.0001	0.0001	0.0001	0.0001	0.0001	0.0001	0.0001	0.0001	0.0001	0.0001	0.0001	0.0001	0.0001	0.0001	0.0001	0.0001	0.0001	0.0001	0.0001	0.0001	0.0001	0.0001	0.0001	0.0001	0.0001	0.0001	0.0001	0.0001	0.0001	0.0001	0.0001	0.0001	0.0001	0.0001
hsa-miR-1238-3p	0.0001	0.0001	0.0001	0.0001	0.0001	0.0001	0.0001	0.0001	0.0001	0.0001	0.0001	0.0001	0.0001	0.0001	0.0001	0.0001	0.0001	0.0001	0.0001	0.0001	0.0001	0.0001	0.0001	0.0001	0.0001	0.0001	0.0001	0.0001	0.0001	0.0001	0.0001	0.0001	0.0001	0.0001	0.0001	0.0001	0.0001	0.0001	0.0001	0.0001	0.0001	0.0001	0.0001	0.0001	0.0001	0.0001	0.0001	0.0001	0.0001
hsa-miR-1238-5p	0.0001	0.0001	0.0001	0.0001	0.0001	0.0001	0.0001	0.0001	0.0001	0.0001	0.0001	0.0001	0.0001	0.0001	0.0001	0.0001	0.0001	0.0001	0.0001	0.0001	0.0001	0.0001	0.0001	0.0001	0.0001	0.0001	0.0001	0.0001	0.0001	0.0001	0.0001	0.0001	0.0001	0.0001	0.0001	0.0001	0.0001	0.0001	0.0001	0.0001	0.0001	0.0001	0.0001	0.0001	0.0001	0.0001	0.0001	0.0001	0.0001
hsa-miR-124-3p	0.0003	0.0003	0.0003	0.0003	0.0003	0.0003	0.0003	0.0003	0.0003	0.0003	0.0003	0.0003	0.0003	0.0003	0.0003	0.0003	0.0003	0.0003	0.0003	0.0003	0.0003	0.0003	0.0003	0.0003	0.0003	0.0003	0.0003	0.0003	0.0003	0.0003	0.0003	0.0003	0.0675565	0.0003	0.0003	0.160861	0.0003	0.0003	0.0003	0.0003	0.0003	0.132247	0.0003	0.0003	0.0003	0.0003	0.0003	0.168307	0.0870406
hsa-miR-124-5p	0.0003	0.0003	0.0003	0.0003	0.0003	0.0003	0.0003	0.0003	0.0003	0.0003	0.0003	0.0003	0.0003	0.0003	0.0003	0.0003	0.0003	0.0003	0.0003	0.0003	0.0003	0.0003	0.0003	0.0003	0.0003	0.0003	0.0003	0.0003	0.0003	0.0003	0.0003	0.0003	0.0003	0.0003	0.0003	0.0003	0.0003	0.0003	0.0003	0.0003	0.0003	0.0003	0.0003	0.0003	0.0003	0.0003	0.0003	0.0003	0.0003
hsa-miR-1243	0.0001	0.0001	0.0001	0.0001	0.0001	0.0001	0.0001	0.0001	0.0001	0.0001	0.0001	0.0001	0.0001	0.0001	0.0001	0.0001	0.0001	0.0001	0.0001	0.0001	0.0001	0.0001	0.0001	0.0001	0.0001	0.0001	0.0001	0.0001	0.0001	0.0001	0.0001	0.0001	0.0001	0.0001	0.0001	0.0001	0.0001	0.0001	0.0001	0.0001	0.0001	0.0001	0.0001	0.0001	0.0001	0.0001	0.0001	0.0001	0.0001
hsa-miR-1244	0.0004	0.0004	0.0004	0.0004	0.0004	0.0004	0.0004	0.0004	0.0004	0.0004	0.0004	0.0004	0.0004	0.0004	0.0004	0.0004	0.0004	0.0004	0.0004	0.0004	0.0004	0.0004	0.0004	0.0004	0.0004	0.0004	0.0004	0.0004	0.0004	0.0004	0.0004	0.0004	0.0004	0.0004	0.0004	0.0004	0.0004	0.0004	0.0004	0.0004	0.0004	0.0004	0.0004	0.0004	0.0004	0.0004	0.0004	0.0004	0.0004
hsa-miR-1245a	0.0001	0.0001	0.0001	0.0001	0.0001	0.0001	0.0001	0.0001	0.0001	0.0001	0.0001	0.0001	0.0001	0.0001	0.0001	0.0001	0.0001	0.0001	0.0001	0.0001	0.0001	0.0001	0.0001	0.0001	0.0001	0.0001	0.0001	0.0001	0.0001	0.0001	0.0001	0.0001	0.0001	0.0001	0.0001	0.0001	0.0001	0.0001	0.0001	0.0001	0.0001	0.0001	0.0001	0.0001	0.0001	0.0001	0.0001	0.0001	0.0001
hsa-miR-1245b-3p	0.0001	0.0001	0.0001	0.0001	0.0001	0.0001	0.0001	0.0001	0.0001	0.0001	0.0001	0.0001	0.0001	0.0001	0.0001	0.0001	0.0001	0.0001	0.0001	0.0001	0.0001	0.0001	0.0001	0.0001	0.0001	0.0001	0.0001	0.0001	0.0001	0.0001	0.0001	0.0001	0.0001	0.0001	0.0001	0.0001	0.0001	0.0001	0.0001	0.0001	0.0001	0.0001	0.0001	0.0001	0.0001	0.0001	0.0001	0.0001	0.0001
hsa-miR-1245b-5p	0.0001	0.0001	0.0001	0.0001	0.0001	0.0001	0.0001	0.0001	0.0001	0.0001	0.0001	0.0001	0.0001	0.0001	0.0001	0.0001	0.0001	0.0001	0.0001	0.0001	0.0001	0.0001	0.0001	0.0001	0.0001	0.0001	0.0001	0.0001	0.0001	0.0001	0.0001	0.0001	0.0001	0.0001	0.0001	0.0001	0.0001	0.0001	0.0001	0.0001	0.0001	0.0001	0.0001	0.0001	0.0001	0.0001	0.0001	0.0001	0.0001
hsa-miR-1246	0.0001	0.0001	0.0001	0.0001	0.0001	0.0001	0.0001	0.0001	0.0001	0.0001	0.0001	0.0001	0.0001	0.0001	0.0001	0.0001	0.0001	0.0001	0.0001	0.0001	0.0001	0.0001	0.0001	0.0001	0.0001	0.0001	0.0001	0.0001	0.0001	0.0001	0.0001	0.0001	0.0001	0.0001	0.0001	0.0001	0.0001	0.0001	0.0001	0.0001	0.0001	0.0001	0.0001	0.0001	0.0001	0.0001	0.0001	0.0001	0.0001
hsa-miR-1247-3p	0.0001	0.0001	0.0001	0.0001	0.0001	0.0001	0.0001	0.0001	0.0001	0.0001	0.0001	0.0496406	0.0001	0.0001	0.0001	0.0001	0.0001	0.0001	0.0001	0.0001	0.0001	0.0001	0.0001	0.0001	0.0001	0.0001	0.0001	0.0001	0.0001	0.0001	0.0001	0.0001	0.0001	0.0001	0.0001	0.0001	0.0001	0.0001	0.0001	0.0001	0.0001	0.0001	0.0001	0.0001	0.0001	0.0001	0.0001	0.0001	0.0001
hsa-miR-1247-5p	0.0731667	0.0001	0.434579	0.106336	0.0001	0.168159	0.192935	0.0001	0.118548	0.0001	0.096106	0.0001	0.0001	0.0664944	0.0906021	0.204862	0.0528218	0.0001	0.0001	0.113688	0.126084	0.0001	0.647732	0.1674	0.0001	0.196324	0.341711	0.0877238	0.186203	0.117102	0.0001	0.0001	0.0001	0.0001	0.0001	0.0001	0.0731394	0.0001	1.14935	0.0591499	0.146604	0.0001	0.0840103	0.0001	0.0001	0.232841	0.0869766	0.252111	0.0001
hsa-miR-1248	0.0001	0.0001	0.0001	0.0001	0.0001	0.0001	0.0001	0.0001	0.0001	0.0001	0.0001	0.0001	0.0001	0.132889	0.0001	0.0001	0.0001	0.0001	0.0001	0.0001	0.0001	0.0001	0.0001	0.0001	0.0001	0.0001	0.0001	0.0001	0.0001	0.0001	0.0001	0.0001	0.0001	0.0001	0.0001	0.0001	0.0001	0.0001	0.0001	0.0001	0.0001	0.0001	0.0001	0.0001	0.0001	0.0001	0.0001	0.0001	0.0001
hsa-miR-1249-3p	6.72224	9.28407	6.0828	4.88694	7.14269	8.82318	5.39948	5.86811	5.09337	10.415	4.8004	2.37805	0.420479	3.38621	9.14081	1.94534	5.21956	7.03722	3.77945	5.33875	5.79538	2.05348	8.58123	3.51341	2.11399	10.3019	3.34789	6.57189	5.49013	4.91419	7.41405	5.96798	4.77531	1.71069	3.53752	3.93383	2.593	0.734127	3.70325	2.42115	3.6627	0.989704	3.52433	3.07313	4.58673	5.23678	2.34577	10.4165	4.77083
hsa-miR-1249-5p	0.0001	0.0001	0.0001	0.0001	0.0001	0.0001	0.0001	0.0001	0.0001	0.0001	0.0001	0.0001	0.0001	0.0001	0.0001	0.0001	0.0001	0.0001	0.0001	0.0001	0.0001	0.0001	0.0001	0.0001	0.0001	0.0001	0.0001	0.0001	0.0001	0.0001	0.0001	0.0001	0.0001	0.0001	0.0001	0.0001	0.0001	0.0001	0.0001	0.0001	0.0001	0.0001	0.0001	0.0001	0.0001	0.0001	0.0001	0.0001	0.0001
hsa-miR-1250-3p	0.0001	0.0001	0.0001	0.0001	0.0001	0.0001	0.0001	0.0001	0.0001	0.0001	0.0001	0.0001	0.0001	0.0001	0.0001	0.0001	0.0001	0.0001	0.0001	0.0001	0.0001	0.0001	0.0001	0.0001	0.0001	0.0001	0.0001	0.0001	0.0001	0.0001	0.0001	0.0001	0.0001	0.0001	0.0001	0.0001	0.0001	0.0001	0.0001	0.0001	0.0001	0.0001	0.0001	0.0001	0.0001	0.0001	0.0001	0.0001	0.0001
hsa-miR-1250-5p	0.292367	0.773764	0.217339	0.212571	1.06184	0.840393	0.482188	0.204798	0.236996	0.598656	0.192112	0.0991813	0.252328	0.929621	1.44813	0.819147	0.58004	0.0001	0.615343	0.68163	0.378053	0.237029	0.0540694	0.278934	0.0001	1.27556	0.0684222	0.262971	0.186203	0.468108	0.313365	1.30557	0.134613	0.0001	0.241288	0.401501	0.0731394	0.419544	0.0001	0.17725	0.293108	0.0660736	0.587472	0.263502	0.235312	0.232841	0.0001	0.420118	0.0001
hsa-miR-1251-3p	0.0001	0.0001	0.0001	0.0001	0.0001	0.0001	0.0001	0.0001	0.0001	0.0001	0.0001	0.0001	0.0001	0.0001	0.0001	0.0001	0.0001	0.0001	0.0001	0.0001	0.0001	0.0001	0.0001	0.0001	0.0001	0.0001	0.0001	0.0001	0.0001	0.0001	0.0001	0.0001	0.0001	0.0001	0.0001	0.0001	0.0001	0.0001	0.0001	0.0001	0.0001	0.0001	0.0001	0.0001	0.0001	0.0001	0.0001	0.0001	0.0001
hsa-miR-1251-5p	0.0001	0.0001	0.0001	0.0001	0.0001	0.0001	0.0001	0.0001	0.0001	0.0001	0.0001	0.0001	0.0001	0.0001	0.0001	0.0001	0.0001	0.0001	0.0001	0.0001	0.0001	0.0001	0.0001	0.0001	0.0001	0.0001	0.0001	0.0001	0.0001	0.0001	0.0001	0.0001	0.0001	0.0001	0.0001	0.0001	0.0001	0.0001	0.0001	0.0001	0.0001	0.0001	0.0001	0.0001	0.0001	0.0001	0.0001	0.0001	0.0001
hsa-miR-1252-3p	0.0001	0.0001	0.0001	0.0001	0.0001	0.0001	0.0001	0.0001	0.0001	0.0001	0.0001	0.0001	0.0001	0.0001	0.0001	0.0001	0.0001	0.0001	0.0001	0.0001	0.0001	0.0001	0.0001	0.0001	0.0001	0.0001	0.0001	0.0001	0.0001	0.0001	0.0001	0.0001	0.0001	0.0001	0.0001	0.0001	0.0001	0.0001	0.0001	0.0001	0.0001	0.0001	0.0001	0.0001	0.0001	0.0001	0.0001	0.0001	0.0001
hsa-miR-1252-5p	0.0001	0.0001	0.0001	0.0001	0.0001	0.0001	0.0001	0.0001	0.0001	0.0001	0.0001	0.0001	0.0001	0.0001	0.0001	0.0001	0.0001	0.0001	0.0001	0.0001	0.0001	0.0001	0.0001	0.0001	0.0001	0.0001	0.0001	0.0001	0.0001	0.0001	0.0001	0.0001	0.0001	0.0001	0.0001	0.0001	0.0001	0.0001	0.0001	0.0001	0.0001	0.0001	0.0001	0.0001	0.0001	0.0001	0.0001	0.0001	0.0001
hsa-miR-1253	0.0001	0.0001	0.0001	0.0001	0.0001	0.0001	0.0001	0.0001	0.0001	0.0001	0.0001	0.0001	0.0001	0.0001	0.0001	0.0001	0.0001	0.0001	0.0001	0.0001	0.0001	0.0001	0.0001	0.0001	0.0001	0.0001	0.0001	0.0001	0.0001	0.0001	0.0001	0.0001	0.0001	0.0001	0.0001	0.0001	0.0001	0.0001	0.0001	0.0001	0.0001	0.0001	0.0001	0.0001	0.0001	0.0001	0.0001	0.0001	0.0001
hsa-miR-1254	0.146333	0.154933	1.30364	0.0002	0.67585	0.336317	0.482288	0.27313	0.0002	0.359333	0.0002	0.0992813	0.252428	0.332172	0.633714	0.512104	0.0529218	0.0002	0.439659	0.113788	0.378153	0.237129	0.216077	0.279034	0.0784921	0.098312	0.136844	0.0878238	0.0002	0.117202	0.313465	0.466441	0.134713	0.201446	0.0002	0.321321	0.292357	0.0002	0.127895	0.0592499	0.146704	0.264094	0.0002	0.0880008	0.117806	0.465682	0.0870766	0.0842036	0.0002
hsa-miR-1255a	0.0001	0.309566	0.869058	0.0001	0.0001	0.0001	0.0001	0.341263	0.177772	0.478945	0.096106	0.0496406	0.0001	0.597649	0.45261	0.0001	0.0001	0.0001	0.175884	0.568042	0.252069	0.237029	0.0001	0.1674	0.156684	0.686884	0.0684222	0.0001	0.0931514	0.0001	0.417787	0.746085	0.0001	0.201346	0.0001	0.0001	0.0001	0.0001	0.0001	0.0001	0.0001	0.0001	0.167921	0.0879008	0.352918	0.0001	0.0001	0.0001	0.0001
hsa-miR-1255b-2-3p	0.0001	0.0001	0.0001	0.0001	0.0001	0.0001	0.0001	0.0001	0.0001	0.0001	0.0001	0.0001	0.0001	0.0001	0.0001	0.0001	0.0001	0.0001	0.0001	0.0001	0.0001	0.0001	0.0001	0.0001	0.0001	0.0001	0.0001	0.0001	0.0001	0.0001	0.0001	0.0001	0.0001	0.0001	0.0001	0.0001	0.0001	0.0001	0.0001	0.0001	0.0001	0.0001	0.0001	0.0001	0.0001	0.0001	0.0001	0.0001	0.0001
hsa-miR-1255b-5p	0.0002	0.0002	0.0002	0.0002	0.0002	0.0002	0.0002	0.0002	0.0002	0.0002	0.0002	0.0002	0.0002	0.0002	0.0002	0.0002	0.0002	0.0002	0.0002	0.0002	0.0002	0.0002	0.0002	0.0002	0.0002	0.0002	0.0002	0.0002	0.0002	0.0002	0.0002	0.0002	0.0002	0.0002	0.0002	0.0002	0.0002	0.0002	0.0002	0.0002	0.0002	0.0002	0.0002	0.0002	0.0002	0.0002	0.0002	0.0002	0.0002
hsa-miR-1256	0.0001	0.0774664	0.10872	0.0001	0.0001	0.0001	0.0001	0.0001	0.0001	0.0001	0.0001	0.0001	0.0001	0.0001	0.0001	0.0001	0.0001	0.0001	0.0001	0.0001	0.0001	0.0001	0.0001	0.0001	0.0001	0.0001	0.0001	0.0001	0.0001	0.0001	0.0001	0.0001	0.0001	0.0001	0.0001	0.0001	0.0001	0.104961	0.0001	0.0591499	0.0001	0.0001	0.0001	0.0001	0.0001	0.0001	0.0001	0.0001	0.0001
hsa-miR-1257	0.0001	0.0001	0.0001	0.0001	0.0001	0.0001	0.0001	0.0001	0.0001	0.0001	0.0001	0.0001	0.0001	0.0001	0.0001	0.0001	0.0001	0.0001	0.0001	0.0001	0.0001	0.0001	0.0001	0.0001	0.0001	0.0001	0.0001	0.0001	0.0001	0.0001	0.0001	0.0001	0.0001	0.0001	0.0001	0.0001	0.0001	0.0001	0.0001	0.0001	0.0001	0.0001	0.0001	0.0001	0.0001	0.0001	0.0001	0.0001	0.0001
hsa-miR-1258	0.0001	0.0001	0.0001	0.0001	0.0001	0.0001	0.0001	0.0001	0.0001	0.0001	0.0001	0.0001	0.0001	0.0001	0.0001	0.0001	0.0001	0.0001	0.0001	0.0001	0.0001	0.0001	0.0001	0.0001	0.0001	0.0001	0.0001	0.0001	0.0001	0.0001	0.0001	0.0001	0.0001	0.0001	0.0001	0.0001	0.0001	0.0001	0.0001	0.0001	0.0001	0.0001	0.0001	0.0001	0.0001	0.0001	0.0001	0.0001	0.0001
hsa-miR-125a-3p	0.292367	0.851131	0.543199	0.106336	0.289664	0.672335	0.578605	0.27303	0.770013	0.598656	0.288118	0.445966	0.504555	0.597649	0.45261	0.614385	0.263709	0.281585	0.791127	0.568042	0.504038	0.710886	0.485824	0.223167	0.0001	0.392548	0.0684222	0.525843	0.65146	0.702112	1.25316	0.373093	0.403639	0.603839	0.241288	0.321221	0.292257	0.0001	1.53244	0.649649	0.219856	0.0660736	0.503562	0.351303	0.58813	1.04744	0.52136	1.00814	0.173581
hsa-miR-125a-5p	32.807	213.377	123.609	77.9771	195.939	358.889	147.808	75.2607	112.348	184.236	73.0607	36.4125	39.9361	124.49	206.254	249.605	43.7592	44.3808	159.436	180.151	154.457	77.0809	70.754	55.042	24.5838	198.088	44.7512	258.14	77.698	78.6255	175.324	132.413	43.515	43.2681	29.3446	33.7178	24.4318	27.4737	199.715	59.4634	25.7848	24.0145	52.2762	68.3969	61.0376	69.2406	67.9376	99.2923	71.4744
hsa-miR-125b-1-3p	0.0001	0.0774664	0.0001	0.0001	0.0001	0.0001	0.0001	0.0001	0.0001	0.0001	0.0001	0.0001	0.0001	0.0664944	0.0001	0.0001	0.0001	0.0001	0.0001	0.0001	0.0001	0.0001	0.0001	0.0001	0.0001	0.0001	0.0001	0.0001	0.186203	0.0001	0.0001	0.0001	0.0001	0.0001	0.0001	0.0001	0.0001	0.0001	0.0001	0.0001	0.0001	0.0001	0.0001	0.0001	0.0001	0.0001	0.0001	0.0001	0.0001
hsa-miR-125b-2-3p	0.0001	0.0001	0.10872	0.0001	0.0966215	0.168159	0.0001	0.0001	0.0001	0.0001	0.48013	0.0496406	0.0001	0.132889	0.0906021	0.102481	0.0001	0.0001	0.175884	0.0001	0.378053	0.0001	0.0001	0.111634	0.0001	0.098212	0.0684222	0.0877238	0.0931514	0.0001	0.0001	0.0001	0.134613	0.0001	0.0804959	0.0803803	0.0001	0.0001	0.0001	0.0001	0.146604	0.0660736	0.0001	0.0001	0.0001	0.0001	0.0869766	0.0001	0.0001
hsa-miR-125b-5p	7.52607	39.3023	29.4361	13.3859	44.8827	72.0133	21.887	11.5315	15.8723	30.8857	19.3934	5.84599	6.38997	30.0105	36.02	30.8168	9.01563	10.1336	35.948	27.6022	28.9766	8.45066	17.7561	9.9267	4.9326	35.0262	7.78893	48.9819	17.4008	13.5724	45.2148	25.084	8.20549	6.64133	6.19068	3.53253	4.56516	4.2995	32.1793	6.55474	6.73939	3.36485	13.3419	4.21464	4.93965	11.0554	19.8081	23.1012	15.0063
hsa-miR-126-3p	491.812	5052.57	3369.82	526.823	3315.22	4308.27	2761.78	1186.02	894.224	5031.34	834.004	283.967	299.983	3233.14	5166.4	3084.33	566.654	527.971	2605.12	3306.9	3188.92	552.676	591.073	1164.3	314.421	3619.84	352.474	3219.21	703.934	647.022	3512.54	3937.87	507.854	381.765	194.639	199.818	215.685	762.969	780.47	300.682	191.921	199.57	595.763	313.8	392.333	438.484	418.224	731.671	497.718
hsa-miR-126-5p	533.898	3685.35	2168.27	420.693	2802.98	3553.43	2476.48	1205.47	636.185	4075.69	1053.28	271.086	221.792	3025.92	2376.13	1522.92	485.146	636.718	1673.46	2508.37	2346.96	670.903	309.73	1147.74	479.382	3201.98	377.822	2056.62	742.271	895.417	2743.06	2547.26	608.537	349.565	217.23	253.766	183.913	506.584	698.746	293.891	170.751	204.188	652.235	365.339	461.133	457.686	293.73	864.061	500.407
hsa-miR-1260a	0.0001	0.0001	0.0001	0.0001	0.0001	0.0001	0.0001	0.0001	0.0001	0.0001	0.0001	0.0001	0.0001	0.0664944	0.0001	0.0001	0.0001	0.0001	0.0001	0.0001	0.0001	0.0001	0.0001	0.0001	0.0001	0.0001	0.0001	0.0001	0.0001	0.0001	0.0001	0.0001	0.0001	0.0001	0.0001	0.0001	0.0001	0.0001	0.0001	0.0001	0.0001	0.0001	0.0001	0.0001	0.0001	0.0001	0.0001	0.0001	0.0868406
hsa-miR-1260b	3.58037	9.4388	10.6448	1.69987	9.94181	11.176	3.56755	3.5482	3.84966	14.7246	5.47244	0.891831	0.840859	6.77233	8.7788	1.94534	1.47631	1.87666	5.36151	5.7931	10.8348	3.71198	2.91445	4.51721	1.9574	8.43773	3.27957	7.3605	3.2569	4.56318	7.51847	3.07729	3.0939	1.91194	1.68841	0.883183	0.657454	1.78274	3.06477	2.1259	1.31864	0.923731	3.10478	2.10732	1.76419	3.25848	2.34577	3.86426	3.72995
hsa-miR-1261	0.0001	0.0001	0.0001	0.0001	0.0001	0.0001	0.0001	0.0001	0.0001	0.0001	0.0001	0.0001	0.0001	0.0001	0.0001	0.0001	0.0001	0.0001	0.0001	0.0001	0.0001	0.0001	0.0001	0.0001	0.0001	0.0001	0.0001	0.0001	0.0001	0.0001	0.0001	0.0001	0.0001	0.0001	0.0001	0.0001	0.0001	0.0001	0.0001	0.0001	0.0001	0.0001	0.0001	0.0001	0.0001	0.0001	0.0001	0.0001	0.0001
hsa-miR-1262	0.0001	0.0001	0.0001	0.0001	0.0001	0.0001	0.0001	0.0001	0.0001	0.0001	0.0001	0.0001	0.0001	0.0001	0.0001	0.0001	0.0001	0.0001	0.0001	0.0001	0.0001	0.0001	0.0001	0.0001	0.0001	0.0001	0.0001	0.0001	0.0001	0.0001	0.0001	0.0001	0.0001	0.0001	0.0001	0.0001	0.0001	0.0001	0.0001	0.0001	0.0001	0.0001	0.0001	0.0001	0.0001	0.0001	0.0001	0.0001	0.0001
hsa-miR-1263	0.0001	0.0001	0.0001	0.0001	0.0001	0.0001	0.0001	0.0001	0.0001	0.0001	0.0001	0.0001	0.0001	0.0001	0.0001	0.0001	0.0001	0.0001	0.0001	0.0001	0.0001	0.0001	0.0001	0.0001	0.0001	0.0001	0.0001	0.0001	0.0001	0.0001	0.0001	0.0001	0.0001	0.0001	0.0001	0.0001	0.0001	0.0001	0.0001	0.0001	0.0001	0.0001	0.0001	0.0001	0.0001	0.0001	0.0001	0.0001	0.0001
hsa-miR-1264	0.0001	0.0001	0.0001	0.0001	0.0001	0.0001	0.0001	0.0001	0.0001	0.0001	0.0001	0.0001	0.0001	0.0001	0.0001	0.0001	0.0001	0.0001	0.0001	0.0001	0.0001	0.0001	0.0001	0.0001	0.0001	0.0001	0.0001	0.0001	0.0001	0.0001	0.0001	0.0001	0.0001	0.0001	0.0001	0.0001	0.0001	0.0001	0.0001	0.0001	0.0001	0.0001	0.0001	0.0001	0.0001	0.0001	0.0001	0.0001	0.0001
hsa-miR-1265	0.0001	0.0001	0.0001	0.0001	0.0001	0.0001	0.0001	0.0001	0.0001	0.0001	0.0001	0.0001	0.0001	0.0001	0.0001	0.0001	0.0001	0.0001	0.0001	0.0001	0.0001	0.0001	0.0001	0.0001	0.0001	0.0001	0.0001	0.0001	0.0001	0.0001	0.0001	0.0001	0.0001	0.0001	0.0001	0.0001	0.0001	0.0001	0.0001	0.0001	0.0001	0.0001	0.0001	0.0001	0.0001	0.0001	0.0001	0.0001	0.0001
hsa-miR-1266-3p	0.0001	0.0001	0.0001	0.0001	0.0001	0.0001	0.0001	0.0001	0.0001	0.0001	0.0001	0.0001	0.0001	0.0001	0.0001	0.0001	0.0001	0.0001	0.0001	0.0001	0.0001	0.0001	0.0001	0.0001	0.0001	0.0001	0.0001	0.0001	0.0001	0.0001	0.0001	0.0001	0.0001	0.0001	0.0001	0.0001	0.0001	0.0001	0.0001	0.0001	0.0001	0.0001	0.0001	0.0001	0.0001	0.0001	0.0001	0.0001	0.0001
hsa-miR-1266-5p	0.0001	0.0001	0.0001	0.0001	0.0001	0.0001	0.0001	0.0001	0.0001	0.0001	0.0001	0.0001	0.0001	0.0001	0.0001	0.0001	0.0001	0.0001	0.0001	0.0001	0.0001	0.0001	0.0001	0.0001	0.0001	0.0001	0.0001	0.0001	0.0001	0.0001	0.0001	0.0001	0.0001	0.0001	0.0001	0.0001	0.0001	0.0001	0.0001	0.0001	0.0001	0.0660736	0.0001	0.0001	0.0001	0.0001	0.0001	0.0001	0.0001
hsa-miR-1267	0.0001	0.0001	0.0001	0.0001	0.0001	0.0001	0.0001	0.0001	0.0001	0.0001	0.0001	0.0001	0.0001	0.0001	0.0001	0.0001	0.0001	0.0001	0.0001	0.0001	0.0001	0.0001	0.0001	0.0001	0.0001	0.0001	0.0001	0.0001	0.0001	0.0001	0.0001	0.0001	0.0001	0.0001	0.0001	0.0001	0.0001	0.0001	0.0001	0.0001	0.0001	0.0001	0.0001	0.0001	0.0001	0.0001	0.0001	0.0001	0.0001
hsa-miR-1268a	0.0001	0.0001	0.0001	0.0001	0.0001	0.0001	0.0001	0.0001	0.0001	0.0001	0.0001	0.0001	0.0001	0.0001	0.0001	0.0001	0.0001	0.0001	0.0001	0.0001	0.0001	0.0001	0.0001	0.0001	0.0001	0.0001	0.0001	0.0001	0.0001	0.0001	0.0001	0.0001	0.0001	0.0001	0.0001	0.0001	0.0001	0.0001	0.0001	0.0001	0.0001	0.0001	0.0001	0.0001	0.0001	0.0001	0.0001	0.0001	0.0001
hsa-miR-1268b	0.0001	0.0001	0.0001	0.0001	0.0966215	0.0001	0.0001	0.0001	0.0001	0.0001	0.0001	0.0001	0.0001	0.0001	0.0001	0.0001	0.0001	0.0001	0.0001	0.0001	0.0001	0.0790762	0.0540694	0.0001	0.0001	0.0001	0.0001	0.0877238	0.0931514	0.0001	0.0001	0.0001	0.0001	0.0001	0.0001	0.0001	0.0001	0.0001	0.0001	0.0001	0.0001	0.0001	0.0001	0.0001	0.0001	0.0001	0.0001	0.0841036	0.0868406
hsa-miR-1269a	0.0001	0.0001	0.0001	0.0001	0.0001	0.0001	0.0001	0.0001	0.0001	0.0001	0.0001	0.0001	0.0001	0.0001	0.0001	0.0001	0.0001	0.0001	0.0001	0.0001	0.0001	0.0001	0.0001	0.0001	0.0001	0.0001	0.0001	0.0001	0.0001	0.0001	0.0001	0.0001	0.0001	0.0001	0.0001	0.0001	0.0001	0.0001	0.0001	0.0001	0.0001	0.0001	0.0001	0.0001	0.0001	0.0001	0.0001	0.0001	0.0001
hsa-miR-1269b	0.0001	0.0001	0.0001	0.0001	0.0001	0.0001	0.0001	0.0001	0.0001	0.0001	0.0001	0.0001	0.0001	0.0001	0.0001	0.0001	0.0001	0.0001	0.0001	0.0001	0.0001	0.0001	0.0001	0.0001	0.0001	0.0001	0.0001	0.0001	0.0001	0.0001	0.0001	0.0001	0.0001	0.0001	0.0001	0.0001	0.0001	0.0001	0.0001	0.0001	0.0001	0.0001	0.0001	0.0001	0.0001	0.0001	0.0001	0.0001	0.0001
hsa-miR-127-3p	1.16917	5.18365	4.45351	4.88694	14.1888	7.98289	7.03858	0.477728	4.50113	40.5822	1.24818	0.891831	7.14655	5.71002	5.70173	10.1358	1.89809	1.3137	8.34983	5.7931	9.57492	3.15915	0.431855	4.07108	1.87911	5.00381	0.751644	6.22139	5.39708	0.819115	8.24942	4.75576	1.547	0.704463	0.241288	0.963463	0.657454	3.67024	0.383184	1.4173	1.97791	0.395942	1.93004	2.37072	1.17616	3.02574	2.17201	0.588125	0.607284
hsa-miR-127-5p	0.0001	0.309566	0.0001	0.106336	0.289664	0.336217	0.0001	0.0001	0.0001	0.838078	0.0001	0.0001	0.168252	0.0664944	0.0001	0.0001	0.0528218	0.0001	0.0001	0.227277	0.126084	0.0790762	0.0001	0.0558668	0.0001	0.098212	0.0001	0.0877238	0.0001	0.117102	0.104522	0.0933482	0.0001	0.0001	0.0001	0.0001	0.0366197	0.0001	0.0001	0.0591499	0.0001	0.0001	0.0001	0.0879008	0.352918	0.0001	0.0001	0.168107	0.0001
hsa-miR-1270	0.4385	0.232199	0.651818	0.106336	0.0001	0.0841293	0.0965175	0.341263	0.177772	0.359233	0.576136	0.0001	0.0001	0.0001	0.633614	0.204862	0.105544	0.0939282	0.0001	0.0001	0.0001	0.0001	0.0540694	0.334701	0.0001	0.784996	0.0001	0.350595	0.186203	0.0001	0.104522	0.186596	0.0001	0.100723	0.0001	0.0803803	0.109659	0.0001	0.0001	0.17725	0.219856	0.132047	0.0840103	0.0001	0.117706	0.0001	0.0001	0.504122	0.0868406
hsa-miR-1271-3p	0.0001	0.0001	0.0001	0.0001	0.0001	0.0001	0.0001	0.0001	0.0001	0.0001	0.0001	0.0001	0.0001	0.0001	0.0001	0.0001	0.0001	0.0001	0.0001	0.0001	0.0001	0.0001	0.0001	0.0001	0.0001	0.0001	0.0001	0.0001	0.0001	0.0001	0.0001	0.0001	0.0001	0.0001	0.0001	0.0001	0.0001	0.0001	0.0001	0.0001	0.0001	0.0001	0.0001	0.0001	0.0001	0.0001	0.0001	0.0001	0.0001
hsa-miR-1271-5p	0.292367	0.619031	0.217339	0.425043	0.0001	1.00845	0.192935	0.0001	0.0593241	0.478945	0.192112	0.0001	0.0001	0.398466	0.362108	0.0001	0.0528218	0.0001	0.175884	0.113688	0.378053	0.0001	0.0001	0.0001	0.0783921	0.0001	0.0001	0.262971	0.0001	0.0001	0.208944	0.186596	0.0673565	0.0001	0.0001	0.0001	0.0731394	0.0001	0.0001	0.0001	0.0733521	0.0001	0.0001	0.0879008	0.0001	0.0001	0.0001	0.0841036	0.0001
hsa-miR-1272	0.0001	0.0001	0.0001	0.0001	0.0001	0.0001	0.0001	0.0001	0.0001	0.0001	0.0001	0.0001	0.0001	0.0001	0.0001	0.0001	0.0001	0.0001	0.0001	0.0001	0.0001	0.0001	0.0001	0.0001	0.0001	0.0001	0.0001	0.0001	0.0001	0.0001	0.0001	0.0001	0.0001	0.0001	0.0001	0.0001	0.0001	0.0001	0.0001	0.0001	0.0001	0.0001	0.0001	0.0001	0.0001	0.0001	0.0001	0.0001	0.0001
hsa-miR-1273a	0.0001	0.0001	0.0001	0.0001	0.0001	0.0001	0.0001	0.0001	0.0001	0.0001	0.0001	0.0001	0.0001	0.0001	0.0001	0.0001	0.0001	0.0001	0.0001	0.0001	0.0001	0.0001	0.0001	0.0001	0.0001	0.0001	0.0001	0.0001	0.0001	0.0001	0.0001	0.0001	0.0001	0.0001	0.0001	0.0001	0.0001	0.0001	0.0001	0.0001	0.0001	0.0001	0.0001	0.0001	0.0001	0.0001	0.0001	0.0001	0.0001
hsa-miR-1273c	0.0001	0.0001	0.217339	0.0001	0.0966215	0.252188	0.0001	0.0001	0.0001	0.0001	0.0001	0.0496406	0.0001	0.0001	0.0001	0.0001	0.0001	0.187756	0.0879919	0.113688	0.126084	0.0001	0.0001	0.0001	0.0783921	0.0001	0.0001	0.0001	0.0001	0.117102	0.0001	0.0001	0.134613	0.0001	0.0804959	0.0001	0.0001	0.0001	0.127795	0.0001	0.0001	0.0001	0.167921	0.0001	0.0001	0.0001	0.0001	0.0001	0.0001
hsa-miR-1273d	0.0001	0.0774664	0.0001	0.0001	0.0001	0.0001	0.0001	0.0001	0.0001	0.0001	0.0001	0.0001	0.0001	0.0664944	0.0001	0.0001	0.0528218	0.0001	0.0001	0.0001	0.0001	0.0001	0.0001	0.0001	0.0001	0.0001	0.0001	0.0001	0.0001	0.0001	0.0001	0.0001	0.0001	0.0001	0.0001	0.0001	0.0001	0.0001	0.0001	0.0001	0.0001	0.0001	0.0001	0.0879008	0.0001	0.116471	0.0001	0.0001	0.0001
hsa-miR-1273e	0.0001	0.0001	0.0001	0.0001	0.0001	0.0001	0.0001	0.0001	0.0001	0.0001	0.0001	0.0001	0.0001	0.0001	0.0001	0.0001	0.0001	0.0001	0.0001	0.0001	0.0001	0.0001	0.0001	0.0001	0.0001	0.0001	0.0001	0.0001	0.0001	0.0001	0.0001	0.0001	0.0001	0.0001	0.0001	0.0001	0.0001	0.0001	0.0001	0.0001	0.0001	0.0001	0.0001	0.0001	0.0001	0.0001	0.0001	0.0001	0.0001
hsa-miR-1273f	0.0001	0.0001	0.0001	0.0001	0.0001	0.0001	0.0001	0.0001	0.0001	0.0001	0.0001	0.0001	0.0001	0.0001	0.0001	0.0001	0.0001	0.0001	0.0001	0.0001	0.0001	0.0001	0.0001	0.0001	0.0001	0.0001	0.0001	0.0001	0.0001	0.0001	0.0001	0.0001	0.0001	0.0001	0.0001	0.0001	0.0001	0.0001	0.0001	0.0001	0.0001	0.0001	0.0001	0.0001	0.0001	0.0001	0.0001	0.0001	0.0001
hsa-miR-1273g-3p	0.0001	0.0001	0.0001	0.0001	0.0001	0.0001	0.0001	0.0001	0.0001	0.0001	0.0001	0.0001	0.0001	0.0001	0.0001	0.0001	0.0001	0.0001	0.0001	0.0001	0.0001	0.0001	0.0001	0.0001	0.0001	0.0001	0.0001	0.0001	0.0001	0.0001	0.0001	0.0001	0.0001	0.0001	0.0001	0.0001	0.0001	0.0001	0.0001	0.0001	0.0001	0.0001	0.0001	0.0001	0.0001	0.0001	0.0001	0.0001	0.0001
hsa-miR-1273g-5p	0.0001	0.0001	0.0001	0.0001	0.0001	0.0001	0.0001	0.0001	0.0001	0.0001	0.0001	0.0001	0.0001	0.0001	0.0001	0.0001	0.0001	0.0001	0.0001	0.0001	0.0001	0.0001	0.0001	0.0001	0.0001	0.0001	0.0001	0.0001	0.0001	0.0001	0.0001	0.0001	0.0001	0.0001	0.0001	0.0001	0.0001	0.0001	0.0001	0.0001	0.0001	0.0001	0.0001	0.0001	0.0001	0.0001	0.0001	0.0001	0.0001
hsa-miR-1273h-3p	0.146233	0.232199	0.217339	0.212571	0.289664	0.168159	0.192935	0.204798	0.177772	0.598656	0.0001	0.0991813	0.0001	0.199283	0.362108	0.102481	0.263709	0.187756	0.263776	0.227277	0.126084	0.158052	0.215978	0.1674	0.234976	0.784996	0.205067	0.876338	0.0001	0.117102	0.417787	0.373093	0.201869	0.100723	0.0001	0.0001	0.0731394	0.0001	0.0001	0.1182	0.293108	0.0660736	0.503562	0.175702	0.235312	0.116471	0.0869766	0.0001	0.0868406
hsa-miR-1273h-5p	0.0001	0.0001	0.0001	0.0001	0.0001	0.0001	0.0001	0.0001	0.0001	0.0001	0.0001	0.0001	0.0001	0.0001	0.0001	0.0001	0.0001	0.0001	0.0001	0.0001	0.0001	0.0001	0.0001	0.0001	0.0001	0.0001	0.0001	0.0001	0.0001	0.0001	0.0001	0.0001	0.0001	0.0001	0.0001	0.0001	0.0001	0.0001	0.0001	0.0001	0.0001	0.0001	0.0001	0.0001	0.0001	0.0001	0.0001	0.0001	0.0001
hsa-miR-1275	0.0001	0.0001	0.0001	0.0001	0.0001	0.0001	0.0001	0.0001	0.0001	0.0001	0.0001	0.0001	0.0001	0.0001	0.0001	0.0001	0.0001	0.0001	0.0001	0.0001	0.0001	0.0001	0.0001	0.0001	0.0001	0.0001	0.0001	0.0001	0.0001	0.0001	0.0001	0.0001	0.0001	0.0001	0.0001	0.0001	0.0001	0.0001	0.0001	0.0001	0.0001	0.0001	0.0001	0.0001	0.0001	0.0001	0.0001	0.0001	0.0001
hsa-miR-1276	0.0001	0.0001	0.0001	0.0001	0.0001	0.0001	0.0001	0.0001	0.0001	0.0001	0.0001	0.0001	0.0001	0.0001	0.0001	0.0001	0.0001	0.0001	0.0001	0.0001	0.0001	0.0001	0.0001	0.0001	0.0001	0.0001	0.0001	0.0001	0.0001	0.0001	0.0001	0.0001	0.0001	0.0001	0.0001	0.0001	0.0001	0.0001	0.0001	0.0001	0.0001	0.0001	0.0001	0.0001	0.0001	0.0001	0.0001	0.168107	0.0001
hsa-miR-1277-3p	0.146233	0.773764	1.0863	0.106336	0.579229	1.09248	0.77144	0.0001	0.0001	0.718367	0.0001	0.0001	0.0001	0.464861	3.62018	0.409624	0.0001	0.0001	0.175884	0.227277	0.378053	0.0001	0.0001	0.334701	0.0001	0.196324	0.0001	0.613467	0.186203	0.0001	0.835475	0.932582	0.0001	0.0001	0.0001	0.0001	0.0366197	0.419544	0.0001	0.0001	0.0001	0.0001	0.0001	0.0001	0.0001	0.0001	0.0001	0.0841036	0.0001
hsa-miR-1277-5p	0.0731667	0.0001	0.325959	0.0001	0.0001	0.0001	0.0001	0.0001	0.0001	0.119811	0.0001	0.0001	0.0001	0.0664944	0.0001	0.0001	0.0001	0.0001	0.0001	0.0001	0.0001	0.0001	0.0001	0.0001	0.0001	0.098212	0.0001	0.0001	0.0001	0.0001	0.104522	0.0001	0.0001	0.0001	0.0001	0.0001	0.0001	0.0001	0.0001	0.0001	0.0001	0.0001	0.0001	0.0001	0.0001	0.0001	0.0001	0.0001	0.0001
hsa-miR-1278	0.0001	0.0001	0.0001	0.106336	0.193143	0.0841293	0.0001	0.0001	0.0001	0.119811	0.0001	0.0001	0.0001	0.0001	0.0001	0.0001	0.0001	0.0001	0.0001	0.113688	0.0001	0.0001	0.0001	0.0001	0.0001	0.0001	0.0001	0.0001	0.0001	0.0001	0.0001	0.0001	0.0001	0.0001	0.0001	0.0001	0.0001	0.0001	0.0001	0.0001	0.0001	0.0001	0.0001	0.0001	0.0001	0.0001	0.0001	0.0001	0.0001
hsa-miR-1279	0.0001	0.0001	0.0001	0.0001	0.0001	0.0001	0.0001	0.0001	0.0001	0.0001	0.0001	0.0001	0.0001	0.0001	0.0001	0.0001	0.0001	0.0001	0.0001	0.0001	0.0001	0.0001	0.0001	0.0001	0.0001	0.0001	0.0001	0.0001	0.0001	0.0001	0.0001	0.0001	0.0001	0.0001	0.0001	0.0001	0.0001	0.0001	0.0001	0.0001	0.0001	0.0001	0.0001	0.0001	0.0001	0.0001	0.0001	0.0001	0.0001
hsa-miR-128-1-5p	0.0731667	0.232199	0.325959	0.0001	0.67575	0.0841293	0.38577	0.341263	0.0593241	0.359233	0.576136	0.0496406	0.0001	0.0664944	0.181104	0.102481	0.158266	0.281585	0.0879919	0.227277	0.252069	0.0790762	0.0001	0.0558668	0.0001	0.392548	0.0001	0.350595	0.0001	0.234104	0.208944	0.279845	0.201869	0.100723	0.241288	0.0001	0.0731394	0.0001	0.0001	0.0001	0.0001	0.0660736	0.0001	0.0001	0.0001	0.116471	0.0001	0.252111	0.0868406
hsa-miR-128-2-5p	0.0001	0.0001	0.0001	0.0001	0.0001	0.0001	0.0001	0.0001	0.0001	0.0001	0.0001	0.0001	0.0001	0.0001	0.0001	0.0001	0.0001	0.0001	0.0001	0.0001	0.0001	0.0001	0.0001	0.0001	0.0001	0.0001	0.0001	0.0001	0.0001	0.0001	0.0001	0.0001	0.0001	0.0001	0.0001	0.0001	0.0001	0.0001	0.0001	0.0001	0.0001	0.0001	0.0001	0.0001	0.0001	0.0001	0.0001	0.0001	0.0001
hsa-miR-128-3p	24.0391	119.996	92.5442	14.6607	99.8999	76.6349	59.4898	21.4252	20.3141	83.5586	24.9618	9.0166	6.22182	55.7715	122.992	52.3168	11.5463	18.2029	57.3057	53.5003	49.764	17.4539	9.39087	19.184	9.31695	76.5275	11.0001	59.672	13.8649	20.7096	90.2207	69.6566	14.3258	10.8675	5.9495	9.47327	5.44163	19.6092	4.9803	9.68438	12.16	8.5108	19.8869	16.5946	13.4073	14.6629	8.68786	30.5775	13.445
hsa-miR-1281	0.0001	0.0001	0.0001	0.0001	0.0001	0.0001	0.0001	0.0001	0.0001	0.0001	0.0001	0.0001	0.0001	0.0001	0.0001	0.0001	0.0001	0.0001	0.0001	0.0001	0.0001	0.0001	0.0001	0.0001	0.0001	0.0001	0.0001	0.0001	0.0001	0.0001	0.0001	0.0001	0.0001	0.0001	0.0001	0.0001	0.0001	0.0001	0.0001	0.0001	0.0001	0.0001	0.0001	0.0001	0.0001	0.0001	0.0001	0.0001	0.0001
hsa-miR-1282	0.0001	0.0001	0.0001	0.0001	0.0001	0.0001	0.0001	0.0001	0.0001	0.0001	0.0001	0.0001	0.0001	0.0001	0.0001	0.0001	0.0001	0.0001	0.0001	0.0001	0.0001	0.0001	0.0001	0.0001	0.0001	0.0001	0.0001	0.0001	0.0001	0.0001	0.0001	0.0001	0.0001	0.0001	0.0001	0.0001	0.0001	0.0001	0.0001	0.0001	0.0001	0.0001	0.0001	0.0001	0.0001	0.0001	0.0001	0.0001	0.0001
hsa-miR-1283	0.0002	0.0002	0.0002	0.0002	0.0002	0.0002	0.0002	0.0002	0.0002	0.0002	0.0002	0.0002	0.0842759	0.0002	0.0002	0.0002	0.0002	0.0002	0.0002	0.113788	0.0002	0.0002	0.0002	0.0002	0.0002	0.0002	0.0002	0.0878238	0.0002	0.0002	0.0002	0.0002	0.0002	0.0002	0.0002	0.0002	0.0002	0.0002	0.0002	0.0002	0.0002	0.0002	0.0002	0.0002	0.0002	0.0002	0.0002	0.0002	0.0002
hsa-miR-1284	0.0001	0.0774664	0.0001	0.0001	0.0001	0.0001	0.0001	0.0001	0.0001	0.0001	0.0001	0.0001	0.0001	0.0001	0.0001	0.0001	0.0001	0.0001	0.0001	0.113688	0.0001	0.0001	0.0001	0.0001	0.0001	0.294436	0.0001	0.350595	0.0001	0.0001	0.0001	0.0933482	0.0001	0.100723	0.0001	0.0001	0.0001	0.0001	0.0001	0.0001	0.0001	0.0001	0.0001	0.0001	0.0001	0.0001	0.0001	0.0001	0.0001
hsa-miR-1285-3p	0.0002	0.0002	0.0002	0.0002	0.0002	0.0002	0.0002	0.0002	0.0002	0.0002	0.0002	0.0002	0.0002	0.0002	0.0002	0.0002	0.0002	0.0002	0.0002	0.0002	0.0002	0.0002	0.0002	0.0002	0.0002	0.0002	0.0002	0.0002	0.0002	0.0002	0.0002	0.0002	0.0002	0.0002	0.0002	0.0002	0.0002	0.0002	0.0002	0.0002	0.0002	0.0002	0.0002	0.0002	0.0002	0.0002	0.0002	0.0002	0.0002
hsa-miR-1285-5p	0.0001	0.0001	0.0001	0.0001	0.0001	0.0001	0.0001	0.0001	0.0001	0.0001	0.0001	0.0001	0.0001	0.0001	0.0001	0.0001	0.0001	0.0001	0.0001	0.0001	0.0001	0.0001	0.0001	0.0001	0.0001	0.0001	0.0001	0.0001	0.0001	0.0001	0.0001	0.0001	0.0001	0.0001	0.0001	0.0001	0.0001	0.0001	0.0001	0.0001	0.0001	0.0001	0.0001	0.0001	0.0001	0.0001	0.0001	0.0001	0.0001
hsa-miR-1286	0.0001	0.0001	0.0001	0.0001	0.0001	0.0001	0.0001	0.0001	0.0001	0.0001	0.0001	0.0001	0.0001	0.0001	0.0001	0.0001	0.0001	0.0001	0.0001	0.0001	0.0001	0.0001	0.0001	0.0001	0.0001	0.0001	0.0001	0.0877238	0.0001	0.0001	0.0001	0.0001	0.0001	0.0001	0.0001	0.0001	0.0001	0.0001	0.0001	0.0001	0.0001	0.0001	0.0001	0.0001	0.0001	0.0001	0.0001	0.0001	0.0001
hsa-miR-1287-3p	0.0001	0.0774664	0.10872	0.0001	0.0001	0.0841293	0.0001	0.0001	0.0001	0.119811	0.0001	0.0496406	0.0001	0.0001	0.0001	0.0001	0.0001	0.0001	0.0879919	0.0001	0.0001	0.0001	0.0001	0.0001	0.0001	0.0001	0.0001	0.0001	0.0001	0.0001	0.0001	0.0001	0.0001	0.0001	0.0001	0.0001	0.0001	0.0001	0.0001	0.0001	0.0001	0.0001	0.0001	0.0001	0.0001	0.0001	0.0001	0.0001	0.0001
hsa-miR-1287-5p	0.8769	3.24949	1.19492	0.74375	2.31661	2.52098	1.25353	1.29652	1.12536	3.2323	0.576136	0.198263	0.336404	2.78866	3.07717	0.921528	0.210987	1.3137	1.58215	1.36316	2.14184	0.710886	0.485824	0.836602	0.469852	1.96234	0.136744	1.66495	0.279254	1.28712	4.90793	1.02583	0.201869	0.30197	0.643267	0.160661	0.0366197	0.629266	0.383184	0.472499	0.659369	0.395942	0.839203	1.22931	0.352918	0.698323	0.52136	1.09215	0.867506
hsa-miR-1288-3p	0.0001	0.232199	0.0001	0.0001	0.0001	0.0001	0.0001	0.0001	0.0001	0.0001	0.0001	0.0001	0.0841759	0.0001	0.0001	0.0001	0.0001	0.0939282	0.0001	0.0001	0.0001	0.0001	0.0001	0.1674	0.0001	0.0001	0.0001	0.0001	0.0001	0.0001	0.0001	0.0933482	0.0001	0.0001	0.0001	0.0001	0.0001	0.0001	0.0001	0.0001	0.0001	0.198021	0.0001	0.0001	0.0001	0.0001	0.0001	0.0001	0.0001
hsa-miR-1288-5p	0.0001	0.0001	0.0001	0.0001	0.0001	0.0001	0.0001	0.0001	0.0001	0.0001	0.0001	0.0001	0.0001	0.0001	0.0001	0.0001	0.0001	0.0001	0.0001	0.0001	0.0001	0.0001	0.0001	0.0001	0.0001	0.0001	0.0001	0.0001	0.0001	0.0001	0.0001	0.0001	0.0001	0.0001	0.0001	0.0001	0.0001	0.0001	0.0001	0.0001	0.0001	0.0001	0.0001	0.0001	0.0001	0.0001	0.0001	0.0001	0.0001
hsa-miR-1289	0.0002	0.0002	0.0002	0.0002	0.0002	0.0002	0.0002	0.0002	0.0002	0.0002	0.0002	0.0002	0.0002	0.0002	0.0002	0.0002	0.0002	0.0002	0.0002	0.0002	0.0002	0.0002	0.0002	0.0002	0.0002	0.0002	0.0002	0.0002	0.0002	0.0002	0.0002	0.0002	0.0002	0.0002	0.0002	0.0002	0.0002	0.0002	0.0002	0.0002	0.0002	0.0002	0.0002	0.0002	0.0002	0.0002	0.0002	0.0002	0.0002
hsa-miR-129-1-3p	0.0001	0.0001	0.0001	0.0001	0.0001	0.0001	0.0001	0.0001	0.0001	0.0001	0.0001	0.0001	0.0001	0.0001	0.0001	0.0001	0.0001	0.0001	0.0001	0.0001	0.0001	0.0001	0.0001	0.0001	0.0001	0.0001	0.0001	0.0001	0.0001	0.0001	0.0001	0.0001	0.0001	0.0001	0.0001	0.0001	0.0001	0.0001	0.0001	0.0001	0.0001	0.0001	0.0001	0.0001	0.0001	0.0001	0.0001	0.0001	0.0001
hsa-miR-129-2-3p	0.0731667	0.0001	0.217339	0.0001	0.0966215	0.756364	0.0001	0.204798	0.118548	0.119811	0.096106	0.0001	0.0001	0.0664944	0.362108	0.0001	0.0001	0.0001	0.0001	0.340865	0.0001	0.0001	0.0001	0.0001	0.0783921	0.098212	0.205067	0.788714	0.0001	0.0001	0.104522	0.0933482	0.134613	0.0001	0.0001	0.160661	0.0001	0.0001	0.0001	0.0001	0.0001	0.0001	0.0840103	0.0879008	0.0001	0.0001	0.0001	0.0001	0.0868406
hsa-miR-129-5p	0.0002	0.0002	0.0002	0.0002	0.0002	0.0002	0.0002	0.0002	0.0002	0.0002	0.0002	0.0002	0.0002	0.0002	0.0002	0.0002	0.0002	0.0002	0.0002	0.0002	0.0002	0.0002	0.0002	0.0002	0.0002	0.0002	0.0002	0.0002	0.0002	0.0002	0.0002	0.0002	0.0002	0.0002	0.0805959	0.0002	0.0002	0.0002	0.0002	0.0002	0.0002	0.0002	0.0002	0.0002	0.0002	0.0002	0.0002	0.0002	0.0002
hsa-miR-1290	0.0001	0.0001	0.0001	0.0001	0.0001	0.0001	0.0001	0.0001	0.0001	0.0001	0.0001	0.0001	0.0001	0.0001	0.0001	0.0001	0.0001	0.0001	0.0001	0.0001	0.0001	0.0001	0.0001	0.0001	0.0001	0.0001	0.0001	0.0001	0.0001	0.0001	0.0001	0.0001	0.0001	0.0001	0.0001	0.0001	0.0001	0.0001	0.0001	0.0001	0.0001	0.0001	0.0001	0.0001	0.0001	0.0001	0.0001	0.0001	0.0001
hsa-miR-1291	0.0001	0.0001	0.0001	0.0001	0.0001	0.0001	0.0001	0.0001	0.0001	0.0001	0.0001	0.0001	0.0001	0.0001	0.0001	0.0001	0.0001	0.0001	0.0001	0.0001	0.0001	0.0001	0.0001	0.0001	0.0001	0.0001	0.0001	0.0001	0.0001	0.0001	0.0001	0.0001	0.0001	0.0001	0.0001	0.0001	0.0001	0.0001	0.0001	0.0001	0.0001	0.0001	0.0001	0.0001	0.0001	0.0001	0.0001	0.0001	0.0001
hsa-miR-1292-3p	0.0001	0.0001	0.0001	0.0001	0.0001	0.0001	0.0001	0.0001	0.0001	0.0001	0.0001	0.0001	0.0001	0.0001	0.0001	0.0001	0.0001	0.0001	0.0001	0.0001	0.0001	0.0001	0.0001	0.0001	0.0001	0.0001	0.0001	0.0001	0.0001	0.0001	0.0001	0.0001	0.0001	0.0001	0.0001	0.0001	0.0001	0.0001	0.0001	0.0001	0.0001	0.0001	0.0001	0.0001	0.0001	0.0001	0.0001	0.0001	0.0001
hsa-miR-1292-5p	0.803834	0.773764	0.217339	0.531278	0.868793	0.840393	0.192935	0.27303	0.710789	0.957789	0.096106	0.297344	0.168252	0.332072	1.44813	0.614385	0.790928	0.656898	0.879019	0.908807	1.13396	0.316005	0.701702	0.502001	0.156684	0.588772	0.205067	1.40208	0.0931514	0.351106	1.14874	0.0933482	0.201869	0.0001	0.0804959	0.401501	0.328777	0.524405	0.255489	0.0591499	0.146604	0.132047	0.251831	0.0001	0.352918	0.232841	0.173853	0.504122	0.260322
hsa-miR-1293	0.0001	0.0001	0.0001	0.0001	0.0001	0.0001	0.0001	0.0001	0.0001	0.0001	0.0001	0.0001	0.0001	0.0001	0.0001	0.0001	0.0001	0.0001	0.0001	0.0001	0.0001	0.0001	0.0001	0.0001	0.0001	0.0001	0.0001	0.0001	0.0001	0.0001	0.0001	0.0001	0.0001	0.0001	0.0001	0.0001	0.0001	0.0001	0.0001	0.0001	0.0001	0.0001	0.0001	0.0001	0.0001	0.0001	0.0001	0.0001	0.0001
hsa-miR-1294	0.2193	0.696398	0.325959	0.0001	0.193143	0.336217	0.38577	0.136565	0.177772	0.478945	0.672142	0.198263	0.0841759	0.664044	0.362108	0.307243	0.210987	0.187756	0.263776	0.454453	0.0001	0.0001	0.0001	0.0558668	0.0001	2.25668	0.0684222	0.0001	0.0931514	0.117102	0.313365	0.932582	0.0673565	0.0001	0.0001	0.0001	0.0001	0.104961	0.127795	0.0001	0.293108	0.132047	0.335741	0.0879008	0.235312	0.116471	0.26073	0.0841036	0.0001
hsa-miR-1295a	0.0001	0.0001	0.0001	0.0001	0.0001	0.0001	0.0001	0.0001	0.0001	0.0001	0.0001	0.0001	0.0001	0.0001	0.0001	0.0001	0.0001	0.0001	0.0001	0.0001	0.0001	0.0001	0.0001	0.0001	0.0001	0.0001	0.0001	0.0001	0.0001	0.0001	0.0001	0.0001	0.0001	0.0001	0.0001	0.0001	0.0001	0.0001	0.0001	0.0001	0.0001	0.0001	0.0001	0.0001	0.0001	0.0001	0.0001	0.0001	0.0001
hsa-miR-1295b-3p	0.0001	0.0001	0.0001	0.0001	0.0001	0.0001	0.0001	0.0001	0.0001	0.0001	0.0001	0.0001	0.0001	0.0001	0.0001	0.0001	0.0001	0.0001	0.0001	0.0001	0.0001	0.0001	0.0001	0.0001	0.0001	0.0001	0.0001	0.0001	0.0001	0.0001	0.0001	0.0001	0.0001	0.0001	0.0001	0.0001	0.0001	0.0001	0.0001	0.0001	0.0001	0.0001	0.0001	0.0001	0.0001	0.0001	0.0001	0.0001	0.0001
hsa-miR-1295b-5p	0.0001	0.0001	0.0001	0.0001	0.0001	0.0001	0.0001	0.0001	0.0001	0.0001	0.0001	0.0001	0.0001	0.0001	0.0001	0.0001	0.0001	0.0001	0.0001	0.0001	0.0001	0.0001	0.0001	0.0001	0.0001	0.0001	0.0001	0.0001	0.0001	0.0001	0.0001	0.0001	0.0001	0.0001	0.0001	0.0001	0.0001	0.0001	0.0001	0.0001	0.0001	0.0001	0.0001	0.0001	0.0001	0.0001	0.0001	0.0001	0.0001
hsa-miR-1296-3p	0.0001	0.0001	0.0001	0.0001	0.0001	0.0001	0.0001	0.0683326	0.0593241	0.0001	0.096106	0.0001	0.0841759	0.0001	0.0001	0.0001	0.0001	0.0001	0.0879919	0.0001	0.0001	0.237029	0.0001	0.0001	0.0001	0.098212	0.0001	0.0001	0.186203	0.0001	0.0001	0.0001	0.0001	0.0001	0.0001	0.0001	0.0001	0.0001	0.0001	0.0001	0.0001	0.0001	0.0001	0.0001	0.0001	0.0001	0.0001	0.0001	0.0001
hsa-miR-1296-5p	0.146233	0.386932	0.0001	0.212571	0.289664	0.0001	0.0965175	0.0683326	0.0001	0.478945	0.096106	0.198263	0.0001	0.531255	0.633614	0.307243	0.210987	0.281585	0.175884	0.0001	0.252069	0.0790762	0.431855	0.1674	0.0783921	0.784996	0.136744	0.262971	0.0001	0.117102	0.626631	0.0933482	0.0673565	0.0001	0.0001	0.160661	0.0001	0.209822	0.0001	0.0001	0.36636	0.0001	0.419651	0.0879008	0.0001	0.116471	0.0869766	0.0841036	0.173581
hsa-miR-1297	0.0001	0.0001	0.0001	0.0001	0.0001	0.0001	0.0001	0.0001	0.0001	0.0001	0.0001	0.0001	0.0001	0.0001	0.0001	0.0001	0.0001	0.0001	0.0001	0.0001	0.0001	0.0001	0.0001	0.0001	0.0001	0.0001	0.0001	0.0001	0.0001	0.0001	0.0001	0.0001	0.0001	0.0001	0.0001	0.0001	0.0001	0.0001	0.0001	0.0001	0.0001	0.0001	0.0001	0.0001	0.0001	0.0001	0.0001	0.0001	0.0001
hsa-miR-1298-3p	0.0001	0.0001	0.0001	0.0001	0.0001	0.0001	0.0001	0.0001	0.0001	0.0001	0.0001	0.0001	0.0001	0.0001	0.0001	0.0001	0.0001	0.0001	0.0001	0.0001	0.0001	0.0001	0.0001	0.0001	0.0001	0.0001	0.0001	0.0001	0.0001	0.0001	0.0001	0.0001	0.0001	0.0001	0.0001	0.0001	0.0001	0.0001	0.0001	0.0001	0.0001	0.0001	0.0001	0.0001	0.0001	0.0001	0.0001	0.0001	0.0001
hsa-miR-1298-5p	0.0001	0.0001	0.0001	0.0001	0.0001	0.0001	0.0001	0.0001	0.0001	0.0001	0.0001	0.0001	0.0001	0.0001	0.0001	0.0001	0.0001	0.0001	0.0001	0.0001	0.0001	0.0001	0.0001	0.0001	0.0001	0.0001	0.0001	0.0001	0.0001	0.0001	0.0001	0.0001	0.0001	0.0001	0.0001	0.0001	0.0001	0.0001	0.0001	0.0001	0.0001	0.0001	0.0001	0.0001	0.0001	0.0001	0.0001	0.0001	0.0001
hsa-miR-1299	0.0001	0.0001	0.0001	0.0001	0.0001	0.0001	0.0001	0.0001	0.0001	0.0001	0.0001	0.0001	0.0001	0.0001	0.0001	0.0001	0.0001	0.0001	0.0001	0.0001	0.0001	0.0001	0.0001	0.0001	0.0001	0.0001	0.0001	0.0001	0.0001	0.0001	0.0001	0.0001	0.0001	0.0001	0.0001	0.0001	0.0001	0.0001	0.0001	0.0001	0.0001	0.0001	0.0001	0.0001	0.0001	0.0001	0.0001	0.0001	0.0001
hsa-miR-1301-3p	3.87263	11.0635	9.12416	6.79918	11.8722	9.99959	8.96693	5.18578	3.67199	8.85872	3.36031	1.53586	3.19498	8.56497	14.3899	8.49771	3.26885	3.19026	6.15253	9.42793	6.67727	1.81655	1.51124	5.01911	1.40936	9.8113	2.11809	7.53575	2.69859	4.21217	12.844	9.32492	2.75762	2.41506	1.36683	1.68599	0.949612	2.72649	1.53244	3.54309	1.90465	1.31957	4.36344	2.54632	2.58743	3.02574	3.47516	4.87231	2.94928
hsa-miR-1301-5p	0.0001	0.0001	0.0001	0.0001	0.0001	0.0001	0.0001	0.0001	0.0001	0.0001	0.0001	0.0001	0.0001	0.0001	0.0001	0.0001	0.0001	0.0001	0.0001	0.0001	0.0001	0.0001	0.0001	0.0001	0.0001	0.0001	0.0001	0.0001	0.0001	0.0001	0.0001	0.0001	0.0001	0.0001	0.0001	0.0001	0.0001	0.0001	0.0001	0.0001	0.0001	0.0001	0.0001	0.0001	0.0001	0.0001	0.0001	0.0001	0.0001
hsa-miR-1302	0.0011	0.0011	0.0011	0.0011	0.0011	0.0011	0.0011	0.0011	0.0011	0.0011	0.0011	0.0011	0.0011	0.0011	0.0011	0.0011	0.0011	0.0011	0.0011	0.0011	0.0011	0.0011	0.0011	0.0011	0.0011	0.0011	0.0011	0.0011	0.0011	0.0011	0.0011	0.0011	0.0011	0.0011	0.0011	0.0011	0.0011	0.0011	0.0011	0.0011	0.0011	0.0011	0.0011	0.0011	0.0011	0.0011	0.0011	0.0011	0.0011
hsa-miR-1303	0.0001	0.0001	0.0001	0.0001	0.0001	0.0001	0.0001	0.0001	0.0001	0.0001	0.0001	0.0001	0.0001	0.0001	0.0001	0.0001	0.0001	0.0001	0.0001	0.0001	0.0001	0.0001	0.0001	0.0001	0.0001	0.0001	0.0001	0.0001	0.0001	0.0001	0.0001	0.0001	0.0001	0.0001	0.0001	0.0001	0.0001	0.0001	0.0001	0.0001	0.0001	0.0001	0.0001	0.0001	0.0001	0.0001	0.0001	0.0001	0.0001
hsa-miR-1304-3p	1.24223	5.33838	4.12765	0.531278	3.08879	2.52098	1.83203	0.818891	0.473893	3.71114	1.6322	0.693669	0.168252	1.65996	2.80566	1.43343	0.527318	0.656898	2.1974	1.70392	2.64577	1.02679	0.701702	1.78464	0.313268	3.82647	0.478356	2.54119	0.837562	1.40412	4.49024	1.95831	1.547	1.10696	0.562871	0.481782	0.255738	0.524405	0.255489	0.708699	0.586117	0.0660736	1.25875	0.263502	0.352918	0.814694	0.695113	0.840136	0.780766
hsa-miR-1304-5p	0.0001	0.0001	0.0001	0.0001	0.0001	0.0001	0.0001	0.0001	0.0001	0.0001	0.0001	0.0001	0.0001	0.0001	0.0001	0.0001	0.0001	0.0001	0.0001	0.0001	0.0001	0.0001	0.0001	0.0001	0.0001	0.0001	0.0001	0.0001	0.0001	0.0001	0.0001	0.0001	0.0001	0.0001	0.0001	0.0001	0.0001	0.0001	0.0001	0.0001	0.0001	0.0001	0.0001	0.0001	0.0001	0.0001	0.0001	0.0001	0.0001
hsa-miR-1305	0.0001	0.0001	0.0001	0.0001	0.0001	0.0001	0.0001	0.0001	0.0001	0.0001	0.0001	0.0001	0.0001	0.0001	0.0001	0.0001	0.0001	0.0001	0.0001	0.0001	0.0001	0.0001	0.0001	0.0001	0.0001	0.0001	0.0001	0.0001	0.0001	0.0001	0.0001	0.0001	0.0001	0.0001	0.0001	0.0001	0.0001	0.0001	0.0001	0.0001	0.0001	0.0001	0.0001	0.0001	0.0001	0.0001	0.0001	0.0001	0.0001
hsa-miR-1306-3p	0.0001	0.0001	0.0001	0.0001	0.0001	0.0001	0.0001	0.0001	0.0001	0.0001	0.0001	0.0001	0.0001	0.0001	0.0001	0.0001	0.0001	0.0001	0.0001	0.0001	0.0001	0.0001	0.0001	0.0001	0.0001	0.0001	0.0001	0.0001	0.0001	0.0001	0.0001	0.0933482	0.0001	0.0001	0.0001	0.0001	0.0001	0.0001	0.0001	0.0001	0.0001	0.0001	0.0001	0.0001	0.0001	0.0001	0.0001	0.0001	0.0001
hsa-miR-1306-5p	9.35264	17.3302	14.012	6.79918	13.7061	12.8566	7.52067	11.3949	9.17983	13.288	11.6168	3.91381	3.69944	8.56497	17.105	6.4501	7.85565	7.22487	11.3382	9.88228	8.81901	7.42386	11.0638	7.80746	5.08908	16.4829	6.764	14.0199	8.18862	12.2853	14.4103	11.2831	7.12929	5.23251	5.38663	3.13103	1.57045	2.09732	4.34172	6.37749	6.66604	3.03489	6.20946	5.88276	5.29237	5.81863	7.03711	11.0886	7.72002
hsa-miR-1307-3p	13.2252	18.0265	10.6448	9.66755	14.3818	12.0163	9.44902	10.3715	11.1935	20.4707	12.7689	3.81473	8.07139	11.4863	23.4401	11.0572	7.06483	6.94339	12.1292	12.4948	9.95287	7.73977	3.45414	8.42089	6.18517	19.23	7.44722	12.1798	9.67744	11.7003	18.796	9.23167	8.94521	5.83625	7.39652	5.05776	3.90771	4.92857	6.64023	7.38134	10.2554	3.89254	8.55895	6.58516	11.6431	8.84426	7.73212	13.1887	12.9245
hsa-miR-1307-5p	49.9047	176.628	106.013	37.6075	140.535	136.044	97.671	51.7204	59.2242	203.988	82.5653	25.8108	16.8153	102.845	164.08	63.3739	26.0447	72.5293	78.3997	115.974	64.3781	68.0776	11.1178	37.3081	54.8045	177.583	62.0367	72.7279	53.0394	78.1575	121.965	104.625	34.2336	22.4391	17.1244	40.4613	19.6477	27.3688	36.9039	22.1438	58.1622	28.1708	45.0599	46.4467	59.9791	60.7455	23.4568	72.6632	55.8611
hsa-miR-130a-3p	168.419	294.766	220.607	60.342	177.889	183.184	96.6104	109.036	73.8525	476.81	242.415	91.7989	106.44	207.217	327.889	191.657	112.825	97.4876	140.891	268.977	275.276	96.1931	62.1728	159.437	69.5234	314.351	70.4403	155.007	128.783	131.861	287.16	182.487	122.34	54.236	64.4776	135.112	38.711	224.822	28.476	113.553	61.2388	36.4175	188.043	52.3294	234.742	114.16	103.296	168.931	204.535
hsa-miR-130a-5p	0.0001	0.0001	0.0001	0.0001	0.0001	0.0001	0.0001	0.0001	0.0001	0.0001	0.0001	0.0001	0.0001	0.0001	0.0001	0.0001	0.0001	0.0001	0.0001	0.0001	0.0001	0.0001	0.0001	0.0001	0.0001	0.0001	0.0001	0.0001	0.0001	0.0001	0.0001	0.0001	0.0001	0.0001	0.0001	0.0001	0.0001	0.0001	0.0001	0.0001	0.0001	0.0001	0.0001	0.0001	0.0001	0.0001	0.0001	0.0001	0.0001
hsa-miR-130b-3p	3.21503	11.9919	4.12765	1.4874	7.43225	5.37798	5.4959	2.38824	2.84286	10.1755	5.76046	2.72483	1.76569	7.90103	9.59332	3.17391	3.74335	1.50135	3.51578	4.54363	4.91349	2.13246	2.21284	6.07868	1.48765	9.41885	2.18641	5.43278	5.21098	5.4992	8.66711	5.59499	3.56469	2.51568	1.44723	1.2043	1.16873	7.65495	0.893963	1.24015	0.952377	1.12165	6.37728	1.40491	2.58743	1.62929	1.91139	4.7883	6.07194
hsa-miR-130b-5p	1.89983	10.1351	6.6259	1.06246	6.56356	3.86545	3.2783	1.84238	1.95449	5.26739	2.11223	0.495506	0.168252	5.51083	8.14528	3.17391	1.15998	1.50135	3.69156	3.52134	3.02373	1.50065	0.269947	1.45004	0.939605	8.63396	1.2299	4.73179	1.48892	1.75513	5.53446	4.19627	1.21072	1.10696	0.40208	1.04374	0.292257	0.104961	0.383184	0.590599	0.805873	0.461915	2.60132	0.702507	2.58743	0.814694	0.52136	2.60421	1.21447
hsa-miR-132-3p	0.292367	1.54743	0.651818	0.0001	0.772272	1.68069	0.867858	0.614194	0.414669	1.19721	0.864154	1.28816	0.504555	0.996016	0.905121	0.819147	0.369153	0.187756	1.49426	1.36316	0.756007	0.473957	0.108039	0.892369	0.469852	0.883108	0.478356	1.57733	1.48892	0.936117	1.46201	0.559589	0.739921	0.704463	0.241288	1.04374	0.511375	0.419544	2.68169	0.826799	0.512865	0.0001	0.671382	0.0879008	0.940947	0.465582	1.39013	2.18419	0.607284
hsa-miR-132-5p	0.146233	0.386932	0.543199	0.106336	0.386186	0.672335	0.482188	0.27303	0.355444	0.718367	0.0001	0.0001	0.0841759	0.531255	0.905121	0.307243	0.0001	0.281585	0.966911	0.227277	0.504038	0.0001	0.0001	0.1674	0.0001	1.27556	0.0001	0.70109	0.0001	0.351106	0.0001	1.21233	0.0673565	0.100723	0.0804959	0.240941	0.146179	0.209822	0.0001	0.0001	0.293108	0.132047	0.335741	0.0879008	0.117706	0.0001	0.0001	0.0841036	0.173581
hsa-miR-1321	0.0001	0.0001	0.0001	0.0001	0.0001	0.0001	0.0001	0.0001	0.0001	0.0001	0.0001	0.0001	0.0001	0.0001	0.0001	0.0001	0.0001	0.0001	0.0001	0.0001	0.0001	0.0001	0.0001	0.0001	0.0001	0.0001	0.0001	0.0001	0.0001	0.0001	0.0001	0.0001	0.0001	0.0001	0.0001	0.0001	0.0001	0.0001	0.0001	0.0001	0.0001	0.0001	0.0001	0.0001	0.0001	0.0001	0.0001	0.0001	0.0001
hsa-miR-1322	0.0001	0.0001	0.0001	0.0001	0.0001	0.0001	0.0001	0.0001	0.0001	0.0001	0.0001	0.0001	0.0001	0.0001	0.0001	0.0001	0.0001	0.0001	0.0001	0.0001	0.0001	0.0001	0.0001	0.0001	0.0001	0.0001	0.0001	0.0001	0.0001	0.0001	0.0001	0.0001	0.0001	0.0001	0.0001	0.0001	0.0001	0.0001	0.0001	0.0001	0.0001	0.0001	0.0001	0.0001	0.0001	0.0001	0.0001	0.0001	0.0001
hsa-miR-1323	0.0001	0.0774664	0.0001	0.0001	0.193143	0.0841293	0.0001	0.0001	0.0001	0.0001	0.0001	0.0001	0.0001	0.0001	0.0906021	0.102481	0.0001	0.0001	0.0001	0.0001	0.0001	0.0001	0.0540694	0.0558668	0.0001	0.0001	0.0001	0.175348	0.0001	0.0001	0.0001	0.0001	0.0673565	0.0001	0.0001	0.0001	0.0366197	0.0001	0.0001	0.0001	0.0001	0.0001	0.0001	0.0001	0.0001	0.0001	0.0001	0.0001	0.0868406
hsa-miR-1324	0.0001	0.0001	0.0001	0.0001	0.0001	0.0001	0.0001	0.0001	0.0001	0.0001	0.0001	0.0001	0.0001	0.0001	0.0001	0.0001	0.0001	0.0001	0.0001	0.0001	0.0001	0.0001	0.0001	0.0001	0.0001	0.0001	0.0001	0.0001	0.0001	0.0001	0.0001	0.0001	0.0001	0.0001	0.0001	0.0001	0.0001	0.0001	0.0001	0.0001	0.0001	0.0001	0.0001	0.0001	0.0001	0.0001	0.0001	0.0001	0.0001
hsa-miR-133a-3p	5.55327	8.20104	12.3828	2.44362	0.868893	0.336317	1.83213	0.887224	3.49442	4.78865	12.097	1.18918	0.840959	1.79285	0.724216	1.12639	1.2128	1.12614	0.791227	1.24967	0.504138	1.26382	1.13356	0.948236	0.469952	2.94356	1.36664	1.57743	2.88479	1.98924	1.25326	2.5179	0.874534	2.31453	1.76891	1.92693	0.621035	2.09742	0.894063	1.83075	0.952477	0.198121	0.671482	2.19522	0.823441	1.62939	0.955843	2.2683	2.7759
hsa-miR-133a-5p	0.365533	0.773864	1.52088	0.0002	0.0002	0.0002	0.0966175	0.136665	0.0594241	0.0002	0.288218	0.0002	0.0002	0.265778	0.0002	0.204962	0.0002	0.0002	0.0002	0.227377	0.126184	0.395081	0.162108	0.0559668	0.0002	0.196424	0.0002	0.0002	0.186303	0.0002	0.0002	0.746185	0.0002	0.402693	0.0002	0.0002	0.109759	0.0002	0.0002	0.0002	0.0002	0.0002	0.0002	0.0002	0.117806	0.116571	0.0002	0.0002	0.0002
hsa-miR-133b	0.6577	0.696398	2.06387	0.106336	0.0966215	0.252188	0.192935	0.0683326	0.118548	0.239522	1.72821	0.346884	0.252328	0.199283	0.0001	0.0001	0.369153	0.0939282	0.0001	0.113688	0.0001	0.158052	0.215978	0.0558668	0.234976	0.49066	0.0684222	0.438219	0.372305	0.0001	0.417787	0.373093	0.134613	0.30197	0.160892	0.240941	0.146179	0.209822	0.383184	0.29535	0.146604	0.0001	0.0001	0.351303	0.0001	0.116471	0.0869766	0.168107	0.0868406
hsa-miR-134-3p	0.0001	0.0774664	0.0001	0.106336	0.0966215	0.0001	0.0001	0.0001	0.0001	0.0001	0.0001	0.0001	0.0841759	0.0001	0.0001	0.0001	0.0001	0.0001	0.0001	0.227277	0.0001	0.0001	0.0001	0.111634	0.156684	0.0001	0.0684222	0.0877238	0.0001	0.0001	0.104522	0.279845	0.0001	0.0001	0.0001	0.0803803	0.0366197	0.314683	0.0001	0.0001	0.0001	0.0001	0.167921	0.175702	0.0001	0.116471	0.0001	0.336114	0.0001
hsa-miR-134-5p	4.67637	24.68	14.881	17.529	27.3157	21.1755	18.0302	2.66117	12.0226	83.5585	11.2328	9.85869	34.8916	57.896	9.32181	19.0429	14.4459	7.50636	25.1372	20.9003	31.4962	14.4527	5.18116	13.3284	42.8259	18.347	10.6584	20.5041	19.6339	8.65825	37.3831	16.2253	14.1912	5.23251	2.33158	6.9042	4.19986	36.282	1.66013	11.2786	12.8192	1.64944	11.1602	12.6434	12.4663	18.7358	9.73028	7.56042	5.9852
hsa-miR-1343-3p	0.4385	0.696398	0.869058	0.531278	0.193143	0.336217	0.77144	0.204798	0.414669	0.359233	0.192112	0.297344	0.336404	0.332072	0.543112	0.0001	0.316431	0.281585	0.439559	0.340865	0.378053	0.237029	0.323916	0.278934	0.39156	0.294436	0.273389	0.613467	0.186203	0.468108	0.939896	1.39882	0.0673565	0.201346	0.0001	0.321221	0.0731394	0.0001	0.0001	0.767749	0.146604	0.395942	0.167921	0.263502	0.235312	0.465582	0.608236	0.168107	0.347063
hsa-miR-1343-5p	0.0001	0.0001	0.0001	0.0001	0.0001	0.0001	0.0001	0.0001	0.0001	0.0001	0.0001	0.0001	0.0001	0.0001	0.0001	0.0001	0.0001	0.0001	0.0001	0.0001	0.0001	0.0001	0.0540694	0.0001	0.0001	0.0001	0.0001	0.0001	0.0001	0.0001	0.0001	0.0001	0.0001	0.0001	0.0001	0.0001	0.0001	0.0001	0.0001	0.0001	0.0001	0.0001	0.0001	0.0001	0.0001	0.0001	0.0001	0.0001	0.0001
hsa-miR-135a-3p	0.0001	0.0001	0.0001	0.0001	0.0966215	0.0001	0.0001	0.0001	0.0001	0.119811	0.0001	0.0001	0.0001	0.0001	0.0001	0.0001	0.0001	0.0001	0.0001	0.0001	0.0001	0.0001	0.0001	0.0001	0.0001	0.0001	0.0001	0.0001	0.0001	0.0001	0.0001	0.0933482	0.0001	0.0001	0.0001	0.0001	0.0001	0.0001	0.0001	0.1182	0.146604	0.0001	0.0001	0.0001	0.0001	0.116471	0.0001	0.0001	0.0001
hsa-miR-135a-5p	0.365533	2.55329	1.84674	0.212671	3.47497	6.3024	2.12139	1.70602	0.414769	4.66893	0.672242	0.247903	0.588731	1.59367	4.07279	1.74068	0.738306	1.12614	2.02171	1.59044	2.64587	0.474057	1.29546	0.557868	0.156784	4.61146	0.136844	4.38139	0.744611	0.702212	3.86381	3.54363	0.0674565	0.201446	0.160992	0.883283	0.292357	0.839088	1.40484	0.17735	0.36646	0.198121	0.755393	0.0880008	0.58823	0.349312	0.868966	0.588225	0.173681
hsa-miR-135b-3p	0.0001	0.0001	0.0001	0.0001	0.0001	0.0001	0.0001	0.0001	0.0001	0.0001	0.0001	0.0001	0.0001	0.0001	0.0001	0.0001	0.0001	0.0001	0.0001	0.0001	0.0001	0.0001	0.0001	0.0001	0.0001	0.0001	0.0001	0.0001	0.0001	0.0001	0.0001	0.0001	0.0001	0.0001	0.0001	0.0001	0.0001	0.0001	0.0001	0.0001	0.0001	0.0001	0.0001	0.0001	0.0001	0.0001	0.0001	0.0001	0.0001
hsa-miR-135b-5p	0.0001	0.154833	0.217339	0.0001	0.0001	0.756364	0.0965175	0.0001	0.0001	0.0001	0.0001	0.0496406	0.0001	0.132889	0.181104	0.0001	0.105544	0.0001	0.0879919	0.113688	0.0001	0.0001	0.0540694	0.0001	0.0001	0.0001	0.0001	0.0877238	0.0001	0.0001	0.0001	0.0001	0.0001	0.0001	0.160892	0.0803803	0.0001	0.104961	0.127795	0.0001	0.0001	0.0001	0.0840103	0.0001	0.0001	0.0001	0.0001	0.0841036	0.0001
hsa-miR-136-3p	0.146233	4.25525	2.60697	0.74375	6.66008	4.62171	4.62814	0.0683326	0.888461	19.1539	0.192112	0.297344	0.672707	4.7141	2.35315	2.1501	0.896371	0.656898	1.75794	4.99799	3.2757	1.89553	0.0001	1.61734	1.09619	1.56989	0.615	2.01545	0.930614	0.58511	1.67085	2.42455	0.739921	0.201346	0.0001	0.160661	0.109659	1.78274	0.255489	0.413449	0.512865	0.263994	0.335741	0.965909	0.940947	0.698323	0.0001	0.168107	0.173581
hsa-miR-136-5p	3.2881	29.0899	13.9034	10.7299	37.6435	39.746	28.7325	2.7294	10.2459	136.471	3.64833	2.72483	11.5185	33.7948	15.9285	18.1215	6.90666	6.38042	17.5785	34.9853	28.4726	11.1357	1.67315	11.265	7.98589	15.1093	3.41621	15.4219	9.77049	2.69115	21.6154	21.7269	4.90982	0.603839	0.40208	2.72963	1.82608	9.85704	3.70325	3.01165	3.73596	1.18763	5.53818	6.58516	4.70434	7.79693	1.82451	0.672129	2.3421
hsa-miR-137	0.0001	0.0774664	0.0001	0.0001	0.0001	0.0001	0.0001	0.0001	0.0001	0.0001	0.0001	0.0001	0.0001	0.0001	0.0001	0.0001	0.0001	0.0001	0.0001	0.0001	0.0001	0.0790762	0.0001	0.0001	0.0001	0.0001	0.0001	0.0001	0.0001	0.0001	0.0001	0.0001	0.0001	0.0001	0.0001	0.0001	0.0001	0.0001	0.0001	0.0001	0.0001	0.0001	0.0001	0.0001	0.0001	0.232841	0.0869766	0.0001	0.0868406
hsa-miR-138-1-3p	0.0001	0.0001	0.0001	0.0001	0.0001	0.0001	0.0001	0.0001	0.0001	0.0001	0.0001	0.0001	0.0001	0.0001	0.0001	0.0001	0.0001	0.0001	0.0001	0.0001	0.0001	0.0001	0.0001	0.0001	0.0001	0.0001	0.0001	0.0001	0.0001	0.0001	0.0001	0.0001	0.0001	0.0001	0.0001	0.0001	0.0001	0.0001	0.0001	0.0001	0.0001	0.0001	0.0001	0.0001	0.0001	0.0001	0.0001	0.0001	0.0001
hsa-miR-138-2-3p	0.0001	0.0001	0.0001	0.0001	0.0001	0.0001	0.0001	0.0001	0.0001	0.0001	0.0001	0.0001	0.0001	0.0001	0.0906021	0.0001	0.0001	0.0939282	0.0001	0.0001	0.0001	0.0001	0.0001	0.0001	0.0001	0.0001	0.0001	0.0001	0.0001	0.0001	0.208944	0.0001	0.0001	0.0001	0.0001	0.0001	0.0001	0.0001	0.0001	0.0001	0.0001	0.0001	0.0001	0.0001	0.0001	0.0001	0.0001	0.0001	0.0001
hsa-miR-138-5p	0.0732667	0.928597	0.760538	0.0002	1.73759	2.68914	0.77154	0.341363	0.177872	0.359333	0.864254	0.148822	0.0842759	1.06251	0.271706	1.22877	0.211087	0.0002	0.263876	0.340965	0.126184	0.158152	0.0002	0.446335	0.0002	0.883208	0.0685222	0.350695	0.279354	0.117202	1.14884	0.0002	0.134713	0.0002	0.40218	0.0002	0.0367197	0.0002	0.894063	0.0002	0.0734521	0.0661736	0.251931	0.0002	0.117806	0.232941	0.782089	0.252211	0.0869406
hsa-miR-139-3p	1.68063	3.79105	3.91041	0.849986	1.83401	5.20992	1.44636	1.02359	2.30984	7.18277	1.82421	1.38724	1.59754	3.38621	6.24474	1.63819	1.26542	0.938382	2.72475	2.9534	1.13396	1.02679	2.6446	1.5058	0.469852	3.82647	1.02493	3.15456	1.30282	2.22314	6.99636	3.73003	0.538152	1.10696	1.36683	0.722622	1.09569	1.46815	6.38484	1.47635	3.88246	0.791783	0.755293	0.878108	1.17616	0.698323	2.17201	3.86426	1.30121
hsa-miR-139-5p	36.7526	269.622	288.168	36.8639	188.217	468.884	97.5746	56.2238	81.6701	399.716	97.1582	28.2878	29.0063	235.235	447.171	148.145	41.334	21.1114	169.28	193.1	137.449	29.3003	81.17	64.8569	18.3204	363.996	47.484	230.889	86.817	79.5615	417.583	259.417	33.5611	27.269	27.9779	17.2604	21.3641	43.7271	169.323	36.1977	34.4286	21.2436	49.0037	27.3062	29.7544	36.3077	40.919	88.3719	59.0705
hsa-miR-140-3p	9.57184	35.8207	19.2258	7.22413	24.3235	31.8472	17.4517	9.55267	8.23225	31.4841	13.5369	5.25141	5.88541	22.6406	26.1552	21.7048	6.16856	7.78784	15.557	25.7846	20.9135	7.58182	6.26055	7.91899	6.10688	38.3619	6.01246	27.6892	8.74693	10.6473	29.2382	18.37	8.13813	5.23251	4.10029	5.94084	3.03123	4.82371	22.219	4.84219	4.90799	3.29878	10.9084	5.18035	5.8804	11.1717	7.29773	13.1047	12.2305
hsa-miR-140-5p	10.7409	42.4743	26.7206	8.60519	36.8713	33.6118	21.4048	16.3077	6.87009	37.35	11.9048	3.51748	3.69944	21.9766	31.9473	20.3739	6.7485	9.57058	18.8969	30.3282	27.9686	7.10796	2.15887	11.99	4.46275	29.0412	3.6895	24.2719	7.35116	9.59427	30.0736	26.4826	9.21424	5.03126	2.57277	4.57607	2.44692	4.92857	3.83094	6.25939	4.10222	3.43073	10.8245	4.12674	7.52688	6.40048	3.64892	11.2566	6.07194
hsa-miR-141-3p	0.0001	0.851131	0.217339	0.106336	0.482707	0.336217	0.0965175	0.136565	0.118548	0.359233	0.096106	0.0001	0.0001	0.265678	0.543112	0.204862	0.0001	0.281585	0.0001	0.340865	0.252069	0.0001	0.0001	0.223167	0.0001	0.196324	0.0001	0.438219	0.0001	0.234104	1.04432	0.839334	0.201869	0.0001	0.0001	0.0001	0.0001	0.0001	0.127795	0.0591499	0.0001	0.0660736	0.0840103	0.0879008	0.0001	0.0001	0.0869766	0.0001	0.173581
hsa-miR-141-5p	0.0001	0.0774664	0.325959	0.0001	0.0001	0.0001	0.0001	0.0001	0.0001	0.0001	0.0001	0.0001	0.0001	0.0001	0.0001	0.0001	0.0001	0.0001	0.0001	0.0001	0.0001	0.0001	0.0001	0.0001	0.0001	0.0001	0.0001	0.0001	0.0001	0.0001	0.0001	0.0001	0.0001	0.0001	0.0001	0.0001	0.0001	0.0001	0.0001	0.0001	0.0001	0.0660736	0.0001	0.0001	0.0001	0.0001	0.0001	0.0001	0.0001
hsa-miR-142-3p	38.8716	280.918	226.798	27.9401	244.972	430.062	162.656	113.13	90.3168	390.737	47.7151	16.8439	28.8381	245.593	776.236	241.107	28.3645	33.8721	120.851	273.975	251.339	18.4805	15.2195	66.1953	17.7724	170.421	17.6272	174.722	34.6152	36.1537	144.415	290.561	28.7859	25.5584	14.7929	15.6547	14.8636	55.4716	55.4196	21.3171	11.7204	11.8094	43.0461	16.0677	23.9917	36.075	25.3681	36.2056	22.9864
hsa-miR-142-5p	1.24223	13.694	5.75695	0.956221	5.4053	18.1504	5.88157	2.11531	1.59915	10.415	2.88028	0.495506	0.252328	11.088	26.6982	4.3001	1.00181	1.50135	3.33999	7.49693	4.28357	0.947815	1.29536	2.45384	1.80082	6.37738	1.16158	3.76792	1.58197	2.57415	6.6831	5.78149	1.47974	0.603839	0.160892	1.52542	0.328777	1.67788	3.06477	0.708699	0.439612	0.461915	1.51049	0.351303	0.705736	0.698323	0.434483	2.18419	0.780766
hsa-miR-143-3p	0.8769	13.7713	14.1207	4.14329	6.37052	11.3441	3.2783	4.77638	3.55354	25.1394	4.32037	1.28816	1.17716	8.49858	10.6793	13.8215	2.10897	6.84956	6.67988	17.0383	5.92137	2.05348	0.917579	2.95574	1.17448	20.0149	0.819967	7.79862	2.60554	2.22314	6.89194	7.36671	1.00895	2.01256	0.643267	0.321221	0.219218	1.99246	0.766269	1.12205	0.586117	0.923731	4.02779	0.790307	1.9994	0.349212	0.955743	2.77222	1.73491
hsa-miR-143-5p	0.0001	0.386932	0.10872	0.0001	0.0001	0.756364	0.0001	0.0683326	0.0593241	0.718367	0.768148	0.0496406	0.0841759	0.0664944	0.0906021	0.102481	0.0001	0.469241	0.0879919	0.227277	0.0001	0.237029	0.0001	0.0001	0.0783921	0.294436	0.136744	0.0001	0.186203	0.0001	0.104522	0.0933482	0.0001	0.0001	0.0001	0.0001	0.0001	0.209822	0.0001	0.0001	0.293108	0.132047	0.0840103	0.0001	0.117706	0.0001	0.0869766	0.0001	0.0868406
hsa-miR-144-3p	1.3153	10.6767	7.60348	0.531278	17.2774	41.5106	9.83469	1.56945	1.4807	12.0909	11.3288	0.644128	1.09309	40.8326	10.7698	7.47391	1.05454	2.25198	7.11934	8.85999	15.2442	2.60631	2.80651	2.45384	1.9574	17.6603	1.70816	8.58723	13.3995	5.3822	11.3821	10.0709	1.74877	0.905709	0.723663	0.802903	0.365297	2.09732	33.9669	0.885849	0.952377	0.791783	1.93004	0.351303	0.940947	3.84033	1.99826	7.22441	5.81172
hsa-miR-144-5p	1.0961	10.2125	7.92934	0.425043	15.9261	19.4949	9.44902	1.77415	2.54674	6.34479	5.47244	0.743209	0.252328	17.4618	6.87826	12.6953	0.105544	2.06432	6.76778	4.99799	12.8505	1.6586	2.42872	1.56157	1.9574	13.7358	1.16158	5.87089	5.76929	2.80815	8.45827	6.80722	1.00895	0.201346	0.0001	0.722622	0.255738	0.734127	15.4512	0.354399	0.146604	0.0660736	1.25875	0.351303	0.117706	0.581953	0.347606	2.60421	2.42884
hsa-miR-145-3p	0.0001	0.154833	1.19492	0.106336	0.193143	0.252188	0.38577	0.204798	0.0593241	0.478945	0.672142	0.0496406	0.0001	0.265678	0.45261	0.204862	0.158266	0.375413	0.175884	0.795218	0.504038	0.237029	0.0001	0.0558668	0.0001	0.588772	0.0001	0.0001	0.186203	0.234104	0.208944	0.559589	0.0001	0.100723	0.0804959	0.0803803	0.0366197	0.0001	0.127795	0.2363	0.0001	0.0001	0.0840103	0.0001	0.235312	0.0001	0.0001	0.0841036	0.173581
hsa-miR-145-5p	46.3244	189.393	214.741	97.2058	91.4059	176.294	45.702	78.9452	142.434	328.009	93.99	34.1336	28.9222	127.544	213.132	211.519	49.9277	94.5789	99.8453	218.771	185.071	79.6081	31.7881	56.7707	25.2101	281.091	48.5089	159.826	52.2019	64.0002	153.187	138.66	33.9646	45.1799	35.6155	16.6181	22.4597	32.8216	77.5108	38.7368	42.1933	35.362	73.6733	51.8026	59.8615	35.7259	42.2221	68.715	34.0892
hsa-miR-1468-3p	0.0001	0.0001	0.0001	0.0001	0.0001	0.0001	0.0001	0.0001	0.0001	0.0001	0.0001	0.0001	0.0001	0.0001	0.0001	0.0001	0.0001	0.0001	0.0001	0.0001	0.0001	0.0001	0.0001	0.0001	0.0001	0.0001	0.0001	0.0001	0.0001	0.0001	0.0001	0.0001	0.0001	0.0001	0.0001	0.0001	0.0001	0.0001	0.0001	0.0001	0.0001	0.0001	0.0001	0.0001	0.0001	0.0001	0.0001	0.0001	0.0001
hsa-miR-1468-5p	0.0001	0.0774664	0.0001	0.0001	0.193143	0.252188	0.0001	0.0683326	0.0593241	0.359233	0.096106	0.0001	0.0001	0.0664944	0.0906021	0.102481	0.0528218	0.0001	0.0879919	0.0001	0.0001	0.0001	0.0001	0.0558668	0.0001	0.098212	0.0001	0.0001	0.0001	0.0001	0.0001	0.0001	0.0001	0.0001	0.0001	0.0803803	0.0001	0.0001	0.0001	0.1182	0.0001	0.0001	0.0840103	0.0001	0.0001	0.0001	0.0001	0.0001	0.173581
hsa-miR-1469	0.0001	0.0001	0.0001	0.0001	0.0001	0.0001	0.0001	0.0001	0.0001	0.0001	0.0001	0.0001	0.0001	0.0001	0.0001	0.0001	0.0001	0.0001	0.0001	0.0001	0.0001	0.0001	0.0001	0.0001	0.0001	0.0001	0.0001	0.0001	0.0001	0.0001	0.0001	0.0001	0.0001	0.0001	0.0001	0.0001	0.0001	0.0001	0.0001	0.0001	0.0001	0.0001	0.0001	0.0001	0.0001	0.0001	0.0001	0.0001	0.0001
hsa-miR-146a-3p	0.0001	0.0774664	0.10872	0.0001	0.0001	0.168159	0.0001	0.0001	0.0001	0.0001	0.384124	0.0001	0.0001	0.0001	0.0906021	0.0001	0.0001	0.0001	0.0879919	0.0001	0.0001	0.0001	0.0001	0.0001	0.0001	0.0001	0.0001	0.0001	0.0001	0.0001	0.0001	0.0933482	0.0001	0.0001	0.0001	0.0001	0.0001	0.0001	0.0001	0.0001	0.0001	0.0001	0.0001	0.0001	0.0001	0.0001	0.0001	0.0001	0.0001
hsa-miR-146a-5p	201.007	514.719	442.191	121.003	340.431	396.03	183.001	133.531	165.295	345.367	141.609	81.1972	84.4964	295.654	247.885	307.348	98.1682	114.283	242.845	290.445	210.394	78.9763	55.4806	150.18	51.9077	404.908	58.2106	311.24	133.994	116.066	299.9	274.896	127.518	90.2591	56.9204	67.9172	29.435	139.675	30.7745	78.4774	66.3665	38.7926	188.127	91.9276	125.838	184.215	88.1798	132.978	142.775
hsa-miR-146b-3p	0.0001	0.696398	0.325959	0.0001	0.289664	0.336217	0.0965175	0.0001	0.118548	0.359233	0.288118	0.0496406	0.252328	0.265678	0.362108	0.0001	0.0001	0.0001	0.351668	0.227277	0.0001	0.316005	0.0001	0.0558668	0.0001	0.0001	0.0684222	0.175348	0.0931514	0.117102	0.0001	0.186596	0.0673565	0.0001	0.0001	0.0001	0.0001	0.0001	0.0001	0.0001	0.439612	0.0001	0.0840103	0.175702	0.117706	0.116471	0.434483	0.0841036	0.0001
hsa-miR-146b-5p	2.77663	15.1639	11.1879	1.91234	17.2774	26.6374	11.1845	4.23052	4.32346	13.0486	4.60839	1.63494	1.68162	14.806	14.2089	16.4834	2.31986	3.56557	8.43772	11.4725	15.4962	1.89553	1.99697	4.85181	1.72253	12.5584	1.70816	13.056	4.74572	2.80815	17.6474	11.3764	2.69036	1.61007	1.60802	2.00711	1.27829	2.83135	15.7066	1.35825	1.97791	1.64944	3.85997	1.93172	2.23461	3.14211	0.955743	6.55238	4.16365
hsa-miR-1470	0.0001	0.0001	0.0001	0.0001	0.0001	0.0001	0.0001	0.0001	0.0001	0.0001	0.0001	0.0001	0.0001	0.0001	0.0001	0.0001	0.0001	0.0001	0.0001	0.0001	0.0001	0.0001	0.0001	0.0001	0.0001	0.0001	0.0001	0.0001	0.0001	0.0001	0.0001	0.0001	0.0001	0.0001	0.0001	0.0001	0.0001	0.0001	0.0001	0.0001	0.0001	0.0001	0.0001	0.0001	0.0001	0.0001	0.0001	0.0001	0.0001
hsa-miR-1471	0.0001	0.0001	0.0001	0.0001	0.0001	0.0001	0.0001	0.0001	0.0001	0.0001	0.0001	0.0001	0.0001	0.0001	0.0001	0.0001	0.0001	0.0001	0.0001	0.0001	0.0001	0.0001	0.0001	0.0001	0.0001	0.0001	0.0001	0.0001	0.0001	0.0001	0.0001	0.0001	0.0001	0.0001	0.0001	0.0001	0.0001	0.0001	0.0001	0.0001	0.0001	0.0001	0.0001	0.0001	0.0001	0.0001	0.0001	0.0001	0.0001
hsa-miR-147a	0.0001	0.0001	0.0001	0.0001	0.0001	0.0001	0.0001	0.0001	0.0001	0.0001	0.0001	0.0001	0.0001	0.0001	0.0001	0.0001	0.0001	0.0001	0.0001	0.0001	0.0001	0.0001	0.0001	0.0001	0.0001	0.0001	0.0001	0.0001	0.0001	0.0001	0.0001	0.0001	0.0001	0.0001	0.0001	0.0001	0.0001	0.0001	0.0001	0.0001	0.0001	0.0001	0.0001	0.0001	0.0001	0.0001	0.0001	0.0001	0.0001
hsa-miR-147b	0.0001	0.0001	0.0001	0.0001	0.0001	0.0841293	0.0965175	0.0001	0.118548	0.0001	0.0001	0.0001	0.0001	0.132889	0.0001	0.204862	0.0001	0.0001	0.0879919	0.113688	0.252069	0.0001	0.0001	0.0001	0.0001	0.0001	0.0001	0.0877238	0.0001	0.0001	0.0001	0.0001	0.0001	0.0001	0.0001	0.0001	0.0001	0.0001	0.0001	0.0001	0.0001	0.0660736	0.0001	0.0001	0.0001	0.0001	0.0001	0.0001	0.0001
hsa-miR-148a-3p	10.3756	61.5838	50.0738	4.56823	57.4304	47.1406	45.9913	11.122	7.52156	73.8619	11.7128	4.80554	6.6421	37.3801	104.711	37.7786	6.59033	8.53847	19.0726	45.2082	30.6143	10.267	6.74627	13.0495	6.42005	50.4297	5.05594	27.514	11.7246	12.2853	50.5403	43.7335	5.58239	7.24497	2.97475	4.41551	2.95819	9.33273	10.4711	3.54309	2.78368	1.78139	7.63594	4.65354	5.64518	11.0553	4.60456	8.90448	5.37802
hsa-miR-148a-5p	0.292367	0.773764	0.651818	0.106336	0.289664	1.76472	0.38577	0.341263	0.414669	0.838078	0.192112	0.148722	0.0001	0.531255	0.633614	0.102481	0.105544	0.187756	0.527451	0.454453	1.38593	0.316005	0.539794	0.669302	0.469852	0.784996	0.136744	0.613467	0.372305	1.17012	0.731053	0.839334	0.201869	0.704463	0.643267	0.401501	0.109659	0.0001	0.127795	0.2363	0.36636	0.0001	0.251831	0.0001	0.117706	0.232841	0.0001	0.588125	0.520544
hsa-miR-148b-3p	9.93717	82.3953	48.4445	5.84306	63.2217	48.7371	53.4154	13.3737	9.71285	69.672	13.3449	5.59819	5.88541	53.3148	118.467	43.4096	6.7485	10.2274	27.4224	62.7008	30.6143	9.87213	4.15574	16.8974	5.55884	52.3919	3.0746	31.8952	10.1427	10.9983	47.6165	59.1194	7.19654	6.33936	3.8591	4.73664	2.19128	12.0591	3.57555	4.66504	3.44295	3.62865	12.6706	5.18035	6.93885	13.9646	5.2127	11.4246	9.71505
hsa-miR-148b-5p	0.0001	0.0001	0.0001	0.0001	0.0001	0.0001	0.0001	0.0001	0.0001	0.239522	0.0001	0.0496406	0.0001	0.0001	0.181104	0.0001	0.0001	0.0001	0.0001	0.0001	0.126084	0.0001	0.0001	0.0001	0.0001	0.0001	0.0001	0.0001	0.0931514	0.0001	0.104522	0.0001	0.0673565	0.0001	0.0001	0.0001	0.0001	0.0001	0.0001	0.0001	0.0733521	0.0660736	0.0001	0.0001	0.117706	0.0001	0.0001	0.0001	0.0001
hsa-miR-149-3p	0.0001	0.0001	0.0001	0.0001	0.0001	0.0001	0.0001	0.0001	0.0001	0.0001	0.0001	0.0001	0.0001	0.0001	0.0001	0.0001	0.0001	0.0001	0.0001	0.0001	0.0001	0.0001	0.0001	0.0001	0.0001	0.0001	0.0001	0.0001	0.0001	0.0001	0.0001	0.0001	0.0001	0.0001	0.0001	0.0001	0.0001	0.0001	0.0001	0.0001	0.0001	0.0001	0.0001	0.0001	0.0001	0.0001	0.0001	0.0001	0.0001
hsa-miR-149-5p	0.0001	0.851131	0.760438	0.106336	0.0966215	0.0841293	0.192935	0.27303	0.236996	0.239522	0.288118	0.0991813	0.0001	0.199283	0.181104	0.0001	0.0001	0.0001	0.175884	0.340865	0.0001	0.158052	0.162008	0.111634	0.0001	0.0001	0.205067	0.262971	0.0001	0.117102	0.0001	0.186596	0.0673565	0.0001	0.0804959	0.160661	0.0001	0.0001	0.127795	0.17725	0.0001	0.198021	0.251831	0.263502	0.0001	0.0001	0.434483	0.0841036	0.173581
hsa-miR-150-3p	0.0731667	0.154833	0.0001	0.0001	0.193143	0.756364	0.0965175	0.0683326	0.355444	0.598656	0.672142	0.0001	0.0001	0.597649	0.181104	0.307243	0.0001	0.0001	0.439559	0.0001	0.504038	0.0790762	0.108039	0.0001	0.0783921	0.0001	0.0001	0.262971	0.372305	0.0001	0.313365	0.186596	0.0673565	0.0001	0.241288	0.0001	0.219218	0.0001	0.510879	0.0591499	0.0001	0.132047	0.0001	0.0879008	0.0001	0.232841	0.26073	0.336114	0.0868406
hsa-miR-150-5p	145.987	768.016	1348.41	283.862	992.627	3375.12	311.911	190.233	805.981	439.34	839.381	120.532	201.95	897.187	378.48	955.726	95.0049	234.289	760.792	469.006	1006.24	232.348	219.062	166.185	147.502	1083.35	426.536	1319.44	512.713	343.635	994.514	403.858	211.32	109.478	244.162	117.29	145.421	59.3514	3044.37	265.37	109.805	89.7902	353.262	73.665	128.426	244.262	426.564	1489.64	581.336
hsa-miR-151a-3p	0.146233	2.32109	1.19492	0.106336	1.54444	0.756364	0.578605	0.27303	0.355444	1.91548	0.48013	0.0496406	0.0001	0.929621	1.81014	0.921528	0.0528218	0.281585	0.703235	0.68163	0.252069	0.552934	0.269947	0.1674	0.234976	1.668	0.205067	0.350595	0.65146	0.234104	0.626631	0.559589	0.0673565	0.30197	0.482475	0.240941	0.0731394	0.104961	0.0001	0.17725	0.293108	0.0001	0.0840103	0.0879008	0.0001	0.0001	0.173853	0.252111	0.433803
hsa-miR-151a-5p	0.4385	1.47006	2.71559	0.531278	1.54444	2.26889	1.15711	0.682426	0.592341	2.39432	0.384124	0.247803	0.252328	0.863227	2.35315	1.12629	0.210987	0.281585	0.791127	1.02239	0.881991	0.237029	0.0001	0.446235	0.0001	2.94346	0.0001	0.963962	0.279254	0.351106	1.35758	1.86506	0.201869	0.201346	0.0001	0.0001	0.109659	1.04871	0.127795	0.2363	0.0001	0.198021	0.335741	0.351303	0.117706	0.465582	0.434483	0.420118	0.607284
hsa-miR-151b	0.0001	0.0001	0.0001	0.0001	0.0001	0.0001	0.0001	0.0001	0.0001	0.0001	0.0001	0.0001	0.0001	0.0001	0.0001	0.0001	0.0001	0.0001	0.0001	0.0001	0.0001	0.0001	0.0001	0.0001	0.0001	0.0001	0.0001	0.0001	0.0001	0.0001	0.0001	0.0001	0.0001	0.0001	0.0001	0.0001	0.0001	0.0001	0.0001	0.0001	0.0001	0.0001	0.0001	0.0001	0.0001	0.0001	0.0001	0.0001	0.0001
hsa-miR-152-3p	4.23797	33.1129	14.4465	3.61211	11.8722	17.4782	13.0165	4.57169	6.45552	29.0899	6.24049	2.57621	3.11091	10.4904	23.8021	17.2001	2.4253	3.75323	8.96507	13.2899	16.882	2.21143	0.485824	5.96715	2.11399	13.932	1.36654	14.1075	4.83877	3.15916	15.559	18.8362	4.10274	2.71693	1.52762	2.00711	1.46089	8.17926	1.40474	1.71255	2.05116	0.593863	6.20946	1.49271	2.82264	6.74959	2.69327	4.20028	3.2095
hsa-miR-152-5p	0.0001	0.0774664	0.10872	0.106336	0.0966215	0.0001	0.192935	0.0001	0.0001	0.239522	0.0001	0.0496406	0.0001	0.0664944	0.0001	0.102481	0.105544	0.0001	0.0001	0.0001	0.0001	0.0790762	0.0540694	0.0001	0.0783921	0.098212	0.0001	0.0001	0.0001	0.0001	0.104522	0.0001	0.0001	0.100723	0.0001	0.0001	0.0001	0.0001	0.0001	0.0001	0.0001	0.0001	0.0001	0.0001	0.0001	0.0001	0.0001	0.168107	0.0001
hsa-miR-153-3p	0.146333	0.154933	0.0002	0.0002	0.0002	0.168259	0.289453	0.0002	0.0594241	0.598756	0.0002	0.0002	0.0002	0.0002	0.362208	0.0002	0.0002	0.0002	0.0002	0.340965	0.126184	0.0002	0.0002	0.0002	0.0002	0.098312	0.0002	0.0002	0.0002	0.0002	0.0002	0.279945	0.0002	0.0002	0.0002	0.0804803	0.0002	0.0002	0.0002	0.0002	0.0002	0.0002	0.0002	0.0002	0.0002	0.0002	0.0002	0.0002	0.0002
hsa-miR-153-5p	0.0001	0.0001	0.0001	0.0001	0.0001	0.0001	0.0001	0.0001	0.0001	0.0001	0.0001	0.0001	0.0001	0.0001	0.0001	0.0001	0.0001	0.0001	0.0001	0.0001	0.0001	0.0001	0.0001	0.0001	0.0001	0.0001	0.0001	0.0001	0.0001	0.0001	0.0001	0.0001	0.0001	0.0001	0.0001	0.0001	0.0001	0.0001	0.0001	0.0001	0.0001	0.0001	0.0001	0.0001	0.0001	0.0001	0.0001	0.0001	0.0001
hsa-miR-1537-3p	0.2193	1.47006	0.217339	0.106336	1.3514	0.672335	0.482188	0.0683326	0.0593241	1.67606	0.384124	0.148722	0.168252	1.46078	1.53863	0.614385	0.0528218	0.0939282	0.791127	0.68163	0.252069	0.552934	0.269947	0.223167	0.0001	1.56989	0.0684222	0.175348	0.186203	0.117102	0.417787	1.11908	0.336382	0.0001	0.0001	0.0001	0.0366197	0.209822	0.638574	0.1182	0.293108	0.0660736	1.00702	0.0879008	0.235312	0.232841	0.0869766	0.420118	0.607284
hsa-miR-1537-5p	0.0001	0.0001	0.10872	0.0001	0.0001	0.0001	0.0001	0.0001	0.0001	0.0001	0.0001	0.0001	0.0001	0.0001	0.362108	0.0001	0.0001	0.0001	0.0001	0.0001	0.0001	0.0001	0.0001	0.0001	0.0001	0.196324	0.0684222	0.0001	0.0001	0.0001	0.0001	0.0001	0.0001	0.0001	0.0001	0.0001	0.0001	0.0001	0.0001	0.0001	0.0001	0.0001	0.0001	0.0001	0.0001	0.0001	0.0869766	0.0001	0.0001
hsa-miR-1538	0.0731667	0.0774664	0.10872	0.0001	0.0001	0.0001	0.0001	0.0683326	0.0001	0.0001	0.0001	0.0001	0.0001	0.0001	0.0001	0.0001	0.0001	0.0939282	0.0001	0.0001	0.0001	0.0001	0.0001	0.0558668	0.0001	0.0001	0.0001	0.0001	0.0001	0.0001	0.208944	0.0001	0.0001	0.0001	0.0001	0.0803803	0.0001	0.0001	0.0001	0.0001	0.0001	0.0001	0.0840103	0.0001	0.0001	0.0001	0.0001	0.0001	0.0001
hsa-miR-1539	0.0001	0.0001	0.0001	0.0001	0.0001	0.0001	0.0001	0.0001	0.0001	0.0001	0.0001	0.0001	0.0001	0.0001	0.0001	0.0001	0.0001	0.0001	0.0001	0.0001	0.0001	0.0001	0.0001	0.0001	0.0001	0.0001	0.0001	0.0001	0.0001	0.0001	0.0001	0.0001	0.0001	0.0001	0.0001	0.0001	0.0001	0.0001	0.0001	0.0001	0.0001	0.0001	0.0001	0.0001	0.0001	0.0001	0.0001	0.0001	0.0001
hsa-miR-154-3p	0.0731667	1.47006	1.6294	0.318807	1.64096	3.78142	1.92845	0.136565	0.592341	11.3727	0.096106	0.0496406	0.0001	10.092	2.26265	1.43343	0.210987	0.0939282	0.966911	2.83981	2.01585	0.394981	0.0001	0.557768	1.72253	1.07933	0.0001	0.788714	0.279254	0.234104	0.626631	2.89079	0.269126	0.201346	0.160892	0.0803803	0.109659	0.524405	0.0001	0.1182	0.219856	0.0660736	0.0840103	0.175702	0.352918	0.581953	0.0869766	0.336114	0.0001
hsa-miR-154-5p	1.60757	15.9376	7.82072	9.34884	29.9217	20.1671	15.0412	1.29652	6.3963	77.5729	2.01623	2.42759	5.88541	37.4465	8.23579	10.8525	4.48146	2.34581	14.0628	16.9248	19.2757	5.76536	0.323916	6.80365	13.6229	9.51696	1.98144	9.28822	6.79285	3.62716	15.8722	9.41817	3.76646	1.10696	0.0804959	2.80991	1.09569	7.23551	0.255489	3.77929	3.88246	1.05568	4.02779	6.23396	4.58673	3.9567	1.65076	2.10019	1.04099
hsa-miR-155-3p	0.0001	0.0774664	0.0001	0.0001	0.0001	0.0001	0.0965175	0.0001	0.0001	0.119811	0.0001	0.0001	0.0001	0.0001	0.0001	0.0001	0.0001	0.0001	0.0879919	0.0001	0.0001	0.0001	0.0001	0.0001	0.0001	0.0001	0.0001	0.0001	0.0001	0.0001	0.0001	0.0001	0.0001	0.0001	0.0001	0.0001	0.0001	0.0001	0.0001	0.0001	0.0001	0.0001	0.0001	0.0001	0.0001	0.0001	0.0001	0.0001	0.0001
hsa-miR-155-5p	1.68063	4.56472	4.67075	1.27493	6.08095	14.3691	2.89263	1.63768	1.89527	3.59143	2.11223	0.198263	1.09309	4.44852	3.52968	3.48105	1.10726	0.656898	4.21891	2.72622	3.2757	0.552934	1.99697	1.78464	0.234976	5.39626	0.683322	3.59268	1.20977	1.05312	4.49024	3.35703	0.807178	0.503216	0.321684	0.401501	0.693974	0.524405	2.554	1.063	0.0001	0.461915	1.34266	0.878108	0.352918	0.698323	1.91139	2.18419	0.954247
hsa-miR-1587	0.0001	0.0001	0.0001	0.0001	0.0001	0.0001	0.0001	0.0001	0.0001	0.0001	0.0001	0.0001	0.0001	0.0001	0.0001	0.0001	0.0001	0.0001	0.0001	0.0001	0.0001	0.0001	0.0001	0.0001	0.0001	0.0001	0.0001	0.0001	0.0001	0.0001	0.0001	0.0001	0.0001	0.0001	0.0001	0.0001	0.0001	0.0001	0.0001	0.0001	0.0001	0.0001	0.0001	0.0001	0.0001	0.0001	0.0001	0.0001	0.0001
hsa-miR-15a-3p	0.511567	1.70216	1.73802	0.212571	2.22009	1.26054	1.06069	0.204798	0.236996	1.43663	0.864154	0.346884	0.420479	1.06241	2.89617	1.02391	0.0001	0.281585	0.527451	2.38545	0.252069	0.710886	0.0001	0.892369	0.313268	0.784996	0.341711	2.01545	0.0931514	0.351106	1.87969	0.932582	0.201869	0.100723	0.0804959	0.0803803	0.0731394	0.314683	0.127795	0.1182	0.0733521	0.0001	0.335741	0.263502	0.470524	0.0001	0.0869766	0.420118	0.0868406
hsa-miR-15a-5p	71.6055	610.034	394.072	36.6514	532.509	432.667	341.318	109.582	66.0349	576.05	87.2696	20.5595	28.5859	407.396	585.639	241.619	46.5008	63.428	194.417	382.906	268.221	62.0754	35.0262	103.169	38.4415	480.16	27.0557	236.059	68.7651	77.1045	388.867	386.514	47.6849	30.3883	14.6322	29.463	13.4393	109.37	49.0349	27.6945	19.4851	19.3963	59.2408	33.8034	20.8163	50.1558	17.8098	64.0948	39.2069
hsa-miR-15b-3p	8.1105	55.7039	37.0394	7.54283	45.0756	28.8222	28.4433	12.8278	5.38949	46.6874	11.3288	4.70646	4.11982	27.8857	57.0164	20.5787	4.90323	6.56808	18.809	31.5776	23.6852	8.60851	2.6446	9.09009	7.35955	41.5996	5.5342	30.4932	7.90947	12.8703	30.4913	32.3572	5.98593	4.02503	2.57277	3.93383	2.84863	9.22787	3.19247	3.07069	4.02896	3.16683	8.1394	5.53155	3.64588	6.28411	3.82267	9.49251	4.94432
hsa-miR-15b-5p	134.37	606.94	610.334	21.3535	462.627	277.465	584.965	30.9095	95.4693	530.799	19.8733	0.346884	22.3643	700.129	979.232	287.383	47.2916	51.5118	142.561	454.353	391.056	33.2491	39.7216	124.639	20.7475	604.37	23.7079	398.951	67.4623	64.7022	251.03	334.575	22.3965	35.5201	12.7027	52.6639	1.68001	0.838988	30.0084	39.2092	21.5362	13.6566	44.2208	30.9938	0.235312	47.4793	14.0741	23.5211	5.37802
hsa-miR-16-1-3p	0.0001	0.541665	0.217339	0.0001	0.289664	0.420247	0.77144	0.0001	0.0001	0.239522	0.096106	0.0496406	0.0001	0.0664944	0.362108	0.204862	0.0001	0.0939282	0.0001	0.454453	0.252069	0.237029	0.0001	0.0558668	0.0001	0.294436	0.136744	0.0001	0.0001	0.234104	0.313365	0.373093	0.0001	0.0001	0.0001	0.0001	0.0366197	0.209822	0.0001	0.0591499	0.0001	0.0001	0.0840103	0.0001	0.0001	0.0001	0.0001	0.0001	0.0001
hsa-miR-16-2-3p	0.2193	1.62479	1.19492	0.106336	1.15836	1.76472	1.15711	0.477728	0.236996	1.79577	0.288118	0.0991813	0.0841759	0.730438	2.08165	1.02391	0.263709	0.375413	0.351668	1.59034	0.126084	0.394981	0.0001	0.502001	0.156684	2.15856	0.205067	0.613467	0.186203	0.702112	0.835475	1.21233	0.0673565	0.201346	0.241288	0.0803803	0.0366197	0.419544	0.510879	0.17725	0.293108	0.0001	0.167921	0.351303	0.117706	0.232841	0.0001	0.672129	0.260322
hsa-miR-16-5p	209.848	1254.03	698.86	149.58	753.447	965.749	491.247	279.754	205.33	990.37	263.057	142.281	86.3461	645.686	701.663	569.033	133.703	190.284	386.725	529.322	545.261	113.489	84.4623	326.013	99.5877	1059.41	83.5583	596.193	245.563	195.394	935.307	599.12	173.925	142.08	44.4591	103.642	69.7163	443.353	150.935	115.561	45.4897	60.3001	168.24	76.7381	155.122	151.98	71.6734	232.186	92.9862
hsa-miR-17-3p	11.6177	82.2406	55.9393	7.75531	52.8939	51.8462	46.4733	13.3737	13.2663	93.0156	13.1529	8.12476	10.0051	47.6713	73.4878	45.662	6.85394	10.3212	28.3892	50.2061	31.2442	16.1902	3.61605	13.9418	8.45564	57.6899	4.44104	38.4669	13.7717	10.8813	55.2392	63.1291	10.3576	9.86118	4.74346	6.98448	3.98074	13.632	9.32182	5.25554	6.51953	4.22241	14.097	8.34118	9.17336	12.1026	3.21453	12.0966	10.6692
hsa-miR-17-5p	105.508	198.832	102.754	55.9863	122.1	181.924	86.2938	87.0649	81.4924	235.951	139.689	52.1168	40.1884	146.466	144.894	79.8572	77.6067	76.0948	88.3315	116.655	108.725	50.7028	61.795	128.152	39.7725	177.681	32.1799	96.8244	101.054	74.0624	176.16	147.798	100.078	45.3812	44.459	55.2329	24.4318	75.7098	66.4014	47.2991	30.8392	21.7054	87.5185	32.0474	93.8496	89.4891	27.7137	117.605	96.5424
hsa-miR-181a-2-3p	1.9729	8.58777	7.92934	2.86846	5.69487	9.99959	3.56755	3.95759	3.73122	7.30248	2.11223	1.3377	1.34531	8.76416	10.4983	6.04057	1.37087	2.62729	4.39469	6.24746	6.92924	2.05348	2.15887	1.89617	0.861313	9.61507	1.98144	9.46347	4.18741	1.28712	8.56269	5.59499	2.55585	1.81132	1.60802	1.52542	1.16873	0.838988	6.00175	1.35825	1.6849	0.989704	3.35651	0.439104	1.76419	3.72396	2.25889	3.61225	2.7758
hsa-miR-181a-3p	2.1921	5.49312	9.12416	2.33729	5.98443	4.70574	4.24247	3.3435	4.44191	6.94335	1.24818	0.148722	0.672707	4.24934	8.14528	3.37867	1.00181	1.68901	6.24042	8.97358	5.03948	1.57962	1.72712	3.23458	0.39156	8.33962	1.43487	8.06149	1.58197	1.52113	2.81949	4.84901	2.35408	1.40883	0.643267	1.12402	0.584415	0.943849	2.80938	1.2992	0.659369	1.12165	0.923113	0.702507	1.76419	1.74566	1.73763	2.18419	3.2095
hsa-miR-181a-5p	101.271	156.28	161.409	137.575	199.896	162.681	125.054	130.12	169.144	253.309	57.5078	34.2823	41.87	158.882	317.572	207.526	49.506	100.303	172.708	275.338	176.504	86.4792	40.3153	144.102	47.132	327.4	77.4093	358.294	61.135	74.2965	107.555	195.542	59.3204	44.9788	28.0584	61.9766	24.1397	35.2335	138.421	59.2863	33.9892	74.8803	68.9745	41.53	79.5018	64.3531	81.9248	73.1673	95.7619
hsa-miR-181b-2-3p	0.0001	0.0001	0.0001	0.0001	0.0001	0.168159	0.0965175	0.0001	0.0001	0.0001	0.0001	0.0991813	0.0001	0.0001	0.0001	0.0001	0.0001	0.0001	0.0001	0.0001	0.0001	0.0001	0.0001	0.0558668	0.0001	0.196324	0.0001	0.0001	0.0001	0.0001	0.0001	0.0933482	0.0001	0.0001	0.0001	0.0001	0.0001	0.0001	0.0001	0.0001	0.0001	0.0001	0.0001	0.0001	0.0001	0.0001	0.0001	0.0001	0.0001
hsa-miR-181b-3p	0.0001	0.309566	0.651818	0.0001	0.0001	0.0001	0.192935	0.0001	0.118548	0.239522	0.0001	0.0496406	0.0841759	0.0664944	0.0906021	0.0001	0.0001	0.0001	0.0879919	0.227277	0.0001	0.0001	0.0001	0.111634	0.0001	0.392548	0.0001	0.0001	0.0001	0.0001	0.0001	0.559589	0.0001	0.0001	0.0001	0.0001	0.0001	0.0001	0.0001	0.0001	0.0001	0.0001	0.0840103	0.0001	0.0001	0.0001	0.0001	0.0001	0.0001
hsa-miR-181b-5p	7.453	12.4562	10.6449	6.90552	14.6715	13.4449	10.124	7.09639	9.17993	13.8867	6.04858	1.18918	3.78361	12.084	19.0056	11.0573	2.31996	6.19286	12.9203	13.1764	15.3703	4.10696	5.23523	9.70363	4.07139	18.9358	5.73927	19.9784	6.5138	5.8503	11.1733	10.7237	4.03559	3.82388	1.60812	2.81001	1.64359	3.35575	13.0251	4.07464	2.63727	2.44122	5.03482	2.19522	5.52768	3.14221	4.25715	6.63648	6.15879
hsa-miR-181c-3p	0.6577	2.78529	2.82421	0.849986	1.73749	1.93277	1.44636	1.50122	1.12536	5.62652	0.672142	0.545047	0.168252	2.3239	4.16319	1.94534	1.10726	0.938382	1.67005	2.72622	2.14184	0.552934	0.0540694	1.22697	1.0179	4.70948	0.410033	1.57733	1.86113	1.40412	1.14874	2.3313	1.21072	0.704463	0.241288	0.963463	0.328777	0.419544	1.27705	1.1811	0.805873	0.198021	1.09093	1.05371	0.352918	1.51292	0.52136	1.17615	1.56143
hsa-miR-181c-5p	1.3153	3.40422	1.95526	1.69987	3.37835	4.11754	2.50696	1.56945	1.24381	8.26017	0.576136	1.04045	1.34531	2.19111	5.33972	6.34772	0.896371	1.59518	1.49426	3.74851	2.01585	0.789862	0.485824	1.28274	1.25277	1.96234	0.410033	1.92782	1.58197	0.117102	1.98411	2.89079	1.34523	0.704463	0.562871	1.76627	0.292257	0.629266	0.510879	0.885849	0.659369	0.791783	1.09093	0.702507	0.940947	1.74566	0.347606	1.26015	1.21447
hsa-miR-181d-3p	0.0001	0.0001	0.0001	0.0001	0.0001	0.0001	0.0001	0.0001	0.0001	0.0001	0.0001	0.0001	0.0001	0.0001	0.0001	0.0001	0.0001	0.0001	0.0001	0.0001	0.0001	0.0001	0.108039	0.0001	0.0001	0.0001	0.0001	0.0001	0.0001	0.0001	0.0001	0.0001	0.0001	0.0001	0.0001	0.0001	0.0001	0.0001	0.0001	0.0001	0.0001	0.0001	0.0001	0.0001	0.0001	0.0001	0.0001	0.0001	0.0001
hsa-miR-181d-5p	0.146233	0.773764	0.0001	0.212571	0.67575	0.420247	0.675023	0.204798	0.0593241	0.598656	0.192112	0.247803	0.336404	0.398466	1.44813	0.512004	0.210987	0.187756	0.791127	0.68163	0.378053	0.0790762	0.0001	0.223167	0.0783921	0.588772	0.0001	0.0001	0.0001	0.351106	0.104522	1.11908	0.403639	0.0001	0.0001	0.0001	0.0366197	0.209822	0.0001	0.1182	0.146604	0.0660736	0.251831	0.0879008	0.352918	0.349212	0.0001	0.0001	0.0868406
hsa-miR-182-3p	0.0001	0.0001	0.0001	0.0001	0.0001	0.0001	0.0001	0.0001	0.0001	0.119811	0.0001	0.0001	0.0001	0.0001	0.0001	0.0001	0.0001	0.0001	0.0001	0.0001	0.0001	0.0001	0.0001	0.0001	0.0783921	0.0001	0.0001	0.0001	0.0931514	0.0001	0.0001	0.0001	0.0001	0.0001	0.0001	0.0001	0.0001	0.0001	0.0001	0.0001	0.0001	0.0001	0.0001	0.0001	0.0001	0.0001	0.0001	0.0001	0.0001
hsa-miR-182-5p	0.146233	4.56472	7.38624	1.59364	4.34357	12.7726	3.95322	2.66117	1.7176	5.86595	2.40025	0.842291	0.504555	4.11655	4.61571	7.47391	1.84536	0.187756	5.4494	4.31646	4.28357	0.473957	0.323916	2.39807	0.548144	8.14339	0.956611	7.44812	2.79164	0.936117	5.32561	4.00977	1.14346	0.402593	0.0001	0.160661	0.803533	1.25843	8.17256	1.063	0.293108	0.989704	2.26568	0.702507	0.705736	1.04744	1.30325	0.756132	0.954247
hsa-miR-1825	0.0001	0.0001	0.0001	0.0001	0.0001	0.0001	0.0001	0.0001	0.0001	0.0001	0.0001	0.0001	0.0001	0.0001	0.0001	0.0001	0.0001	0.0001	0.0001	0.0001	0.0001	0.0001	0.0001	0.0001	0.0001	0.0001	0.0001	0.0001	0.0001	0.0001	0.0001	0.0001	0.0001	0.0001	0.0001	0.0001	0.0001	0.0001	0.0001	0.0591499	0.0001	0.0001	0.0001	0.0001	0.0001	0.0001	0.0001	0.0001	0.0001
hsa-miR-1827	0.0001	0.0001	0.0001	0.0001	0.0001	0.0001	0.0001	0.0001	0.0001	0.0001	0.0001	0.0001	0.0001	0.0001	0.0001	0.0001	0.0001	0.0001	0.0001	0.0001	0.0001	0.0001	0.0001	0.0001	0.0001	0.0001	0.0001	0.0001	0.0001	0.0001	0.0001	0.0001	0.0001	0.0001	0.0001	0.0001	0.0001	0.0001	0.0001	0.0001	0.0001	0.0001	0.0001	0.0001	0.0001	0.0001	0.0001	0.0001	0.0001
hsa-miR-183-3p	0.0001	0.0001	0.0001	0.0001	0.0001	0.252188	0.0965175	0.0001	0.0001	0.239522	0.096106	0.0496406	0.0001	0.132889	0.0001	0.0001	0.0001	0.0001	0.0001	0.0001	0.126084	0.0001	0.431855	0.0001	0.0001	0.588772	0.0684222	0.0001	0.372305	0.0001	0.0001	0.0933482	0.0001	0.0001	0.0001	0.0001	0.0001	0.0001	0.0001	0.0001	0.0001	0.0001	0.0001	0.0001	0.0001	0.116471	0.0001	0.0001	0.0001
hsa-miR-183-5p	0.0001	0.851131	1.0863	0.0001	2.99226	3.4453	0.482188	0.204798	0.236996	1.0775	0.48013	0.0001	0.0841759	0.996016	0.271606	0.614385	0.0001	0.0001	1.40637	0.340865	1.00798	0.0790762	0.162008	0.1674	0.0001	1.76612	0.0684222	1.8402	0.372305	0.468108	1.77527	0.279845	0.201869	0.0001	0.0001	0.0001	0.109659	0.0001	2.17091	0.1182	0.146604	0.132047	0.419651	0.0001	0.235312	0.349212	0.173853	0.336114	0.173581
hsa-miR-184	0.0001	0.0001	0.0001	0.0001	0.0001	0.0001	0.0001	0.0001	0.0001	0.0001	0.0001	0.0001	0.0001	0.0001	0.0001	0.0001	0.0001	0.0001	0.0001	0.0001	0.0001	0.0001	0.485824	0.0001	0.0001	0.0001	0.0684222	0.0877238	0.279254	0.0001	0.104522	0.0001	0.201869	0.100723	0.0001	0.0803803	0.0001	0.0001	0.638574	0.0001	0.0001	0.0001	0.0001	0.0001	0.0001	0.0001	0.347606	0.0001	0.0001
hsa-miR-185-3p	2.04597	3.24949	2.38973	2.12481	2.12357	1.76472	0.77144	1.16005	1.24381	1.0775	0.96016	0.644128	0.756783	2.52309	1.99115	1.63819	1.15998	2.53346	2.37318	0.68163	2.14184	1.89553	1.2414	1.5058	0.783021	3.82647	0.956611	2.27832	0.837562	1.40412	2.61065	1.39882	0.605408	1.50945	1.28643	1.2043	0.876572	1.46815	0.893963	1.59445	2.19766	0.461915	1.84613	1.58051	1.17616	2.79299	1.477	0.756132	1.38795
hsa-miR-185-5p	332.38	1434.37	983.334	199.086	1105.75	871.888	731.231	379.305	356.47	1554.21	347.062	147.136	199.344	1043.19	1885.43	880.271	241.15	332.903	659.365	1007.98	695.56	371.346	192.455	441.673	196.043	1159.49	159.259	816.742	282.876	290.282	994.305	1138	239.164	201.951	135.548	188.498	81.2199	156.558	233.426	127.784	216.02	159.854	426.852	263.842	289.075	365.171	126.232	320.978	324.15
hsa-miR-186-3p	0.2193	0.928497	0.10872	0.106336	0.0966215	0.252188	0.289353	0.341263	0.29622	0.478945	0.096106	0.0001	0.0001	0.398466	1.08612	0.204862	0.263709	0.0939282	0.351668	0.340865	0.126084	0.394981	0.485824	0.223167	0.0783921	0.098212	0.136744	0.262971	0.0001	0.117102	0.0001	0.0933482	0.201869	0.0001	0.0804959	0.0803803	0.0366197	0.0001	0.0001	0.0591499	0.293108	0.132047	0.251831	0.0879008	0.0001	0.116471	0.0869766	0.0841036	0.173581
hsa-miR-186-5p	6.50304	26.382	14.4465	5.84306	23.0687	32.5194	20.2478	8.05155	6.27785	27.5337	9.88872	5.49911	2.60645	17.7938	42.4456	20.9882	4.74507	5.91128	16.8753	22.9449	20.7875	6.00229	3.99383	7.24979	3.83641	25.2149	4.03111	17.8754	5.02487	6.66922	23.9127	19.5822	5.04433	4.02503	2.57277	4.81692	2.81212	22.6501	10.5988	3.01165	7.83807	3.56267	8.9785	4.65354	6.35082	6.74959	3.90955	8.31645	6.15869
hsa-miR-187-3p	0.365433	0.851131	0.869058	0.106336	0.579229	0.588305	0.38577	0.136565	0.0001	0.478945	0.0001	0.0001	0.0841759	0.597649	0.45261	0.204862	0.210987	0.281585	0.0879919	0.340865	0.126084	0.0790762	0.0001	0.1674	0.0783921	0.098212	0.136744	0.438219	0.0001	0.117102	0.104522	0.466341	0.0673565	0.100723	0.0804959	0.0803803	0.0001	0.209822	0.0001	0.0591499	0.0733521	0.0001	0.167921	0.263502	0.117706	0.581953	0.347606	0.168107	0.0001
hsa-miR-187-5p	0.0001	0.0001	0.0001	0.0001	0.0001	0.0001	0.0001	0.0001	0.0001	0.0001	0.0001	0.0001	0.0001	0.0001	0.0001	0.0001	0.0001	0.0001	0.0001	0.0001	0.0001	0.0001	0.0001	0.1674	0.0001	0.0001	0.0001	0.0001	0.0001	0.0001	0.0001	0.0001	0.0001	0.0001	0.0001	0.0001	0.0001	0.0001	0.0001	0.0001	0.0001	0.0001	0.0001	0.0001	0.0001	0.0001	0.0001	0.0001	0.0001
hsa-miR-188-3p	0.0001	0.232199	0.434579	0.0001	0.289664	0.0001	0.0001	0.136565	0.0593241	0.0001	0.0001	0.0001	0.0001	0.132889	0.271606	0.204862	0.0528218	0.0001	0.0001	0.0001	0.126084	0.0001	0.0001	0.0001	0.0783921	0.196324	0.0001	0.175348	0.279254	0.117102	0.104522	0.0933482	0.0673565	0.0001	0.0001	0.0001	0.0001	0.419544	0.127795	0.0001	0.0733521	0.0001	0.0001	0.175702	0.0001	0.0001	0.0001	0.0001	0.0001
hsa-miR-188-5p	0.0001	0.154833	0.325959	0.106336	0.193143	0.252188	0.0001	0.136565	0.0001	0.239522	0.384124	0.0001	0.168252	0.265678	0.633614	0.0001	0.0001	0.0939282	0.0879919	0.227277	0.0001	0.0001	0.0001	0.0558668	0.0001	0.196324	0.0001	0.0001	0.0001	0.0001	0.522209	0.0933482	0.201869	0.0001	0.0001	0.0001	0.0366197	0.104961	0.255489	0.0001	0.0733521	0.0001	0.0840103	0.0001	0.0001	0.0001	0.0001	0.0841036	0.0868406
hsa-miR-18a-3p	0.0731667	0.232199	0.10872	0.0001	0.0966215	0.0001	0.192935	0.0001	0.0593241	0.0001	0.192112	0.0001	0.0001	0.132889	0.0906021	0.0001	0.210987	0.0939282	0.0879919	0.0001	0.0001	0.0790762	0.108039	0.1674	0.0783921	0.196324	0.0684222	0.0001	0.0001	0.234104	0.417787	0.0933482	0.0673565	0.0001	0.0001	0.0001	0.0731394	0.0001	1.02166	0.0591499	0.219856	0.0001	0.0001	0.0001	0.0001	0.116471	0.347606	0.336114	0.173581
hsa-miR-18a-5p	335.449	816.448	518.877	167.428	573.627	725.93	381.139	283.643	216.405	1121.81	228.878	104.184	112.914	652.989	722.206	352.702	209.042	176.772	359.829	520.348	558.615	168.219	145.34	379.828	94.6552	766.255	76.521	381.339	227.418	183.81	799.14	634.088	233.111	120.446	77.6625	100.11	76.0706	192.315	81.0863	118.572	75.5962	75.0121	227.145	105.888	180.878	191.081	106.858	218.997	128.636
hsa-miR-18b-3p	0.0001	0.0001	0.0001	0.0001	0.0001	0.0001	0.0001	0.136565	0.0001	0.0001	0.0001	0.0001	0.0001	0.0001	0.0001	0.0001	0.0001	0.0001	0.0001	0.113688	0.0001	0.0001	0.0001	0.0001	0.0001	0.0001	0.0001	0.0001	0.0001	0.0001	0.0001	0.0001	0.0001	0.0001	0.0001	0.0001	0.0001	0.0001	0.0001	0.0001	0.0001	0.0001	0.0001	0.0001	0.0001	0.0001	0.0001	0.0001	0.0001
hsa-miR-18b-5p	15.0518	28.3162	18.3568	4.462	22.2966	24.1165	14.6556	9.75736	7.93613	34.836	10.6568	2.77438	4.20389	31.4046	25.2502	11.3644	7.06483	4.78534	12.2171	18.8558	17.6379	6.00229	4.96528	12.213	3.44495	28.845	3.27957	12.1798	8.46777	8.77526	26.4188	22.3797	7.80185	3.11942	3.45712	4.65635	2.44692	7.96954	6.51253	4.60599	2.85693	1.78139	7.97158	3.77554	5.40997	5.58589	3.21453	9.24049	5.72498
hsa-miR-1908-3p	0.0731667	0.0774664	0.10872	0.0001	0.0001	0.0841293	0.0001	0.0683326	0.118548	0.119811	0.0001	0.0001	0.0001	0.0001	0.0001	0.0001	0.0001	0.0001	0.0001	0.0001	0.0001	0.0001	0.0001	0.111634	0.0001	0.0001	0.0001	0.0001	0.0001	0.0001	0.0001	0.0001	0.0673565	0.0001	0.0001	0.0001	0.0366197	0.0001	0.0001	0.0591499	0.0001	0.0001	0.167921	0.0001	0.117706	0.0001	0.0869766	0.168107	0.0868406
hsa-miR-1908-5p	4.31104	8.66514	4.01903	2.23105	3.76444	5.20992	3.76038	6.6869	6.81087	6.94335	4.89641	1.63494	2.27015	4.84689	4.61571	5.22153	3.26885	3.56557	3.07632	4.31646	7.68515	2.29041	1.88903	3.95954	2.19228	8.14339	1.91312	4.73179	3.443	5.96721	12.2175	3.73003	1.68151	2.71693	2.49237	2.89019	1.53393	2.51676	2.554	2.53925	4.10222	2.44112	3.18869	3.07313	3.64588	4.07307	2.51952	8.65247	2.68906
hsa-miR-1909-3p	0.0001	0.0001	0.0001	0.0001	0.0966215	0.0001	0.0001	0.0001	0.0001	0.0001	0.0001	0.0001	0.0001	0.0001	0.0001	0.0001	0.0001	0.0001	0.0001	0.0001	0.252069	0.0001	0.0001	0.0001	0.0001	0.0001	0.0001	0.0877238	0.0001	0.117102	0.0001	0.0001	0.0001	0.0001	0.0001	0.0001	0.0001	0.0001	0.0001	0.0001	0.0001	0.0001	0.0001	0.0001	0.0001	0.0001	0.0001	0.0001	0.0001
hsa-miR-1909-5p	0.0001	0.0001	0.0001	0.0001	0.0001	0.0001	0.0001	0.0001	0.0001	0.0001	0.0001	0.0001	0.0001	0.0001	0.0001	0.0001	0.0001	0.0001	0.0001	0.0001	0.0001	0.0001	0.0001	0.0001	0.0001	0.0001	0.0001	0.0001	0.0001	0.0001	0.0001	0.0001	0.0001	0.0001	0.0001	0.0001	0.0001	0.0001	0.0001	0.0001	0.0001	0.0001	0.0001	0.0001	0.0001	0.0001	0.0001	0.0001	0.0001
hsa-miR-190a-3p	0.0001	0.232199	0.325959	0.106336	0.0966215	0.0001	0.0965175	0.0001	0.0001	0.0001	0.0001	0.0001	0.0001	0.199283	0.633614	0.0001	0.0001	0.0001	0.0001	0.340865	0.0001	0.0001	0.162008	0.0001	0.0001	0.0001	0.0001	0.0001	0.0001	0.0001	0.104522	0.0933482	0.0673565	0.0001	0.0001	0.160661	0.0001	0.0001	0.0001	0.0001	0.0001	0.0001	0.0001	0.0001	0.117706	0.0001	0.0001	0.0001	0.0001
hsa-miR-190a-5p	0.0001	0.541665	1.52078	0.318807	1.25488	1.93277	0.77144	0.204798	0.0593241	0.478945	0.48013	0.0001	0.0841759	1.1952	1.53863	0.409624	0.0001	0.0001	0.263776	1.24957	0.378053	0.0790762	0.0001	0.0001	0.234976	1.96234	0.0001	0.525843	0.279254	0.0001	0.939896	0.466341	0.0001	0.0001	0.0804959	0.0001	0.0001	0.104961	1.91552	0.0591499	0.0001	0.0001	0.335741	0.0001	0.0001	0.0001	0.173853	0.252111	0.260322
hsa-miR-190b	0.0001	0.0001	0.0001	0.0001	0.0966215	0.0841293	0.0001	0.0001	0.0001	0.0001	0.0001	0.0001	0.0001	0.0664944	0.0001	0.0001	0.0001	0.0001	0.0001	0.0001	0.0001	0.0001	0.0001	0.0001	0.0001	0.0001	0.0001	0.0001	0.0001	0.0001	0.208944	0.0001	0.0001	0.0001	0.0001	0.0001	0.0001	0.0001	0.0001	0.0001	0.0001	0.0001	0.0001	0.0001	0.0001	0.0001	0.0001	0.0001	0.0001
hsa-miR-191-3p	0.803834	1.70216	0.977678	0.74375	1.83401	1.84875	0.867858	0.887124	0.888461	2.87317	1.15217	0.148722	0.504555	0.531255	1.62914	0.716766	0.685484	1.03221	1.0548	1.02239	1.25994	0.316005	0.215978	0.669302	0.469852	1.76612	0.273389	1.57733	0.65146	0.117102	1.46201	1.39882	0.605408	0.402593	1.12564	0.240941	0.255738	0.314683	0.127795	1.1811	0.219856	0.132047	1.5944	0.614706	0.705736	0.465582	0.781989	1.09215	0.694025
hsa-miR-191-5p	1244.84	4380.8	4297.32	1326.67	3019.48	3992.07	2166.5	2064.99	1934.79	4204.14	922.426	714.673	622.078	2534.67	4672.53	2787.52	1278.08	1023.76	2145	2828.69	2970.84	1189.78	1156.83	1217.06	599.952	4758.53	861.885	4031.4	1032.31	1040.62	3428.9	3179.76	1101.73	411.952	618.325	571.596	572.592	505.64	1129.2	784.301	668.059	650.038	1253.28	1013.31	926.735	733.484	1033.74	1153.71	790.641
hsa-miR-1910-3p	0.0001	0.0001	0.0001	0.0001	0.0001	0.0001	0.0001	0.0001	0.0001	0.0001	0.0001	0.0001	0.0001	0.0001	0.0001	0.0001	0.0001	0.0001	0.0001	0.0001	0.0001	0.0001	0.0001	0.0001	0.0001	0.0001	0.0001	0.0001	0.0001	0.0001	0.0001	0.0001	0.0001	0.0001	0.0001	0.0001	0.0001	0.0001	0.0001	0.0001	0.0001	0.0001	0.0001	0.0001	0.0001	0.0001	0.0001	0.0001	0.0001
hsa-miR-1910-5p	0.0001	0.0001	0.0001	0.0001	0.0001	0.0001	0.0001	0.0001	0.0001	0.0001	0.0001	0.0001	0.0001	0.0001	0.0001	0.0001	0.0001	0.0001	0.0001	0.0001	0.0001	0.0001	0.0001	0.0001	0.0001	0.0001	0.0001	0.0001	0.0001	0.0001	0.0001	0.0001	0.0001	0.0001	0.0001	0.0001	0.0001	0.0001	0.0001	0.0001	0.0001	0.0001	0.0001	0.0001	0.0001	0.0001	0.0001	0.0001	0.0001
hsa-miR-1911-3p	0.0001	0.0001	0.0001	0.0001	0.0001	0.0001	0.0001	0.0001	0.0001	0.0001	0.0001	0.0001	0.0001	0.0001	0.0001	0.0001	0.0001	0.0001	0.0001	0.0001	0.0001	0.0001	0.0001	0.0001	0.0001	0.0001	0.0001	0.0001	0.0001	0.0001	0.0001	0.0001	0.0001	0.0001	0.0001	0.0001	0.0001	0.0001	0.0001	0.0001	0.0001	0.0001	0.0001	0.0001	0.0001	0.0001	0.0001	0.0001	0.0001
hsa-miR-1911-5p	0.0001	0.0001	0.0001	0.0001	0.0001	0.0001	0.0001	0.0001	0.0001	0.0001	0.0001	0.0001	0.0001	0.0001	0.0001	0.0001	0.0001	0.0001	0.0001	0.0001	0.0001	0.0001	0.0001	0.0001	0.0001	0.0001	0.0001	0.0001	0.0001	0.0001	0.0001	0.0001	0.0001	0.0001	0.0001	0.0001	0.0001	0.0001	0.0001	0.0001	0.0001	0.0001	0.0001	0.0001	0.0001	0.0001	0.0001	0.0001	0.0001
hsa-miR-1912	0.0001	0.0001	0.0001	0.0001	0.0001	0.0001	0.0001	0.0001	0.0001	0.0001	0.0001	0.0001	0.0001	0.0001	0.0001	0.0001	0.0001	0.0001	0.0001	0.0001	0.0001	0.0001	0.0001	0.0001	0.0001	0.0001	0.0001	0.0001	0.0001	0.0001	0.0001	0.0001	0.0001	0.0001	0.0001	0.0803803	0.0001	0.0001	0.0001	0.0001	0.0001	0.0001	0.0001	0.0001	0.0001	0.0001	0.0001	0.0001	0.0001
hsa-miR-1913	0.0001	0.0001	0.0001	0.0001	0.0001	0.0001	0.0001	0.0001	0.0001	0.0001	0.0001	0.0001	0.0001	0.0001	0.0001	0.0001	0.0001	0.0001	0.0001	0.0001	0.0001	0.0001	0.0001	0.0001	0.0001	0.0001	0.0001	0.0001	0.0001	0.0001	0.0001	0.0001	0.0001	0.0001	0.0001	0.0001	0.0001	0.0001	0.0001	0.0001	0.0001	0.0001	0.0001	0.0001	0.0001	0.0001	0.0001	0.0001	0.0001
hsa-miR-1914-3p	0.0001	0.0001	0.0001	0.0001	0.0001	0.0001	0.0001	0.0001	0.118548	0.0001	0.0001	0.0001	0.0001	0.0001	0.0001	0.0001	0.0001	0.0001	0.0001	0.0001	0.0001	0.0001	0.0001	0.0001	0.0001	0.0001	0.0001	0.0001	0.0001	0.0001	0.0001	0.0001	0.0673565	0.0001	0.0001	0.0001	0.0001	0.0001	0.0001	0.0001	0.0001	0.0001	0.0001	0.0001	0.0001	0.0001	0.0001	0.0001	0.0001
hsa-miR-1914-5p	0.0001	0.0001	0.0001	0.0001	0.0001	0.0001	0.0001	0.0001	0.0001	0.0001	0.0001	0.0001	0.0001	0.0001	0.0906021	0.0001	0.0001	0.0001	0.0001	0.0001	0.0001	0.0001	0.0001	0.0001	0.0001	0.0001	0.0001	0.0001	0.0001	0.0001	0.0001	0.0001	0.0001	0.0001	0.0001	0.0803803	0.0001	0.0001	0.0001	0.0001	0.0001	0.0001	0.0001	0.0001	0.0001	0.0001	0.0001	0.0001	0.0001
hsa-miR-1915-3p	0.0001	0.0001	0.0001	0.0001	0.0001	0.0001	0.0001	0.0001	0.0001	0.0001	0.0001	0.0001	0.0001	0.0001	0.0001	0.0001	0.0001	0.0001	0.0001	0.0001	0.0001	0.0001	0.0001	0.0001	0.0001	0.0001	0.0001	0.0001	0.0001	0.0001	0.0001	0.0001	0.0001	0.0001	0.0001	0.0001	0.0001	0.0001	0.0001	0.0001	0.0001	0.0001	0.0001	0.0001	0.0001	0.0001	0.0001	0.0001	0.0001
hsa-miR-1915-5p	0.0001	0.0001	0.0001	0.0001	0.0001	0.0001	0.0001	0.0001	0.0001	0.0001	0.0001	0.0001	0.0001	0.0001	0.0001	0.0001	0.0001	0.0001	0.0001	0.0001	0.0001	0.0001	0.0001	0.0001	0.0001	0.0001	0.0001	0.0001	0.0001	0.0001	0.0001	0.0001	0.0001	0.0001	0.0001	0.0001	0.0001	0.0001	0.0001	0.0001	0.0001	0.0001	0.0001	0.0001	0.0001	0.0001	0.0001	0.0001	0.0001
hsa-miR-192-3p	0.0001	0.232199	0.0001	0.0001	0.386186	0.252188	0.0001	0.0001	0.0001	0.359233	0.192112	0.148722	0.0841759	0.0001	0.0001	0.0001	0.0001	0.0001	0.0001	0.0001	0.126084	0.0001	0.0001	0.0001	0.0001	0.0001	0.0001	0.0001	0.0931514	0.117102	0.0001	0.0001	0.0001	0.201346	0.0001	0.0001	0.0731394	0.0001	0.0001	0.0001	0.0001	0.0001	0.0001	0.0001	0.0001	0.0001	0.0001	0.0841036	0.0001
hsa-miR-192-5p	2.11903	16.0149	9.66726	1.80611	8.49399	10.5038	5.59232	2.25178	2.72441	8.37988	4.32037	1.73402	2.01792	10.6232	15.2044	12.3882	1.2127	1.78284	6.76778	10.1095	9.82689	2.36939	1.2414	2.06347	2.11399	12.8528	3.14292	8.58723	4.09436	3.86117	12.2175	8.95193	3.22841	1.20758	1.76881	0.481782	0.876572	2.20218	8.68334	2.06685	1.53839	1.31957	5.28645	2.19512	0.823341	1.28018	1.73763	5.29233	2.16862
hsa-miR-193a-3p	0.0001	0.154833	0.325959	0.106336	0.579229	1.34457	0.0965175	0.204798	0.473893	1.19721	0.288118	0.0496406	0.504555	0.929621	0.271606	0.307243	0.0528218	0.187756	0.0879919	0.568042	0.756007	0.0790762	0.108039	0.111634	0.156684	0.98122	0.410033	0.876338	0.558408	0.234104	0.417787	0.186596	0.134613	0.0001	0.160892	0.0001	0.0366197	0.104961	0.638574	0.1182	0.146604	0.0660736	0.0840103	0.175702	0.117706	0.0001	0.0869766	0.252111	0.260322
hsa-miR-193a-5p	1.46143	3.09476	3.15007	1.91234	4.34357	8.90721	1.44636	1.09182	2.66518	3.71114	6.24049	1.08999	1.93385	4.64771	0.905121	1.43343	1.79264	1.50135	2.72475	2.83981	3.40168	1.57962	4.42559	1.39427	1.09619	4.41514	3.00628	5.43278	4.18741	3.62716	6.05657	1.77182	1.34523	1.61007	1.52762	1.76627	1.35133	0.838988	24.3898	1.35825	2.49067	0.659836	2.85305	1.22931	1.29377	3.14211	4.43081	4.28428	5.37802
hsa-miR-193b-3p	0.292367	0.464298	1.41216	0.637514	1.64096	2.52098	0.964275	0.545961	1.30303	0.478945	2.40025	0.346884	1.09309	1.32799	0.362108	0.409624	0.316431	0.469241	0.351668	0.113688	1.25994	0.316005	1.2414	0.334701	0.0783921	1.76612	1.09326	2.01545	1.86113	0.936117	1.25316	0.466341	0.269126	0.402593	0.562871	0.0803803	0.255738	0.0001	10.3434	0.885849	0.293108	0.263994	0.839203	0.263502	0.352918	1.51292	3.04078	1.76418	2.51558
hsa-miR-193b-5p	0.0731667	0.0774664	0.325959	0.0001	0.0001	0.0001	0.0001	0.0001	0.118548	0.119811	0.096106	0.0001	0.0001	0.0664944	0.0001	0.0001	0.0001	0.0001	0.0001	0.0001	0.0001	0.0001	0.0540694	0.0558668	0.0783921	0.0001	0.136744	0.0001	0.0001	0.117102	0.417787	0.0001	0.0001	0.0001	0.0001	0.0803803	0.0366197	0.104961	0.893963	0.0001	0.0001	0.0660736	0.0001	0.0001	0.0001	0.116471	0.0001	0.0001	0.520544
hsa-miR-194-3p	0.0001	0.0001	0.0001	0.0001	0.0001	0.0001	0.0001	0.0001	0.0001	0.0001	0.0001	0.0001	0.0001	0.0001	0.0001	0.0001	0.0001	0.0001	0.0001	0.0001	0.0001	0.0001	0.215978	0.0001	0.0001	0.196324	0.0001	0.0001	0.0001	0.0001	0.0001	0.0001	0.0001	0.0001	0.0001	0.0001	0.0001	0.0001	0.0001	0.0001	0.0001	0.0001	0.0001	0.0001	0.0001	0.0001	0.0001	0.0001	0.0001
hsa-miR-194-5p	0.0732667	2.39856	1.41226	0.212671	2.50976	2.43705	0.77154	0.546061	0.651665	2.27471	0.384224	0.198363	0.0842759	1.52727	2.53426	2.1502	0.263809	0.375513	0.615443	1.47685	1.51201	0.0002	0.324016	0.502101	0.39166	2.15866	0.683422	1.66505	0.930714	0.117202	1.77537	1.11918	0.336482	0.201446	0.160992	0.0804803	0.219318	0.209922	1.14945	0.354499	0.0002	0.0661736	0.671482	0.0880008	0.117806	0.465682	0.0870766	0.336214	0.867606
hsa-miR-195-3p	0.0001	0.0001	0.0001	0.0001	0.386186	0.168159	0.192935	0.136565	0.118548	0.0001	0.096106	0.0001	0.0001	0.0664944	0.0001	0.0001	0.0001	0.0001	0.0001	0.0001	0.0001	0.0001	0.0001	0.0001	0.0001	0.0001	0.0001	0.175348	0.0001	0.0001	0.0001	0.0001	0.0001	0.0001	0.0001	0.0001	0.0366197	0.0001	0.0001	0.0001	0.0001	0.0001	0.0001	0.0001	0.0001	0.0001	0.0001	0.0841036	0.0001
hsa-miR-195-5p	1.24223	9.98037	10.7535	0.956221	13.0305	16.3858	8.96693	3.3435	1.89527	8.6193	1.72821	0.891831	1.26124	9.36171	4.5252	5.11914	0.738206	1.40752	3.95524	6.36105	7.05523	1.10577	2.21284	2.00771	1.80082	13.8339	0.478356	9.11298	3.2569	1.98914	9.92017	5.222	1.21072	1.00633	0.241288	0.562062	0.584415	4.71885	3.32016	0.413449	0.293108	0.198021	1.76222	0.439104	0.940947	2.09477	0.434483	2.4362	0.867506
hsa-miR-196a-3p	0.0001	0.0001	0.0001	0.0001	0.0001	0.0001	0.0001	0.0001	0.0001	0.0001	0.0001	0.0001	0.0001	0.0001	0.0001	0.0001	0.0001	0.0001	0.0001	0.0001	0.0001	0.0001	0.0001	0.0001	0.0001	0.0001	0.0001	0.0001	0.0001	0.0001	0.0001	0.0001	0.0001	0.0001	0.0001	0.0001	0.0001	0.0001	0.0001	0.0001	0.0001	0.0001	0.0001	0.0001	0.0001	0.0001	0.0001	0.0001	0.0001
hsa-miR-196a-5p	0.0732667	0.0002	0.217439	0.0002	0.386286	0.588405	0.0966175	0.0002	0.118648	0.0002	0.0002	0.0002	0.0002	0.132989	0.0002	0.204962	0.105644	0.0940282	0.175984	0.0002	0.126184	0.0002	0.108139	0.0002	0.0002	0.196424	0.0002	0.0002	0.186303	0.0002	0.0002	0.0002	0.0002	0.0002	0.0002	0.0002	0.0002	0.105061	0.0002	0.0002	0.0002	0.132147	0.0002	0.0002	0.0002	0.116571	0.173953	0.0842036	0.0002
hsa-miR-196b-3p	0.0001	0.154833	0.0001	0.0001	0.0001	0.168159	0.0965175	0.0683326	0.118548	0.239522	0.0001	0.0001	0.0001	0.0664944	0.362108	0.102481	0.0001	0.0001	0.0001	0.454453	0.252069	0.0001	0.0001	0.111634	0.0001	0.196324	0.0001	0.0877238	0.0001	0.117102	0.104522	0.0933482	0.0673565	0.0001	0.321684	0.0001	0.0001	0.0001	0.255489	0.1182	0.0001	0.0001	0.0840103	0.0001	0.117706	0.0001	0.0001	0.252111	0.173581
hsa-miR-196b-5p	0.4385	1.85689	0.651818	0.0001	1.06184	0.840393	0.867858	0.204798	0.0593241	0.957789	0.384124	0.0001	0.0001	0.398466	0.814619	0.716766	0.105544	0.0939282	0.703235	0.568042	0.756007	0.0001	0.0001	0.111634	0.156684	0.392548	0.205067	0.525843	0.0001	0.234104	0.731053	0.373093	0.201869	0.30197	0.0804959	0.0803803	0.0731394	0.314683	0.255489	0.0591499	0.0001	0.0001	0.251831	0.175702	0.117706	0.116471	0.26073	0.252111	0.0001
hsa-miR-197-3p	115.592	330.355	218.109	66.6099	253.176	257.802	133.538	130.12	155.345	442.931	86.9815	71.8836	54.8176	176.012	407.802	146.61	99.4335	83.7887	184.573	156.411	202.205	69.1833	66.4904	117.835	44.7832	231.054	71.3285	217.395	77.3258	115.247	277.762	253.728	87.7698	78.285	45.5042	58.5244	43.7872	69.1035	88.1095	85.7406	57.9425	40.5079	109.587	75.421	80.0897	95.7731	47.6085	101.476	62.9738
hsa-miR-197-5p	0.0001	0.0774664	0.0001	0.106336	0.0001	0.0001	0.0001	0.0001	0.0001	0.0001	0.096106	0.0001	0.168252	0.0664944	0.0001	0.307243	0.0001	0.0001	0.175884	0.0001	0.126084	0.0001	0.162008	0.0558668	0.0001	0.098212	0.0001	0.0001	0.0001	0.0001	0.0001	0.0933482	0.0001	0.0001	0.0001	0.0001	0.0001	0.0001	0.0001	0.0001	0.0001	0.0001	0.0001	0.0001	0.117706	0.0001	0.0001	0.0001	0.0001
hsa-miR-1972	0.0002	0.0002	0.0002	0.0002	0.0002	0.0002	0.0002	0.0002	0.0002	0.0002	0.0002	0.0002	0.0002	0.0002	0.0002	0.0002	0.0002	0.0002	0.0002	0.0002	0.0002	0.0002	0.0002	0.0002	0.0002	0.0002	0.0002	0.0002	0.0002	0.0002	0.0002	0.0002	0.0002	0.0002	0.0002	0.0002	0.0002	0.0002	0.0002	0.0002	0.0002	0.0002	0.0002	0.0002	0.0002	0.0002	0.0002	0.0002	0.0002
hsa-miR-1973	0.0001	0.0774664	0.0001	0.0001	0.0001	0.0001	0.0001	0.0001	0.0593241	0.0001	0.0001	0.0001	0.0001	0.0001	0.0906021	0.0001	0.0001	0.0001	0.0001	0.113688	0.0001	0.0001	0.0001	0.0001	0.0001	0.0001	0.0001	0.0001	0.0001	0.0001	0.0001	0.0001	0.0001	0.0001	0.0001	0.0001	0.0001	0.0001	0.0001	0.0001	0.0001	0.0001	0.0001	0.0001	0.0001	0.0001	0.0001	0.0001	0.0001
hsa-miR-1976	0.0001	0.0774664	0.0001	0.0001	0.193143	0.0001	0.0965175	0.0001	0.0001	0.0001	0.0001	0.0001	0.0841759	0.0001	0.181104	0.0001	0.0001	0.0001	0.0001	0.0001	0.0001	0.0001	0.0001	0.0001	0.0001	0.0001	0.0001	0.0001	0.0001	0.0001	0.0001	0.0933482	0.0001	0.0001	0.0001	0.0001	0.0001	0.0001	0.0001	0.0001	0.0001	0.0001	0.0001	0.0001	0.0001	0.0001	0.0001	0.0001	0.0001
hsa-miR-198	0.0001	0.0001	0.0001	0.0001	0.0001	0.0001	0.0001	0.0001	0.0001	0.0001	0.0001	0.0001	0.0001	0.0001	0.0001	0.0001	0.0001	0.0001	0.0001	0.0001	0.0001	0.0001	0.0001	0.0001	0.0001	0.0001	0.0001	0.0001	0.0001	0.0001	0.0001	0.0001	0.0001	0.0001	0.0001	0.0001	0.0001	0.0001	0.0001	0.0001	0.0001	0.0001	0.0001	0.0001	0.0001	0.0001	0.0001	0.0001	0.0001
hsa-miR-199a-3p	45.2285	378.941	279.587	39.0949	288.406	165.202	217.807	97.5728	78.7682	441.495	55.3957	18.5284	24.2141	248.249	506.359	246.738	34.9548	52.0749	168.928	223.542	225.008	58.6795	17.0545	78.743	33.5092	318.864	22.9565	176.475	37.4999	46.684	247.689	238.716	36.5877	23.2442	17.2049	22.4787	13.6951	46.5585	10.3435	26.5727	18.0935	20.6499	65.3663	31.4329	33.8707	42.5918	20.9375	46.5382	40.6816
hsa-miR-199a-5p	52.8274	162.702	142.292	55.7739	159.84	87.1386	85.4261	74.442	71.3652	257.02	41.4748	22.4421	18.8332	113.535	371.421	143.948	45.6573	69.0578	96.4176	118.018	111.118	56.4682	17.6482	65.4705	31.0821	178.564	31.77	104.711	31.2655	43.759	146.817	144.535	43.0443	23.7473	18.8128	28.9011	18.9174	33.6606	12.7697	31.0605	24.9792	24.3445	58.3179	44.5152	50.1003	44.9192	20.0687	56.1986	35.3036
hsa-miR-199b-3p	20.3126	188	141.966	22.2034	145.458	83.3572	104.999	45.5113	37.252	223.98	27.6498	9.16512	11.3503	122.962	259.741	117.021	15.5003	27.0226	81.388	111.317	116.158	29.3793	8.52726	39.4272	16.05	148.444	11.6832	86.9229	18.4243	21.6455	125.62	119.638	18.3611	13.4836	8.60246	9.87457	6.61016	25.4813	8.42795	13.5225	10.4019	10.292	30.2917	17.0335	15.1713	21.645	11.9022	27.3013	20.4709
hsa-miR-199b-5p	0.803834	3.55895	4.67075	0.956221	2.60618	3.19321	3.56755	0.887124	0.829237	5.3871	1.05617	0.297344	0.840859	2.25751	5.61123	2.35486	0.474597	0.938382	0.966911	3.06698	2.26782	0.473957	0.377886	1.39427	0.313268	2.74724	0.136744	1.75258	1.02367	0.234104	4.07255	3.17054	0.403639	0.503216	0.321684	0.321221	0.0366197	0.314683	2.04322	0.472499	0.0733521	0.263994	1.34266	0.351303	0.940947	0.349212	1.04262	1.42816	0.520544
hsa-miR-19a-3p	109.6	934.741	611.095	48.8685	728.737	560.56	577.348	140.423	85.6973	692.649	136.233	36.2638	45.1488	591.441	1196.71	379.731	77.0267	96.737	262.27	591.909	356.536	125.651	53.4298	134.119	81.3455	631.645	41.9499	290.385	107.847	110.684	515.948	655.908	75.9999	40.0481	36.5802	46.7232	20.4511	82.6306	63.7198	37.2606	29.7404	44.4003	100.357	58.1242	79.6193	90.5364	33.0132	96.1002	95.5883
hsa-miR-19a-5p	0.0001	0.0001	0.10872	0.0001	0.0966215	0.0001	0.0001	0.0001	0.0001	0.359233	0.0001	0.0001	0.0001	0.0664944	0.271606	0.307243	0.0001	0.0001	0.0879919	0.0001	0.0001	0.0001	0.0001	0.0001	0.0001	0.0001	0.0001	0.0001	0.0001	0.0001	0.0001	0.0001	0.0001	0.0001	0.0001	0.0001	0.0001	0.0001	0.0001	0.0001	0.0001	0.0001	0.0001	0.0001	0.0001	0.0001	0.0001	0.0001	0.0868406
hsa-miR-19b-1-5p	1.60757	6.18941	3.04145	1.80611	4.82617	5.88215	1.83203	1.91061	2.48751	9.09815	1.44019	0.743209	0.420479	2.85506	9.05031	5.52867	1.00181	1.40752	2.98842	5.45234	4.91349	2.36939	0.485824	2.06347	0.939605	5.6906	0.819967	3.76792	1.95418	1.05312	4.69908	4.94225	1.41249	0.30197	0.482475	1.60571	0.474856	0.419544	1.27705	0.885849	0.952377	0.857757	1.93004	1.49271	1.88179	1.9784	0.26073	1.09215	1.21447
hsa-miR-19b-2-5p	0.0001	0.0001	0.10872	0.0001	0.0001	0.0001	0.0001	0.0001	0.0001	0.0001	0.0001	0.0001	0.0001	0.0001	0.0001	0.0001	0.0001	0.0001	0.0001	0.0001	0.0001	0.0001	0.0001	0.0001	0.0001	0.0001	0.0001	0.0001	0.0001	0.0001	0.0001	0.0001	0.0001	0.0001	0.0001	0.0001	0.0001	0.0001	0.0001	0.0001	0.0001	0.0001	0.0001	0.0001	0.0001	0.0001	0.0001	0.0001	0.0001
hsa-miR-19b-3p	487.72	3068.82	2238.54	256.772	2448.46	1901.5	1812.55	500.623	434.527	2359.51	496.831	209.755	195.981	1978.15	3809.87	1418.39	303.414	452.815	1134.6	2191.8	1304.69	521.322	146.635	584.269	330.862	2400.41	198.408	1237.69	421.616	511.299	1871.87	2099.3	303.26	181.525	154.441	259.627	93.4175	432.447	333.922	154.12	184.522	187.497	451.27	289.216	337.647	385.42	148.385	395.237	437.433
hsa-miR-200a-3p	0.0001	0.696398	0.325959	0.0001	0.0966215	0.168159	0.38577	0.0001	0.118548	0.119811	0.192112	0.0001	0.0001	0.132889	0.181104	0.0001	0.0001	0.0001	0.0879919	0.340865	0.252069	0.0001	0.0001	0.0558668	0.0001	0.0001	0.0001	0.0877238	0.186203	0.0001	0.104522	0.466341	0.0001	0.0001	0.0804959	0.0001	0.0001	0.0001	0.127795	0.0591499	0.0001	0.0001	0.0840103	0.0001	0.0001	0.116471	0.0001	0.0001	0.0001
hsa-miR-200a-5p	0.0001	0.0774664	0.0001	0.0001	0.0001	0.0001	0.0001	0.0683326	0.0001	0.0001	0.0001	0.0001	0.0001	0.0001	0.0001	0.0001	0.0001	0.0001	0.0001	0.0001	0.0001	0.0001	0.0001	0.0001	0.0001	0.0001	0.0001	0.0001	0.0001	0.0001	0.0001	0.0001	0.0001	0.0001	0.0001	0.0001	0.0001	0.0001	0.0001	0.0001	0.0001	0.0001	0.0001	0.0001	0.0001	0.0001	0.0001	0.0001	0.0001
hsa-miR-200b-3p	0.146233	1.3927	1.41216	0.531278	1.06184	0.504276	0.578605	0.341263	0.118548	0.957789	0.192112	0.0991813	0.0001	0.796833	0.814619	0.307243	0.0528218	0.0939282	0.439559	0.908807	0.504038	0.0790762	0.269947	0.446235	0.0783921	0.686884	0.0001	0.70109	0.0001	0.117102	0.731053	0.279845	0.134613	0.100723	0.0001	0.0001	0.0366197	0.104961	0.383184	0.0591499	0.0001	0.0001	0.587472	0.0001	0.470524	0.116471	0.26073	0.0841036	0.173581
hsa-miR-200b-5p	0.0001	0.0774664	0.217339	0.0001	0.0966215	0.168159	0.289353	0.0001	0.0001	0.0001	0.0001	0.0001	0.0001	0.0664944	0.0906021	0.102481	0.0528218	0.0939282	0.351668	0.227277	0.0001	0.0001	0.0001	0.0558668	0.0001	0.0001	0.0001	0.175348	0.0001	0.0001	0.104522	0.0001	0.0673565	0.0001	0.0001	0.0803803	0.0001	0.0001	0.0001	0.0001	0.0001	0.0001	0.167921	0.0001	0.0001	0.116471	0.0001	0.0001	0.0001
hsa-miR-200c-3p	1.16917	3.09476	1.95526	0.531278	3.95748	4.78977	2.79621	1.22829	0.473893	3.95057	0.288118	0.198263	0.252328	2.05833	2.71516	1.02391	1.05454	1.03221	2.37318	3.18057	3.2757	0.63191	0.647732	2.34231	0.313268	4.02269	0.478356	2.71644	0.372305	0.702112	4.38582	1.49207	0.941691	0.30197	0.160892	0.160661	0.0731394	0.314683	0.766269	0.767749	0.512865	0.329968	1.5944	0.702507	0.823341	0.814694	0.347606	0.588125	0.260322
hsa-miR-200c-5p	0.0001	0.0001	0.0001	0.0001	0.0001	0.0001	0.0001	0.0001	0.0001	0.0001	0.0001	0.0001	0.0001	0.0001	0.0001	0.0001	0.0001	0.0001	0.0001	0.0001	0.0001	0.0001	0.0001	0.0001	0.0001	0.0001	0.0001	0.0001	0.0001	0.0001	0.0001	0.0001	0.0001	0.0001	0.0001	0.0001	0.0001	0.0001	0.0001	0.0001	0.0001	0.0001	0.0001	0.0001	0.0001	0.0001	0.0001	0.0001	0.0001
hsa-miR-202-3p	0.0001	0.0001	0.0001	0.0001	0.0001	0.0001	0.0001	0.0001	0.0001	0.0001	0.0001	0.0001	0.0001	0.0001	0.0001	0.0001	0.0001	0.0001	0.0001	0.0001	0.0001	0.0001	0.0001	0.0001	0.0001	0.0001	0.0001	0.0001	0.0001	0.0001	0.0001	0.0001	0.0001	0.0001	0.0001	0.0001	0.0001	0.0001	0.0001	0.0001	0.0001	0.0001	0.0001	0.0001	0.0001	0.0001	0.0001	0.0001	0.0001
hsa-miR-202-5p	0.0001	0.0001	0.0001	0.0001	0.0001	0.0001	0.0001	0.0001	0.0001	0.0001	0.0001	0.0001	0.0001	0.0001	0.0001	0.0001	0.0001	0.0001	0.0001	0.0001	0.0001	0.0001	0.0001	0.0001	0.0001	0.0001	0.0001	0.0001	0.0001	0.0001	0.0001	0.0001	0.0001	0.0001	0.0001	0.0001	0.0001	0.0001	0.0001	0.0001	0.0001	0.0001	0.0001	0.0001	0.0001	0.0001	0.0001	0.0001	0.0001
hsa-miR-203a-3p	0.365433	1.08323	1.30354	0.318807	0.386186	1.51263	0.192935	0.204798	0.533117	1.67606	0.96016	0.198263	1.00901	1.46078	0.724116	0.102481	0.421875	0.187756	0.0879919	0.454453	1.13396	0.552934	0.215978	0.223167	0.548144	0.784996	0.478356	1.13921	4.28046	0.702112	2.4018	0.559589	0.0673565	0.905709	0.241288	0.0803803	0.255738	0.314683	1.40474	0.17725	0.146604	0.198021	0.839203	0.0001	0.0001	0.465582	1.65076	1.42816	1.21447
hsa-miR-203a-5p	0.0731667	0.0774664	0.0001	0.0001	0.0001	0.0001	0.0001	0.0001	0.0001	0.0001	0.0001	0.0001	0.0001	0.0001	0.0001	0.0001	0.0001	0.0001	0.0001	0.0001	0.0001	0.0001	0.269947	0.0001	0.234976	0.098212	0.0001	0.0001	0.0001	0.0001	0.0001	0.0001	0.0001	0.0001	0.0001	0.0001	0.0001	0.0001	0.127795	0.0001	0.0001	0.0001	0.0001	0.0001	0.0001	0.0001	0.0001	0.0001	0.0001
hsa-miR-203b-3p	0.0001	0.0001	0.0001	0.0001	0.0001	0.0001	0.0001	0.0001	0.0001	0.0001	0.0001	0.0001	0.0001	0.0001	0.0001	0.0001	0.158266	0.0001	0.0001	0.0001	0.0001	0.0001	0.0001	0.0001	0.0001	0.0001	0.136744	0.0001	0.0001	0.117102	0.0001	0.0001	0.0001	0.0001	0.0001	0.0001	0.0366197	0.0001	0.0001	0.0001	0.0001	0.0001	0.167921	0.0001	0.0001	0.0001	0.0001	0.0001	0.0001
hsa-miR-203b-5p	0.0001	0.0001	0.0001	0.0001	0.0001	0.0001	0.0001	0.0001	0.0001	0.0001	0.0001	0.0001	0.0001	0.0001	0.0001	0.0001	0.0001	0.0001	0.0001	0.0001	0.0001	0.0001	0.0001	0.0001	0.0001	0.0001	0.0001	0.0001	0.0001	0.0001	0.0001	0.0001	0.0001	0.0001	0.0001	0.0001	0.0001	0.0001	0.0001	0.0001	0.0001	0.0001	0.0001	0.0001	0.0001	0.0001	0.0001	0.0001	0.0001
hsa-miR-204-3p	0.0001	0.386932	0.325959	0.0001	0.0001	0.252188	0.0001	0.0683326	0.0001	0.239522	0.096106	0.0496406	0.0001	0.0664944	0.0906021	0.204862	0.0528218	0.0001	0.263776	0.0001	0.252069	0.0790762	0.323916	0.0558668	0.313268	0.49066	0.205067	0.175348	0.186203	0.0001	0.104522	0.186596	0.0673565	0.100723	0.0001	0.0001	0.0001	0.104961	0.638574	0.0591499	0.0001	0.0660736	0.167921	0.0001	0.117706	0.116471	0.0869766	0.0001	0.0868406
hsa-miR-204-5p	0.949967	12.0693	8.2552	0.637514	7.52877	22.2679	5.59232	4.36699	2.30984	8.14046	3.93635	0.545047	0.588631	6.37396	6.60675	3.37867	0.685484	1.21987	14.1507	3.29416	6.67727	1.02679	2.75254	1.1712	1.17448	11.4792	1.2299	9.11298	4.28046	0.936117	7.10078	10.9101	0.605408	0.30197	0.241288	0.562062	0.657454	1.36329	9.32182	0.649649	0.439612	0.593863	2.34959	0.614706	0.940947	1.74566	3.47516	3.86426	2.60232
hsa-miR-205-3p	0.0001	0.0001	0.0001	0.0001	0.0001	0.0001	0.0001	0.0001	0.0001	0.0001	0.096106	0.0001	0.0001	0.0001	0.0001	0.0001	0.0001	0.0001	0.0001	0.0001	0.0001	0.0001	0.0001	0.0001	0.0001	0.0001	0.0001	0.0001	0.0001	0.0001	0.0001	0.0001	0.0001	0.0001	0.0001	0.0001	0.0001	0.0001	0.0001	0.0001	0.0001	0.0001	0.0001	0.0001	0.0001	0.0001	0.0001	0.0001	0.0001
hsa-miR-205-5p	2.26517	2.16636	4.34489	2.86846	1.73749	2.43695	0.77144	0.409496	5.03415	6.34479	5.85647	1.5854	5.80134	2.65587	1.35763	0.204862	0.632762	1.3137	1.0548	0.68163	3.90562	1.3427	3.02238	1.61734	3.13178	4.31703	5.32923	5.25753	18.4243	4.91419	14.097	1.02583	0.605408	3.82378	6.99454	0.802903	0.584415	0.104961	23.2405	1.00395	0.439612	1.12165	6.96465	0.526905	1.17616	3.02574	14.856	3.78026	4.68409
hsa-miR-2052	0.0001	0.0001	0.0001	0.0001	0.0001	0.0001	0.0001	0.0001	0.0001	0.0001	0.0001	0.0001	0.0001	0.0001	0.0001	0.0001	0.0001	0.0001	0.0001	0.0001	0.0001	0.0001	0.0001	0.0001	0.0001	0.0001	0.0001	0.0001	0.0001	0.0001	0.0001	0.0001	0.0001	0.0001	0.0001	0.0001	0.0001	0.0001	0.0001	0.0001	0.0001	0.0001	0.0001	0.0001	0.0001	0.0001	0.0001	0.0001	0.0001
hsa-miR-2053	0.0001	0.0001	0.0001	0.0001	0.0001	0.0001	0.0001	0.0001	0.0001	0.0001	0.0001	0.0001	0.0001	0.0001	0.0001	0.0001	0.0001	0.0001	0.0001	0.0001	0.0001	0.0001	0.0001	0.0001	0.0001	0.0001	0.0001	0.0001	0.0001	0.0001	0.0001	0.0001	0.0001	0.0001	0.0001	0.0001	0.0001	0.0001	0.0001	0.0001	0.0001	0.0001	0.0001	0.0001	0.0001	0.0001	0.0001	0.0001	0.0001
hsa-miR-2054	0.0001	0.0001	0.0001	0.0001	0.0001	0.0001	0.0001	0.0001	0.0001	0.0001	0.0001	0.0001	0.0001	0.0001	0.0001	0.0001	0.0001	0.0001	0.0001	0.0001	0.0001	0.0001	0.0001	0.0001	0.0001	0.0001	0.0001	0.0001	0.0001	0.0001	0.0001	0.0001	0.0001	0.0001	0.0001	0.0001	0.0001	0.0001	0.0001	0.0001	0.0001	0.0001	0.0001	0.0001	0.0001	0.0001	0.0001	0.0001	0.0001
hsa-miR-206	0.0001	0.154833	0.0001	0.212571	0.0001	0.0841293	0.0965175	0.0683326	0.0001	0.239522	0.192112	0.0496406	0.0001	0.332072	0.0001	0.0001	0.0528218	0.0001	0.0879919	0.0001	0.0001	0.237029	0.162008	0.0558668	0.0001	0.098212	0.0684222	0.0877238	0.186203	0.468108	0.104522	0.0001	0.134613	0.201346	0.0001	0.0803803	0.0366197	0.0001	0.0001	0.0591499	0.0001	0.0001	0.335741	0.0001	0.0001	0.0001	0.0869766	0.168107	0.0001
hsa-miR-208a-3p	0.0001	0.0001	0.0001	0.0001	0.0001	0.0001	0.0001	0.0001	0.0001	0.0001	0.0001	0.0001	0.0001	0.0001	0.0001	0.0001	0.0001	0.0001	0.0001	0.0001	0.252069	0.0001	0.0001	0.0001	0.0001	0.0001	0.0001	0.0001	0.0001	0.0001	0.0001	0.0933482	0.0001	0.0001	0.0001	0.0001	0.0001	0.0001	0.0001	0.0001	0.0001	0.0001	0.0001	0.0001	0.0001	0.0001	0.0001	0.0001	0.0001
hsa-miR-208a-5p	0.0001	0.0774664	0.0001	0.0001	0.0001	0.0001	0.0001	0.0001	0.0001	0.0001	0.0001	0.0001	0.0001	0.0001	0.0001	0.0001	0.0001	0.0001	0.0001	0.0001	0.0001	0.0001	0.0001	0.0001	0.0001	0.0001	0.0001	0.0001	0.0001	0.0001	0.0001	0.0001	0.0001	0.0001	0.0001	0.0001	0.0001	0.0001	0.0001	0.0001	0.0001	0.0001	0.0001	0.0001	0.0001	0.0001	0.0001	0.0001	0.0001
hsa-miR-208b-3p	0.0001	0.0001	0.0001	0.0001	0.0001	0.0001	0.0001	0.0001	0.0001	0.0001	0.0001	0.0001	0.0001	0.0001	0.0001	0.0001	0.0001	0.0001	0.0001	0.0001	0.0001	0.0001	0.0001	0.0001	0.0001	0.0001	0.0001	0.0001	0.0001	0.0001	0.0001	0.0001	0.0001	0.0001	0.0001	0.0001	0.0001	0.0001	0.0001	0.0001	0.0001	0.0001	0.0001	0.0001	0.0001	0.0001	0.0001	0.0001	0.0001
hsa-miR-208b-5p	0.0001	0.0001	0.0001	0.0001	0.0001	0.0001	0.0001	0.0001	0.0001	0.0001	0.0001	0.0001	0.0001	0.0001	0.0001	0.0001	0.0001	0.0001	0.0001	0.0001	0.0001	0.0001	0.0001	0.0001	0.0001	0.0001	0.0001	0.0001	0.0001	0.0001	0.0001	0.0001	0.0001	0.0001	0.0001	0.0001	0.0001	0.0001	0.0001	0.0001	0.0001	0.0001	0.0001	0.0001	0.0001	0.0001	0.0001	0.0001	0.0001
hsa-miR-20a-3p	0.2193	0.232199	0.217339	0.0001	0.482707	0.756364	0.578605	0.0001	0.0001	0.478945	0.096106	0.0001	0.0001	0.332072	1.17663	0.409624	0.0528218	0.0001	0.0879919	0.227277	0.630022	0.0001	0.323916	0.111634	0.0001	0.392548	0.0001	0.0877238	0.0001	0.0001	0.0001	0.932582	0.0001	0.0001	0.0001	0.0001	0.0001	0.104961	0.255489	0.0001	0.0001	0.0001	0.251831	0.0001	0.0001	0.0001	0.0001	0.168107	0.0868406
hsa-miR-20a-5p	138.827	486.712	306.416	54.0741	330.49	340.739	215.3	129.164	82.5585	388.822	143.145	42.6546	38.9272	340.271	249.514	110.981	90.8926	92.7962	175.784	250.349	192.63	79.5292	69.8904	180.35	52.0643	414.621	40.7201	149.136	104.869	94.1868	336.76	312.941	101.221	49.3055	31.2741	69.1214	19.0269	69.4181	72.9138	58.0462	22.4885	28.6986	88.3576	49.3442	92.6736	88.5581	32.2313	125.081	84.5722
hsa-miR-20b-3p	0.0731667	0.541665	0.10872	0.0001	0.193143	0.252188	0.0965175	0.0683326	0.118548	0.598656	0.0001	0.0001	0.0001	0.398466	0.45261	0.0001	0.0001	0.0001	0.263776	0.113688	0.126084	0.237029	0.0001	0.0558668	0.0001	0.294436	0.0001	0.0877238	0.186203	0.117102	0.104522	0.0001	0.0673565	0.0001	0.0804959	0.0001	0.0001	0.0001	0.0001	0.0001	0.0001	0.132047	0.0840103	0.175702	0.0001	0.0001	0.0001	0.0001	0.0001
hsa-miR-20b-5p	8.69504	24.5253	9.88449	5.31188	15.8296	14.9573	9.54543	6.89159	4.79725	14.6049	9.02466	3.4184	4.28797	18.4577	9.77432	4.91438	3.95424	4.69151	9.05297	8.40563	7.68515	3.55403	7.50184	9.64776	2.58374	17.9546	2.39138	7.09763	10.5149	6.43521	11.6953	10.3506	5.31336	1.81132	2.41198	2.40851	1.64349	5.45287	8.30026	4.60599	2.05116	0.791783	4.69908	1.66832	7.8797	4.18944	5.12582	8.65247	5.72498
hsa-miR-21-3p	2.04597	5.18365	4.23627	1.69987	3.86096	3.19321	2.50696	2.25178	1.36225	5.86595	1.72821	0.545047	1.26124	5.37804	5.97324	3.58343	1.15998	1.78284	1.58215	2.9534	2.77176	1.50065	0.377886	1.78464	1.17448	4.51325	1.43487	2.71644	1.39587	1.87213	3.3416	2.98404	0.941691	0.603839	0.562871	0.883183	0.474856	1.15357	1.27705	0.472499	0.952377	0.593863	1.34266	0.614706	1.41137	1.39655	0.608236	1.93218	0.954247
hsa-miR-21-5p	117.272	836.795	567.104	75.3212	874.678	731.391	585.447	261.945	158.247	915.551	199.117	36.0161	44.6444	704.644	952.353	462.966	62.2646	119.443	275.893	647.681	483.906	78.8184	53.5917	130.327	62.4772	579.057	43.7946	446.181	114.546	90.3257	454.444	561.354	78.3539	77.2787	33.6056	52.5034	22.5693	88.9222	110.711	68.498	29.4474	28.8306	138.2	53.2074	80.2073	113.112	43.5253	125.333	81.7098
hsa-miR-210-3p	6.94144	17.4075	15.3155	3.82458	13.6096	8.90721	5.97799	9.48443	5.50794	9.21786	9.88872	1.28816	3.11091	15.0716	19.096	9.82867	2.53075	3.56557	6.15253	22.8313	8.18909	5.76536	1.99697	5.57678	1.9574	18.5433	5.94413	10.6902	4.00131	13.6893	7.93616	9.69791	3.69921	2.21381	2.89435	1.04374	2.08172	5.03343	2.80938	3.48404	2.78368	2.30918	5.78991	5.00475	3.05785	5.46952	6.34209	7.47642	10.062
hsa-miR-210-5p	0.292367	0.464298	0.0001	0.0001	0.482707	0.168159	0.0001	0.136565	0.236996	0.239522	0.384124	0.0001	0.0001	0.0664944	0.181104	0.102481	0.0001	0.0001	0.0001	0.113688	0.630022	0.0001	0.215978	0.0001	0.0001	0.196324	0.0684222	0.0001	0.0931514	0.0001	0.0001	0.0933482	0.134613	0.0001	0.0001	0.0001	0.0001	0.0001	0.638574	0.0001	0.0001	0.0001	0.0001	0.175702	0.0001	0.0001	0.0869766	0.168107	0.0868406
hsa-miR-211-3p	0.0001	0.0001	0.0001	0.0001	0.0001	0.0001	0.0001	0.0001	0.0001	0.0001	0.0001	0.0001	0.0001	0.0001	0.0001	0.0001	0.0001	0.0001	0.0001	0.0001	0.126084	0.0001	0.0001	0.0001	0.0001	0.0001	0.0001	0.0001	0.0001	0.0001	0.104522	0.0001	0.0001	0.0001	0.0001	0.0001	0.0001	0.0001	0.0001	0.0001	0.0001	0.0001	0.0001	0.0001	0.0001	0.0001	0.0001	0.0001	0.0001
hsa-miR-211-5p	0.0001	0.309566	0.0001	0.0001	0.0001	0.588305	0.0965175	0.136565	0.0001	0.0001	0.0001	0.0001	0.0001	0.132889	0.0906021	0.204862	0.0001	0.0939282	0.0001	0.227277	0.126084	0.0790762	0.0001	0.0558668	0.0001	0.294436	0.0001	0.0001	0.0001	0.0001	0.313365	0.279845	0.0673565	0.0001	0.0001	0.0001	0.0731394	0.0001	0.0001	0.0591499	0.0001	0.0001	0.0001	0.0001	0.0001	0.0001	0.173853	0.0001	0.0868406
hsa-miR-2110	0.4385	2.47583	1.52078	0.956221	1.54444	1.68069	0.77144	0.477728	0.829237	1.43663	1.5362	0.842291	0.336404	1.46078	1.81014	1.74058	0.421875	0.938382	0.966911	0.340865	1.51191	0.868838	0.485824	0.669302	0.626436	3.43402	1.09326	2.27832	1.20977	1.05312	1.25316	1.58532	0.672665	0.503216	0.40208	0.401501	0.328777	0.524405	1.27705	0.649649	1.09888	0.198021	0.755293	0.526905	0.470524	0.814694	1.04262	1.76418	0.607284
hsa-miR-2113	0.0001	0.0001	0.0001	0.0001	0.0001	0.0001	0.0001	0.0001	0.0001	0.0001	0.0001	0.0001	0.0001	0.0001	0.0001	0.0001	0.0001	0.0001	0.0001	0.0001	0.0001	0.0001	0.0001	0.0001	0.0001	0.0001	0.0001	0.0001	0.0001	0.0001	0.0001	0.0001	0.0001	0.0001	0.0001	0.0001	0.0001	0.0001	0.0001	0.0001	0.0001	0.0001	0.0001	0.0001	0.0001	0.0001	0.0001	0.0001	0.0001
hsa-miR-2114-3p	0.0001	0.0001	0.0001	0.0001	0.0001	0.0001	0.0001	0.0001	0.0001	0.0001	0.0001	0.0001	0.0001	0.0001	0.0001	0.0001	0.0001	0.0001	0.0001	0.0001	0.0001	0.0001	0.0001	0.0001	0.0001	0.0001	0.0001	0.0001	0.0001	0.0001	0.0001	0.0001	0.0001	0.0001	0.0001	0.0001	0.0001	0.0001	0.0001	0.0001	0.0001	0.0001	0.0001	0.0001	0.0001	0.0001	0.0001	0.0001	0.0001
hsa-miR-2114-5p	0.0731667	0.0001	0.0001	0.0001	0.0001	0.0001	0.0001	0.0683326	0.0001	0.0001	0.0001	0.0001	0.0001	0.132889	0.271606	0.0001	0.0001	0.0001	0.0879919	0.0001	0.126084	0.0001	0.0001	0.0001	0.0001	0.098212	0.0684222	0.350595	0.0001	0.0001	0.208944	0.0933482	0.0001	0.0001	0.0804959	0.160661	0.0001	0.0001	0.510879	0.0001	0.0733521	0.0001	0.0840103	0.175702	0.0001	0.0001	0.0001	0.0001	0.347063
hsa-miR-2115-3p	0.0001	0.0001	0.0001	0.0001	0.0001	0.0001	0.0001	0.0001	0.0001	0.0001	0.0001	0.0001	0.0841759	0.0001	0.0001	0.0001	0.0001	0.0001	0.0001	0.0001	0.126084	0.0001	0.0001	0.0001	0.0001	0.0001	0.0001	0.0001	0.0001	0.234104	0.0001	0.0001	0.0001	0.0001	0.0001	0.0001	0.0001	0.0001	0.0001	0.0591499	0.0001	0.0001	0.0001	0.0001	0.0001	0.0001	0.0001	0.0001	0.0001
hsa-miR-2115-5p	0.0001	0.0001	0.0001	0.0001	0.0001	0.0001	0.0965175	0.0001	0.0593241	0.0001	0.096106	0.0001	0.0001	0.0001	0.0001	0.0001	0.0001	0.0001	0.0001	0.0001	0.0001	0.0001	0.0001	0.0001	0.0001	0.0001	0.0001	0.0001	0.0001	0.0001	0.0001	0.0001	0.0001	0.0001	0.0001	0.0001	0.0001	0.0001	0.0001	0.0001	0.0001	0.0001	0.0001	0.0001	0.0001	0.0001	0.173853	0.0001	0.0001
hsa-miR-2116-3p	0.0001	0.0001	0.0001	0.0001	0.0001	0.0001	0.0001	0.0001	0.0001	0.0001	0.0001	0.0001	0.0001	0.0001	0.0001	0.0001	0.0001	0.0001	0.0001	0.0001	0.0001	0.0001	0.0001	0.0001	0.0001	0.0001	0.0001	0.0001	0.0001	0.0001	0.0001	0.0933482	0.0001	0.0001	0.0001	0.0001	0.0001	0.0001	0.0001	0.0001	0.0001	0.0001	0.0001	0.0001	0.0001	0.0001	0.0001	0.0001	0.0001
hsa-miR-2116-5p	0.0731667	0.0001	0.0001	0.0001	0.0966215	0.0001	0.0001	0.0001	0.0001	0.119811	0.096106	0.0001	0.0001	0.0664944	0.0001	0.102481	0.0001	0.0001	0.0879919	0.0001	0.0001	0.0001	0.0001	0.0001	0.0001	0.0001	0.0001	0.525843	0.0001	0.0001	0.104522	0.0001	0.0001	0.0001	0.0804959	0.0001	0.0001	0.0001	0.0001	0.0001	0.0733521	0.0001	0.0001	0.0001	0.0001	0.0001	0.0001	0.0001	0.0001
hsa-miR-2117	0.0001	0.0001	0.0001	0.0001	0.0001	0.0001	0.0001	0.0001	0.0001	0.0001	0.0001	0.0001	0.0001	0.0001	0.0001	0.0001	0.0001	0.0001	0.0001	0.0001	0.0001	0.0001	0.0001	0.0001	0.0001	0.0001	0.0001	0.0001	0.0001	0.0001	0.0001	0.0001	0.0001	0.0001	0.0001	0.0001	0.0001	0.0001	0.0001	0.0001	0.0001	0.0001	0.0001	0.0001	0.0001	0.0001	0.0001	0.0001	0.0001
hsa-miR-212-3p	0.0001	0.0774664	0.325959	0.212571	0.193143	0.504276	0.0001	0.0683326	0.0001	0.119811	0.0001	0.0001	0.0841759	0.0664944	0.0001	0.204862	0.0528218	0.0001	0.0001	0.113688	0.252069	0.0001	0.0001	0.0558668	0.0001	0.196324	0.273389	0.0877238	0.0001	0.0001	0.104522	0.186596	0.134613	0.100723	0.0001	0.0001	0.0731394	0.0001	0.127795	0.0001	0.0001	0.0660736	0.0001	0.0879008	0.0001	0.116471	0.0001	0.0841036	0.0001
hsa-miR-212-5p	0.0001	0.0001	0.0001	0.0001	0.0001	0.0001	0.0001	0.0001	0.0001	0.0001	0.0001	0.0001	0.0001	0.0664944	0.0001	0.0001	0.0001	0.0001	0.0001	0.0001	0.0001	0.0001	0.0001	0.0001	0.0001	0.0001	0.0001	0.0001	0.0001	0.0001	0.0001	0.0001	0.0001	0.0001	0.0001	0.0001	0.0001	0.0001	0.0001	0.0001	0.0001	0.0001	0.0001	0.0001	0.0001	0.0001	0.0001	0.0001	0.0001
hsa-miR-214-3p	0.8769	5.02892	5.10523	0.956221	6.08095	17.6463	2.31412	1.36475	2.84286	4.18999	4.03235	0.79275	1.84977	8.43219	2.35315	5.22153	0.738206	1.3137	3.86734	5.45234	5.03948	1.18474	6.15261	1.22697	1.0179	6.96605	2.52802	10.6902	3.81521	1.40412	6.26541	4.47601	0.941691	0.704463	0.964851	0.883183	0.949612	0.524405	17.2389	0.590599	0.36636	0.263994	1.84613	0.614706	0.940947	2.09477	2.69327	3.02423	2.42884
hsa-miR-214-5p	0.0731667	0.0774664	0.10872	0.0001	0.0001	0.252188	0.0001	0.0001	0.0593241	0.0001	0.0001	0.0001	0.0001	0.132889	0.0001	0.204862	0.0001	0.0001	0.0879919	0.0001	0.0001	0.0001	0.0001	0.0001	0.0783921	0.0001	0.0684222	0.613467	0.0001	0.0001	0.0001	0.0933482	0.0001	0.0001	0.0001	0.0001	0.0001	0.0001	0.766269	0.0001	0.0733521	0.0001	0.0840103	0.0001	0.0001	0.116471	0.0001	0.0001	0.260322
hsa-miR-215-3p	0.0001	0.0001	0.0001	0.0001	0.0001	0.0001	0.0001	0.0001	0.0001	0.0001	0.0001	0.0001	0.0001	0.0001	0.0001	0.0001	0.0001	0.0001	0.0001	0.0001	0.0001	0.0001	0.0001	0.0001	0.0001	0.0001	0.0001	0.0001	0.0001	0.0001	0.0001	0.0933482	0.0001	0.0001	0.0001	0.0001	0.0001	0.0001	0.0001	0.0001	0.0001	0.0001	0.0001	0.0001	0.0001	0.0001	0.0001	0.0001	0.0001
hsa-miR-215-5p	0.0001	0.232199	0.325959	0.0001	0.0966215	0.252188	0.0965175	0.0001	0.0001	0.0001	0.0001	0.0001	0.0001	0.0664944	0.633614	0.204862	0.0001	0.0001	0.0879919	0.0001	0.0001	0.0001	0.0001	0.0001	0.0001	0.098212	0.0001	0.0877238	0.0001	0.234104	0.417787	0.186596	0.0001	0.100723	0.0001	0.0001	0.0001	0.0001	0.127795	0.0591499	0.0733521	0.0001	0.0001	0.0001	0.0001	0.116471	0.0001	0.252111	0.0868406
hsa-miR-216a-3p	0.0001	0.0001	0.0001	0.0001	0.0001	0.420247	0.0001	0.0001	0.0001	0.0001	0.0001	0.0001	0.0001	0.0001	0.0001	0.0001	0.0001	0.0001	0.0001	0.0001	0.0001	0.0001	0.0001	0.0001	0.0001	0.0001	0.0001	0.0001	0.0001	0.0001	0.0001	0.0001	0.0001	0.0001	0.0001	0.0001	0.0001	0.0001	0.0001	0.0001	0.0001	0.0001	0.0001	0.0001	0.0001	0.0001	0.0001	0.0001	0.0001
hsa-miR-216a-5p	0.0001	0.0001	0.0001	0.0001	0.0001	0.0001	0.0001	0.0001	0.0001	0.0001	0.0001	0.0001	0.0001	0.0001	0.0001	0.0001	0.0001	0.0001	0.0001	0.0001	0.0001	0.0001	0.215978	0.0001	0.0001	0.0001	0.0001	0.0001	0.0001	0.0001	0.0001	0.0001	0.0001	0.0001	0.0001	0.0001	0.0001	0.0001	0.0001	0.0001	0.0001	0.0001	0.0001	0.0001	0.0001	0.0001	0.0001	0.0001	0.0001
hsa-miR-216b-3p	0.0001	0.0001	0.0001	0.0001	0.0001	0.0001	0.0001	0.0001	0.0001	0.0001	0.0001	0.0001	0.0001	0.0001	0.0001	0.0001	0.0001	0.0001	0.0001	0.0001	0.0001	0.0001	0.0001	0.0001	0.0001	0.0001	0.0001	0.0001	0.0001	0.0001	0.0001	0.0001	0.0001	0.0001	0.0001	0.0001	0.0001	0.0001	0.0001	0.0001	0.0001	0.0001	0.0001	0.0001	0.0001	0.0001	0.0001	0.0001	0.0001
hsa-miR-216b-5p	0.0001	0.0001	0.0001	0.0001	0.0001	0.0001	0.0001	0.0001	0.0001	0.0001	0.0001	0.0001	0.0001	0.0001	0.0001	0.0001	0.0001	0.0001	0.0001	0.0001	0.0001	0.0001	0.0001	0.0001	0.0001	0.0001	0.0001	0.0001	0.0001	0.0001	0.0001	0.0001	0.0001	0.0001	0.0001	0.0001	0.0001	0.0001	0.0001	0.0001	0.0001	0.0001	0.0001	0.0001	0.0001	0.0001	0.0001	0.0841036	0.0001
hsa-miR-217	0.0001	0.0001	0.0001	0.0001	0.0001	0.420247	0.0001	0.0001	0.0001	0.0001	0.0001	0.0001	0.0001	0.265678	0.0001	0.0001	0.0001	0.0001	0.0001	0.0001	0.0001	0.0001	0.0001	0.0001	0.0001	0.0001	0.0001	0.0001	0.0931514	0.0001	0.0001	0.0001	0.0001	0.0001	0.0001	0.0001	0.0001	0.0001	0.0001	0.0001	0.0001	0.0001	0.0001	0.0001	0.117706	0.0001	0.0001	0.0001	0.0001
hsa-miR-218-1-3p	0.0001	0.0001	0.0001	0.0001	0.0001	0.0001	0.0001	0.0001	0.0001	0.0001	0.0001	0.0001	0.0001	0.0001	0.0001	0.0001	0.0001	0.0001	0.0001	0.0001	0.0001	0.0001	0.0001	0.0001	0.0001	0.0001	0.0001	0.0001	0.0001	0.0001	0.0001	0.0001	0.0001	0.0001	0.0001	0.0001	0.0001	0.0001	0.0001	0.0001	0.0001	0.0001	0.0001	0.0001	0.0001	0.0001	0.0001	0.0001	0.0001
hsa-miR-218-2-3p	0.0001	0.0001	0.0001	0.0001	0.0001	0.0001	0.0001	0.0001	0.0001	0.0001	0.0001	0.0001	0.0001	0.0001	0.0001	0.0001	0.0001	0.0001	0.0001	0.0001	0.0001	0.0001	0.0001	0.0001	0.0001	0.0001	0.0001	0.0001	0.0001	0.0001	0.0001	0.0001	0.0001	0.0001	0.0001	0.0001	0.0001	0.0001	0.0001	0.0001	0.0001	0.0001	0.0001	0.0001	0.0001	0.0001	0.0001	0.0001	0.0001
hsa-miR-218-5p	0.0002	0.0775664	0.0002	0.0002	0.289764	1.00855	0.38587	0.0684326	0.29632	0.359333	0.384224	0.0002	0.0002	1.39448	0.271706	0.512104	0.0529218	0.0002	0.0880919	0.113788	0.0002	0.0002	0.0002	0.0559668	0.39166	0.196424	0.0002	0.263071	0.186303	0.0002	0.626731	0.279945	0.0002	0.0002	0.0002	0.0002	0.0732394	0.0002	1.02176	0.0002	0.0002	0.0002	0.0002	0.0880008	0.0002	0.0002	0.173953	0.0002	0.173681
hsa-miR-219a-1-3p	0.0001	0.0001	0.0001	0.0001	0.0001	0.0001	0.0001	0.0001	0.0001	0.0001	0.0001	0.0001	0.0001	0.0001	0.0001	0.0001	0.0001	0.0001	0.0001	0.0001	0.0001	0.0790762	0.0001	0.0001	0.0001	0.0001	0.0001	0.0001	0.0001	0.0001	0.0001	0.0001	0.0673565	0.0001	0.0001	0.0001	0.0001	0.0001	0.0001	0.0001	0.0001	0.0001	0.0001	0.0001	0.0001	0.0001	0.0001	0.0001	0.0001
hsa-miR-219a-2-3p	0.0001	0.0001	0.0001	0.0001	0.0001	0.0001	0.0001	0.0001	0.0001	0.0001	0.0001	0.0001	0.0001	0.0001	0.0001	0.0001	0.0001	0.0001	0.0001	0.0001	0.0001	0.0001	0.0001	0.0001	0.0001	0.0001	0.0001	0.0001	0.0001	0.0001	0.104522	0.0001	0.0001	0.0001	0.0001	0.0001	0.0001	0.0001	0.0001	0.0001	0.0001	0.0001	0.0001	0.0001	0.0001	0.0001	0.0001	0.0001	0.0001
hsa-miR-219a-5p	0.0002	0.0002	0.0002	0.0002	0.0002	0.0002	0.0002	0.0002	0.0002	0.0002	0.0002	0.0002	0.0002	0.0002	0.0002	0.0002	0.0002	0.0002	0.0002	0.0002	0.0002	0.0002	0.0002	0.0559668	0.0002	0.0002	0.0002	0.0002	0.0002	0.0002	0.0002	0.0002	0.0002	0.0002	0.0002	0.0002	0.0002	0.0002	0.0002	0.0592499	0.0002	0.0002	0.0002	0.0002	0.0002	0.0002	0.0002	0.0842036	0.0002
hsa-miR-219b-3p	0.0001	0.0001	0.0001	0.0001	0.0001	0.0001	0.0001	0.0001	0.0001	0.0001	0.0001	0.0001	0.0001	0.0001	0.0001	0.0001	0.0001	0.0001	0.0001	0.0001	0.0001	0.0001	0.0001	0.0001	0.0001	0.0001	0.0001	0.0001	0.0001	0.0001	0.0001	0.0001	0.0001	0.0001	0.0001	0.0001	0.0001	0.0001	0.0001	0.0001	0.0001	0.0001	0.0001	0.0001	0.0001	0.0001	0.0001	0.0001	0.0001
hsa-miR-219b-5p	0.511567	1.23796	0.651818	0.425043	1.15836	0.0841293	0.38577	0.545961	0.355444	0.718367	0.192112	0.148722	0.336404	1.1288	1.17663	0.614385	0.158266	0.563069	0.703235	0.568042	1.00798	0.868838	0.485824	0.1674	0.0783921	1.37367	0.205067	0.788714	0.0001	0.351106	0.835475	0.373093	0.0673565	0.402593	0.0804959	0.240941	0.255738	0.104961	0.255489	0.1182	0.146604	0.395942	0.335741	0.351303	0.705736	0.116471	0.0869766	0.252111	0.433803
hsa-miR-22-3p	308.634	956.481	704.725	218.952	726.71	441.322	678.201	323.969	258.336	1251.7	242.415	112.259	117.37	774.955	1462.15	657.49	174.72	254.462	429.616	776.831	545.765	274.521	126.019	266.342	162.3	687.275	154.34	509.094	186.754	307.365	551.243	577.859	206.007	138.156	136.512	175.894	72.2725	268.654	129.738	128.965	221.588	104.568	365.094	253.569	189.698	271.027	90.9599	233.95	222.837
hsa-miR-22-5p	6.42997	40.3854	34.6498	5.41812	30.887	27.3937	25.2615	10.1668	8.35069	43.8144	9.31268	3.31932	2.4383	29.944	71.0442	17.2001	3.84879	5.53596	19.6	27.9428	18.0159	9.31929	2.21284	7.52862	4.22787	27.1771	3.6895	16.561	5.49013	10.0623	19.6314	26.2961	5.11159	3.52191	2.09039	3.93383	1.71652	3.35565	3.32016	2.65735	3.07669	3.36475	7.80376	6.05836	4.23391	8.72789	2.43264	6.38437	5.5515
hsa-miR-221-3p	79.6428	538.625	357.25	81.9078	455.002	324.521	323.867	96.9586	81.8478	377.449	116.551	35.7189	57.3399	231.584	816.781	283.8	51.4566	73.4676	312.28	344.627	289.008	80.4769	52.6742	99.9343	51.1248	432.772	48.5089	217.745	68.672	95.5908	336.134	296.156	46.9451	51.5192	40.6804	44.1542	25.856	87.7688	59.5059	61.6482	46.8814	37.3412	103.713	58.2999	57.627	74.5936	56.2961	106.181	68.0915
hsa-miR-221-5p	0.2193	0.773764	0.325959	0.212571	0.772272	1.4286	1.06069	0.545961	0.236996	1.55634	0.48013	0.0001	0.0001	1.59357	2.44366	1.12629	0.0528218	0.750726	0.263776	0.908807	0.378053	0.237029	0.0001	0.1674	0.0783921	0.686884	0.0684222	0.175348	0.186203	0.117102	0.939896	1.11908	0.0673565	0.100723	0.0804959	0.240941	0.0366197	0.104961	0.0001	0.0591499	0.293108	0.198021	0.0840103	0.0001	0.117706	0.116471	0.0001	0.0841036	0.0001
hsa-miR-222-3p	2.26517	15.9376	10.319	2.01858	14.3818	22.1838	9.06335	3.20703	3.90889	13.288	3.07229	2.27897	2.69053	9.4281	22.8971	12.5929	1.42359	2.72112	9.93188	8.51922	9.19696	1.6586	1.34933	2.34231	2.50545	14.4226	2.66467	10.3397	4.28046	2.92515	12.844	7.18021	2.75762	3.22004	1.28643	1.84655	0.949612	5.87232	7.91718	2.0078	2.12441	1.12165	4.36344	1.66832	1.88179	2.79299	3.38829	6.04836	3.72995
hsa-miR-222-5p	0.0001	0.154833	0.0001	0.0001	0.289664	0.0841293	0.0001	0.0001	0.0001	0.0001	0.0001	0.0001	0.0001	0.0001	0.362108	0.204862	0.0001	0.0001	0.263776	0.0001	0.126084	0.0001	0.323916	0.0001	0.0783921	0.196324	0.0001	0.0001	0.0001	0.0001	0.104522	0.0001	0.0001	0.0001	0.0001	0.0001	0.0001	0.0001	0.0001	0.0591499	0.0001	0.0001	0.0840103	0.0001	0.0001	0.0001	0.0001	0.168107	0.0001
hsa-miR-223-3p	6737.99	32876.9	32040.9	6017.93	23001.7	23148.5	17733.7	7994.82	8580.15	32111.6	6962.84	3283.31	5085.5	18626.1	23464	16566.1	5020.86	4070.36	14956.8	18172.7	16496.8	5360.98	3323.11	8989.33	2928.36	28914.9	3171.45	22728.2	5876.94	7280.57	29020.7	21127.4	5865.03	4662.28	3519.49	2903.58	1904.68	4376.37	2722.45	3756.16	3705.46	2003.82	7991.03	4925.45	1840.3	6815.71	3434.58	7548.9	5442.37
hsa-miR-223-5p	0.511567	4.25525	4.23627	0.74375	4.82617	4.03351	2.89263	1.50122	1.36225	3.47172	0.48013	0.79275	0.840859	3.31982	4.61571	2.76438	0.790928	0.656898	2.54896	3.29416	2.26782	0.473957	0.269947	1.78464	0.783021	4.70948	0.546678	2.1907	0.186203	1.75513	3.65486	5.0355	0.672665	0.402593	0.321684	0.642342	0.328777	1.67788	0.255489	0.2363	0.0733521	0.329968	1.34266	0.526905	0.470524	1.62929	0.26073	0.756132	0.780766
hsa-miR-224-3p	2.11903	1.77953	1.95526	0.212571	1.3514	0.420247	0.77144	0.204798	0.473893	1.19721	0.48013	0.346884	0.252328	1.32799	1.90064	0.204862	0.105544	0.0001	0.527451	0.568042	1.51191	0.158052	0.377886	0.278934	0.0001	1.56989	0.273389	1.92782	0.0931514	0.234104	0.417787	1.49207	0.134613	0.201346	0.0804959	0.0803803	0.109659	0.0001	0.0001	0.826799	0.0733521	0.263994	0.0001	0.0001	0.705736	0.581953	0.26073	0.0001	0.260322
hsa-miR-224-5p	1.3153	2.47583	1.52078	0.212571	1.25488	0.588305	1.54278	0.136565	0.473893	0.718367	1.15217	0.148722	0.252328	2.19111	0.45261	0.0001	0.0528218	0.187756	0.439559	0.340865	0.881991	0.473957	0.0001	0.278934	0.0001	2.06045	0.136744	1.92782	0.279254	0.468108	0.313365	1.39882	0.134613	0.0001	0.723663	0.0803803	0.0366197	0.314683	0.0001	0.826799	0.439612	0.263994	0.0840103	0.439104	0.705736	1.04744	0.0869766	0.252111	0.347063
hsa-miR-2276-3p	0.0001	0.0001	0.0001	0.0001	0.0001	0.0001	0.0001	0.0001	0.0001	0.0001	0.0001	0.0001	0.0001	0.0001	0.0001	0.0001	0.105544	0.0001	0.0001	0.0001	0.0001	0.0001	0.0001	0.0001	0.0001	0.0001	0.0001	0.0001	0.0001	0.0001	0.0001	0.0001	0.134613	0.0001	0.0001	0.0001	0.0001	0.0001	0.0001	0.0001	0.0001	0.0001	0.0001	0.0001	0.0001	0.0001	0.0001	0.0001	0.0001
hsa-miR-2276-5p	0.0001	0.0774664	0.0001	0.0001	0.0001	0.0001	0.0001	0.0001	0.0001	0.0001	0.0001	0.0991813	0.0001	0.0001	0.0001	0.0001	0.0001	0.0001	0.0001	0.113688	0.0001	0.0001	0.0001	0.0001	0.0001	0.0001	0.0001	0.0001	0.0001	0.0001	0.0001	0.0001	0.0001	0.0001	0.0001	0.0001	0.0001	0.0001	0.0001	0.0001	0.0001	0.0660736	0.0001	0.0001	0.117706	0.116471	0.0001	0.0001	0.0001
hsa-miR-2277-3p	0.0001	0.0001	0.0001	0.106336	0.0001	0.0001	0.0001	0.0001	0.0001	0.0001	0.0001	0.0001	0.0001	0.0001	0.0001	0.0001	0.0001	0.0001	0.0001	0.0001	0.0001	0.0001	0.0001	0.0001	0.0001	0.0001	0.0001	0.0001	0.0001	0.0001	0.0001	0.0001	0.0001	0.0001	0.0001	0.0001	0.0001	0.0001	0.0001	0.0001	0.0001	0.0001	0.167921	0.0001	0.0001	0.0001	0.0001	0.0001	0.0001
hsa-miR-2277-5p	0.0731667	0.0001	0.10872	0.212571	0.0001	0.0841293	0.0001	0.0683326	0.0593241	0.119811	0.0001	0.0991813	0.252328	0.265678	0.0906021	0.0001	0.0001	0.0001	0.0879919	0.113688	0.126084	0.0001	0.0001	0.0558668	0.156684	0.0001	0.0001	0.0001	0.0001	0.0001	0.0001	0.0001	0.0001	0.0001	0.0001	0.160661	0.0001	0.0001	0.0001	0.0001	0.0001	0.0001	0.0001	0.0001	0.0001	0.0001	0.0001	0.0001	0.0001
hsa-miR-2278	0.292367	0.696398	0.869058	0.212571	0.579229	0.504276	0.192935	0.341263	0.0001	0.598656	0.0001	0.0001	0.0841759	0.664044	0.45261	0.716766	0.158266	0.187756	0.0001	0.227277	0.0001	0.158052	0.0001	0.1674	0.0001	1.07933	0.0684222	0.613467	0.279254	0.351106	0.626631	0.0933482	0.134613	0.0001	0.0001	0.160661	0.0001	0.314683	0.0001	0.0001	0.0001	0.329968	0.335741	0.0001	0.58813	0.0001	0.0001	0.168107	0.0001
hsa-miR-2355-3p	1.02303	2.47583	2.82421	0.212571	2.02705	2.60501	3.08546	0.818891	0.355444	2.51403	0.672142	0.198263	0.336404	2.78866	1.62914	2.1501	0.527318	0.281585	1.67005	1.47675	1.13396	0.394981	0.108039	0.780836	0.313268	5.10192	0.546678	2.89169	0.372305	1.52113	3.13275	2.23806	0.605408	0.402593	1.12564	0.481782	0.109659	0.838988	0.510879	0.531549	1.17213	0.527889	1.34266	0.263502	1.29377	0.465582	0.26073	0.672129	1.04099
hsa-miR-2355-5p	0.803834	1.47006	0.760438	0.425043	0.386186	1.09248	0.867858	0.0683326	0.355444	0.718367	0.384124	0.247803	0.168252	1.26159	1.44813	0.512004	0.210987	0.375413	0.615343	0.908807	1.38593	0.316005	0.215978	0.446235	0.0783921	1.37367	0.0001	1.75258	0.186203	0.468108	0.835475	2.3313	0.201869	0.0001	0.0001	0.160661	0.109659	0.0001	0.255489	0.2363	0.439612	0.198021	0.419651	0.263502	0.117706	0.0001	0.173853	0.588125	0.173581
hsa-miR-2392	0.0001	0.0001	0.0001	0.0001	0.0001	0.0001	0.0001	0.0001	0.0001	0.0001	0.0001	0.0001	0.0001	0.0001	0.0001	0.0001	0.0001	0.0001	0.0001	0.0001	0.0001	0.0001	0.0001	0.0001	0.0001	0.0001	0.0001	0.0001	0.0001	0.0001	0.0001	0.0001	0.0001	0.0001	0.0001	0.0001	0.0001	0.0001	0.0001	0.0001	0.0001	0.0001	0.0001	0.0001	0.0001	0.0001	0.0001	0.0001	0.0001
hsa-miR-23a-3p	602.946	2627.9	1740.74	560.818	1983.71	1704.37	1497.75	765.229	555.581	3363.28	834.388	320.478	316.798	1501.38	2714.61	1204.51	331.41	548.051	1302.73	1737.45	1299.53	674.141	317.016	629.385	435.382	2309.26	426.741	1372.71	651.453	747.643	1953.11	1386.79	590.377	407.424	319.574	387.352	175.806	405.603	450.124	442.343	384.427	237.043	807.721	483.431	505.588	650.046	364.187	862.381	622.885
hsa-miR-23a-5p	0.511567	0.696398	1.30354	1.27493	0.772272	1.51263	0.482188	0.545961	0.710789	0.718367	1.15217	0.545047	1.26124	0.332072	1.44813	0.614385	0.421875	0.281585	0.703235	0.908807	0.756007	0.710886	1.18743	1.1712	0.626436	0.883108	1.02493	0.525843	0.465357	1.17012	0.731053	0.186596	0.672665	0.603839	1.04525	1.36486	0.365297	0.838988	1.02166	1.35825	1.24539	0.132047	1.67831	0.965909	0.352918	1.16381	1.1295	2.77222	1.12773
hsa-miR-23b-3p	34.6337	148.234	129.149	42.6006	132.331	187.47	95.9355	45.443	47.1425	142.217	57.5077	17.4879	25.9795	123.759	173.855	110.162	19.6126	28.3362	108.722	125.515	101.796	28.2736	28.0102	37.6427	22.7048	163.945	25.9625	132.838	61.7862	32.5267	141.596	125.885	28.9876	19.9235	15.8381	18.866	13.8045	33.9751	107.008	26.8088	15.8225	12.0073	49.5911	15.8042	24.6973	36.5405	32.8395	65.4389	51.0036
hsa-miR-23b-5p	0.4385	1.1606	1.6294	0.318807	1.3514	1.34457	1.34995	0.545961	0.414669	0.359233	0.768148	0.0991813	0.168252	0.929621	0.724116	0.819147	0.210987	0.187756	0.966911	0.68163	0.378053	0.552934	0.323916	0.223167	0.0783921	2.25668	0.0684222	0.876338	0.837562	0.936117	1.25316	1.11908	0.269126	0.0001	0.40208	0.0803803	0.182698	0.209822	0.127795	0.29535	0.146604	0.132047	0.251831	0.0879008	0.352918	0.349212	0.0869766	0.756132	0.260322
hsa-miR-23c	0.511567	2.63056	3.15007	1.38116	2.12357	2.18486	1.6392	2.04708	1.18458	4.3097	1.44019	0.545047	0.252328	1.92554	2.08165	1.33105	0.421875	0.563069	1.31848	1.70392	1.51191	0.316005	0.0540694	1.0039	1.48765	2.35479	0.546678	2.10307	1.58197	1.17012	1.46201	2.14481	1.547	0.30197	0.160892	0.240941	0.146179	1.8876	0.766269	0.472499	0.439612	0.329968	1.42658	0.702507	0.705736	0.465582	0.868866	2.10019	1.30121
hsa-miR-24-1-5p	0.146233	0.154833	0.760438	0.0001	0.386186	0.672335	0.192935	0.0001	0.0001	0.359233	0.192112	0.148722	0.0001	0.199283	0.543112	0.102481	0.0001	0.187756	0.175884	0.227277	0.126084	0.0790762	0.0001	0.0558668	0.0001	0.196324	0.0001	0.262971	0.0001	0.0001	0.417787	0.559589	0.0001	0.100723	0.0001	0.0001	0.0001	0.0001	0.0001	0.0001	0.0001	0.0660736	0.0001	0.0879008	0.117706	0.0001	0.0001	0.0001	0.0001
hsa-miR-24-2-5p	0.0731667	0.464298	0.217339	0.0001	0.0001	0.336217	0.289353	0.204798	0.0001	0.239522	0.192112	0.0496406	0.0841759	0.132889	0.814619	0.512004	0.105544	0.0939282	0.175884	0.113688	0.126084	0.0001	0.162008	0.111634	0.0783921	0.392548	0.273389	0.438219	0.0001	0.0001	0.313365	0.559589	0.0001	0.0001	0.0001	0.0803803	0.109659	0.0001	0.0001	0.0591499	0.0001	0.132047	0.167921	0.175702	0.117706	0.232841	0.0001	0.0001	0.347063
hsa-miR-24-3p	279.042	853.816	767.616	179.645	865.798	488.967	525.09	311.277	257.329	1073.09	206.605	79.6615	59.61	615.343	1559.71	585.721	155.741	173.77	460.114	822.152	578.395	184.173	165.848	272.198	149.225	700.52	118.198	506.028	147.58	200.659	667.36	575.901	142.18	99.5166	60.6991	135.032	59.3082	94.1654	74.8293	103.338	103.725	75.0122	197.105	167.436	150.771	153.609	53.6899	175.232	115.712
hsa-miR-2467-3p	0.0001	0.0774664	0.0001	0.0001	0.0001	0.0001	0.0001	0.0001	0.0001	0.0001	0.0001	0.0001	0.0001	0.0664944	0.0001	0.0001	0.0528218	0.0001	0.0001	0.0001	0.0001	0.0001	0.0001	0.0558668	0.0001	0.0001	0.0001	0.0001	0.0001	0.0001	0.0001	0.0001	0.0001	0.0001	0.0001	0.0001	0.0001	0.0001	0.0001	0.0001	0.0001	0.0001	0.0001	0.0001	0.0001	0.0001	0.0001	0.0001	0.0001
hsa-miR-2467-5p	0.0001	0.0001	0.0001	0.0001	0.0001	0.0001	0.0001	0.0001	0.0001	0.0001	0.0001	0.0001	0.0001	0.0001	0.0001	0.0001	0.0001	0.0001	0.0001	0.0001	0.0001	0.0001	0.0001	0.0001	0.0001	0.0001	0.0001	0.0001	0.0001	0.0001	0.0001	0.0001	0.0001	0.0001	0.0001	0.0001	0.0001	0.0001	0.0001	0.0001	0.0001	0.0001	0.0001	0.0001	0.0001	0.0001	0.0001	0.0001	0.0001
hsa-miR-25-3p	31.0534	97.327	61.4789	23.372	75.866	65.4589	55.1509	29.886	26.9471	130.126	31.8741	13.5247	11.6026	75.7561	127.155	71.7691	16.6602	24.9584	46.1433	68.2667	63.7482	23.8509	12.521	29.5565	18.477	88.9877	19.1986	85.8714	26.5197	41.3018	70.4848	62.2899	23.1363	12.8799	11.2555	15.8153	8.76482	23.2792	23.1129	14.4673	12.5995	10.16	24.5019	18.7017	18.817	19.434	9.20902	37.1297	15.7002
hsa-miR-25-5p	0.0731667	0.0774664	0.0001	0.0001	0.0001	0.0001	0.0001	0.0001	0.0001	0.239522	0.0001	0.0991813	0.0001	0.199283	0.362108	0.0001	0.0001	0.0001	0.0879919	0.113688	0.126084	0.158052	0.215978	0.0558668	0.0001	0.0001	0.0001	0.0001	0.0001	0.0001	0.0001	0.0001	0.0001	0.0001	0.0001	0.0001	0.182698	0.0001	0.127795	0.0001	0.0733521	0.0001	0.0001	0.0001	0.117706	0.0001	0.0001	0.0841036	0.0001
hsa-miR-2681-3p	0.0001	0.0001	0.0001	0.0001	0.0001	0.0001	0.0001	0.0001	0.0001	0.0001	0.0001	0.0001	0.0001	0.0001	0.0001	0.0001	0.0001	0.0001	0.0001	0.0001	0.0001	0.0001	0.0001	0.0001	0.0001	0.0001	0.0001	0.0001	0.0001	0.0001	0.0001	0.0001	0.0001	0.0001	0.0001	0.0001	0.0001	0.0001	0.0001	0.0001	0.0001	0.0001	0.0001	0.0001	0.0001	0.0001	0.0001	0.0001	0.0001
hsa-miR-2681-5p	0.0001	0.0001	0.0001	0.0001	0.0001	0.0001	0.0001	0.0001	0.0001	0.0001	0.0001	0.0001	0.0001	0.0001	0.0001	0.0001	0.0001	0.0001	0.0001	0.0001	0.0001	0.0001	0.0001	0.0001	0.0001	0.0001	0.0001	0.0001	0.0001	0.0001	0.0001	0.0001	0.0001	0.0001	0.0001	0.0001	0.0001	0.0001	0.0001	0.0001	0.0001	0.0001	0.0001	0.0001	0.0001	0.0001	0.0001	0.0001	0.0001
hsa-miR-2682-3p	0.0001	0.0001	0.0001	0.0001	0.0001	0.0001	0.0001	0.0001	0.0001	0.0001	0.0001	0.0001	0.0001	0.0001	0.0001	0.0001	0.0001	0.0001	0.0001	0.0001	0.0001	0.0001	0.0001	0.0001	0.0001	0.0001	0.0001	0.0001	0.0001	0.0001	0.0001	0.0001	0.0001	0.0001	0.0001	0.0001	0.0001	0.0001	0.0001	0.0001	0.0001	0.0001	0.0001	0.0001	0.0001	0.0001	0.0001	0.0001	0.0001
hsa-miR-2682-5p	0.0001	0.0001	0.0001	0.0001	0.0001	0.0001	0.0001	0.0001	0.0001	0.0001	0.0001	0.0001	0.0001	0.0001	0.0001	0.0001	0.0001	0.0001	0.0001	0.0001	0.0001	0.0001	0.0001	0.0001	0.0001	0.0001	0.0001	0.0001	0.0001	0.0001	0.0001	0.0001	0.0001	0.0001	0.0001	0.0001	0.0001	0.0001	0.0001	0.0001	0.0001	0.0001	0.0001	0.0001	0.0001	0.0001	0.0001	0.0001	0.0001
hsa-miR-26a-1-3p	0.292367	2.32109	1.84664	0.212571	0.67575	1.26054	1.44636	0.0683326	0.710789	2.27461	0.096106	0.297344	0.0841759	0.332072	2.71516	1.02391	0.210987	0.0001	0.527451	1.02239	0.756007	0.0001	0.108039	0.334701	0.0783921	1.86423	0.136744	1.4897	0.0001	0.468108	0.626631	1.39882	0.269126	0.201346	0.160892	0.0001	0.109659	0.209822	0.0001	0.0001	0.0001	0.0660736	0.251831	0.175702	0.117706	0.0001	0.26073	0.0841036	0.347063
hsa-miR-26a-2-3p	0.0731667	0.154833	0.217339	0.0001	0.0001	0.0841293	0.0965175	0.0683326	0.0001	0.0001	0.0001	0.0496406	0.0001	0.199283	0.0001	0.102481	0.0001	0.0001	0.0879919	0.0001	0.0001	0.0001	0.0001	0.0001	0.0001	0.0001	0.0001	0.0001	0.0001	0.0001	0.208944	0.0001	0.0001	0.0001	0.0001	0.0803803	0.0001	0.0001	0.0001	0.0001	0.0001	0.0001	0.0001	0.0001	0.0001	0.0001	0.0001	0.0001	0.0001
hsa-miR-26a-5p	447.095	2958.8	2268.96	424.518	2044.23	2953.21	1330.56	1093.36	889.723	4060.72	378.648	237.151	289.053	2044.75	4294.05	2569.15	382.339	409.842	1183.29	2310.39	1947.85	238.429	269.523	697.141	193.303	2096.16	197.588	2004.04	421.523	260.33	1896.41	2434.43	418.47	299.354	107.57	208.247	197.462	401.094	371.847	206.084	151.559	172.983	426.768	193.513	353.759	342.362	224.055	362.812	241.052
hsa-miR-26b-3p	4.01877	17.8717	10.5362	3.39964	9.16964	10.2517	8.77409	5.79987	3.79044	13.8866	5.95247	2.62575	1.26124	11.6191	16.381	8.80486	1.95081	3.47174	8.08615	10.4502	8.0631	4.34379	1.29536	3.84801	1.9574	13.3433	3.48453	8.23674	2.97774	5.14819	16.2899	8.67218	3.69921	1.91194	1.36683	2.00711	1.57045	1.57302	3.70325	2.42115	1.97791	1.58347	4.69908	2.98533	3.05785	3.37485	2.51952	4.87231	1.90839
hsa-miR-26b-5p	26.5964	198.368	105.578	20.1849	132.234	194.276	102.878	52.0616	37.0744	142.815	38.8825	11.4935	19.2535	186.768	91.4072	97.8762	22.196	31.714	67.4132	110.181	119.559	26.3782	21.6958	49.4653	14.719	174.639	14.2794	113.911	40.9427	20.9435	150.785	135.956	23.6744	18.8166	8.76325	16.297	7.45011	24.6424	67.5506	10.9243	10.5484	14.7782	38.0954	10.624	17.1706	32.4675	16.246	37.3817	26.3693
hsa-miR-27a-3p	52.0967	368.883	259.167	43.0256	310.027	360.486	188.882	106.511	81.1963	479.922	111.751	26.6034	26.9044	292.998	463.642	220.529	40.9122	60.144	138.166	254.097	196.41	43.9109	30.115	84.7657	37.4237	274.321	35.9376	249.816	77.9771	63.6492	288.204	220.252	50.5097	42.6643	19.5363	42.5486	18.9903	64.8042	120.672	28.9936	27.5429	21.6394	74.0929	34.2424	53.6284	57.6035	24.4124	79.9715	51.524
hsa-miR-27a-5p	0.0001	0.464298	1.30354	0.106336	0.193143	1.68069	0.38577	0.0683326	0.0593241	0.718367	0.384124	0.0991813	0.0841759	0.398466	0.181104	0.307243	0.0528218	0.187756	0.0879919	0.454453	0.0001	0.158052	0.0540694	0.0001	0.0783921	0.294436	0.0684222	0.438219	0.0001	0.351106	0.522209	0.0933482	0.134613	0.0001	0.0804959	0.0001	0.0366197	0.0001	1.40474	0.1182	0.0733521	0.0660736	0.0001	0.0879008	0.117706	0.116471	0.0869766	0.168107	0.0001
hsa-miR-27b-3p	22.2854	110.402	97.6492	17.9539	94.3016	109.322	60.5503	27.9072	21.38	83.319	34.0822	7.13395	8.07139	83.8562	101.905	55.5929	13.9187	14.825	56.6904	79.8527	52.0317	11.7676	15.0036	21.5261	12.84	85.5537	10.1801	78.9492	25.7753	16.0294	86.1481	61.7304	14.8638	13.383	7.07494	8.10841	4.8207	16.3584	33.2007	9.56618	8.35084	6.9933	23.7467	8.16558	15.0537	21.5287	6.60272	20.917	16.4808
hsa-miR-27b-5p	0.0001	0.154833	0.10872	0.106336	0.0001	0.924423	0.0965175	0.0683326	0.0593241	0.0001	0.192112	0.0001	0.168252	0.0664944	0.362108	0.0001	0.0001	0.0001	0.175884	0.113688	0.252069	0.0001	0.0001	0.0001	0.0001	0.098212	0.0001	0.175348	0.0001	0.0001	0.104522	0.373093	0.0001	0.100723	0.0001	0.0001	0.0001	0.0001	0.0001	0.0001	0.0001	0.0001	0.0001	0.0001	0.0001	0.0001	0.0001	0.0001	0.0001
hsa-miR-28-3p	18.6321	60.1912	52.3548	16.2542	43.9174	50.5858	27.1898	22.6533	24.2227	79.1292	14.977	5.54865	11.0981	39.372	58.5549	29.7929	14.1823	14.825	34.0143	38.9609	45.2285	12.1624	5.9907	19.0166	9.70831	56.2183	8.54038	44.3377	15.7258	14.8594	58.894	33.8492	13.5187	11.8736	11.6575	8.02813	4.71114	4.92857	7.2787	12.5777	9.81588	6.13565	17.7891	8.51678	13.6424	12.1026	16.7673	23.0171	19.1698
hsa-miR-28-5p	19.2897	56.4776	37.4739	13.5983	45.5582	46.4683	33.0713	25.7238	19.544	101.755	14.113	5.89544	6.38987	55.7714	81.1804	40.8501	15.9221	18.7657	30.0591	52.1371	56.1892	16.0323	13.1686	25.7644	9.78661	58.0824	7.51554	40.307	13.3995	12.8703	42.4998	46.9039	12.7788	11.773	6.67296	11.4802	4.0903	4.50912	9.7049	7.91279	9.52287	8.97251	15.104	11.941	15.9945	14.0809	7.12398	14.3647	11.1896
hsa-miR-2861	0.0001	0.0001	0.0001	0.0001	0.0001	0.0001	0.0001	0.0001	0.0001	0.0001	0.0001	0.0001	0.0001	0.0001	0.0001	0.0001	0.0001	0.0001	0.0001	0.0001	0.0001	0.0001	0.0001	0.0001	0.0001	0.0001	0.0001	0.0001	0.0001	0.0001	0.0001	0.0001	0.0001	0.0001	0.0001	0.0001	0.0001	0.0001	0.0001	0.0001	0.0001	0.0001	0.0001	0.0001	0.0001	0.0001	0.0001	0.0001	0.0001
hsa-miR-2909	0.0001	0.0001	0.0001	0.0001	0.0001	0.0001	0.0001	0.0001	0.0001	0.0001	0.0001	0.0001	0.0001	0.0001	0.0001	0.0001	0.0001	0.0001	0.0001	0.0001	0.0001	0.0001	0.0001	0.0001	0.0001	0.0001	0.0001	0.0001	0.0001	0.0001	0.0001	0.0001	0.0001	0.0001	0.0001	0.0001	0.0001	0.0001	0.0001	0.0001	0.0001	0.0001	0.0001	0.0001	0.0001	0.0001	0.0001	0.0001	0.0001
hsa-miR-296-3p	0.0001	0.232199	0.0001	0.0001	0.0966215	0.252188	0.0965175	0.0001	0.118548	0.0001	0.096106	0.0001	0.0001	0.199283	0.543112	0.0001	0.0001	0.0939282	0.0001	0.340865	0.0001	0.158052	0.0001	0.1674	0.0001	0.196324	0.0001	0.0001	0.0001	0.117102	0.104522	0.0001	0.0001	0.0001	0.0001	0.0001	0.0366197	0.0001	0.0001	0.0001	0.0001	0.0001	0.0001	0.175702	0.0001	0.116471	0.26073	0.0841036	0.0001
hsa-miR-296-5p	3.5073	3.40422	3.15007	0.956221	0.772272	2.52098	1.15711	0.955357	1.42148	2.75346	2.59226	0.743209	0.588631	0.664044	3.34868	1.02391	1.42359	0.750726	1.84583	2.72622	2.3938	0.473957	1.34933	2.89998	1.0179	2.55101	0.819967	2.97931	2.23333	4.32918	8.04058	2.05156	0.941691	0.30197	0.321684	0.562062	0.474856	0.734127	0.383184	0.17725	0.805873	0.198021	0.923113	0.439104	1.17616	0.581953	0.52136	2.60421	1.21447
hsa-miR-297	0.0001	0.0001	0.0001	0.0001	0.0001	0.0001	0.0001	0.0001	0.0001	0.0001	0.0001	0.0001	0.0001	0.0001	0.0001	0.0001	0.0001	0.0001	0.0001	0.0001	0.0001	0.0001	0.0001	0.0001	0.0001	0.0001	0.0001	0.0001	0.0001	0.0001	0.0001	0.0001	0.0001	0.0001	0.0001	0.0001	0.0001	0.0001	0.0001	0.0001	0.0001	0.0001	0.0001	0.0001	0.0001	0.0001	0.0001	0.0001	0.0001
hsa-miR-298	0.0001	0.0001	0.0001	0.0001	0.0001	0.0001	0.0001	0.0001	0.0001	0.0001	0.0001	0.0001	0.0001	0.0001	0.0001	0.0001	0.0001	0.0001	0.0001	0.0001	0.0001	0.0001	0.0001	0.0001	0.0001	0.0001	0.0001	0.0001	0.0001	0.0001	0.0001	0.0001	0.0001	0.0001	0.0001	0.0001	0.0001	0.0001	0.0001	0.0001	0.0001	0.0001	0.0001	0.0001	0.0001	0.0001	0.0001	0.0001	0.0001
hsa-miR-299-3p	0.0001	0.0774664	0.10872	0.106336	0.67575	0.252188	0.0001	0.0001	0.118548	1.79577	0.0001	0.0001	0.0001	0.132889	0.0906021	0.0001	0.0001	0.0939282	0.263776	0.113688	0.126084	0.0001	0.0001	0.278934	0.0001	0.0001	0.0001	0.350595	0.0931514	0.0001	0.0001	0.0933482	0.0673565	0.0001	0.0001	0.0001	0.0001	0.104961	0.0001	0.0591499	0.0733521	0.0001	0.0001	0.175702	0.0001	0.0001	0.0001	0.0001	0.0001
hsa-miR-299-5p	0.2193	3.94579	2.71559	2.01858	6.56356	6.55439	3.76038	0.27303	1.06613	16.2808	0.384124	0.297344	0.756783	5.24526	4.07269	5.63105	0.421875	0.281585	4.57048	5.67952	5.41743	1.18474	0.162008	2.39807	0.704729	1.27556	0.273389	2.36594	0.65146	0.819115	4.28139	2.61105	1.14346	0.201346	0.0804959	0.401501	0.255738	0.838988	0.127795	0.413449	0.36636	0.198021	0.251831	0.702507	0.0001	0.465582	0.0001	0.336114	0.173581
hsa-miR-29a-3p	42.3057	205.872	167.709	33.9955	246.226	270.491	160.632	54.5862	59.5795	177.053	51.2673	14.5155	20.935	183.846	204.806	126.543	31.106	25.709	93.6929	157.661	152.315	39.0144	43.7693	70.0432	25.445	232.525	33.2047	135.817	42.8968	41.4188	152.665	101.174	45.331	25.1559	12.3811	20.6321	10.2621	41.5251	86.9602	18.778	16.1156	12.6011	46.6542	31.6962	22.11	25.718	19.0261	54.8544	33.0483
hsa-miR-29a-5p	0.0731667	0.773764	0.543199	0.0001	0.482707	1.51263	1.06069	0.0001	0.177772	0.478945	0.192112	0.0001	0.0001	0.199283	0.905121	0.204862	0.0001	0.0001	0.175884	0.568042	0.504038	0.0001	0.0540694	0.111634	0.0001	0.294436	0.0684222	0.525843	0.186203	0.117102	0.208944	0.373093	0.0673565	0.0001	0.0001	0.0001	0.0001	0.0001	0.127795	0.0001	0.0733521	0.0001	0.167921	0.0001	0.0001	0.0001	0.173853	0.0841036	0.0001
hsa-miR-29b-1-5p	0.2193	0.851131	1.41216	0.106336	1.73749	1.26054	1.06069	0.409496	0.473893	0.718367	0.288118	0.0991813	0.252328	0.996016	0.362108	0.409624	0.210987	0.0939282	0.703235	0.340865	1.25994	0.316005	0.701702	0.1674	0.156684	1.27556	0.205067	0.876338	0.465357	0.58511	0.939896	0.559589	0.807178	0.30197	0.160892	0.0803803	0.146179	0.524405	0.638574	0.17725	0.146604	0.132047	0.335741	0.175702	0.352918	0.116471	0.434483	1.09215	0.347063
hsa-miR-29b-2-5p	0.292367	1.54743	0.977678	0.637514	2.22009	1.59666	1.15711	0.545961	0.236996	0.718367	0.672142	0.247803	0.504555	0.730438	1.44813	0.819147	0.84365	0.375413	0.175884	0.454453	0.504038	0.868838	0.0001	0.446235	0.313268	1.47178	0.273389	0.876338	0.558408	0.58511	1.56643	0.652837	0.470895	0.402593	0.321684	0.481782	0.219218	0.419544	0.383184	0.413449	0.439612	0.329968	1.09093	0.0001	0.470524	0.116471	0.868866	0.504122	0.347063
hsa-miR-29b-3p	20.5319	112.955	91.5666	13.1734	114.571	186.125	110.591	34.3212	4.50123	145.569	14.5931	1.88274	5.2129	64.0044	228.518	114.872	13.1279	15.1065	48.7802	85.6458	107.969	10.4251	7.60988	28.6644	7.04648	128.919	7.9939	78.774	10.7011	15.3275	75.3928	113.763	8.13823	3.11952	3.13564	10.838	1.53403	6.08214	17.4944	3.01175	3.6628	3.62875	10.3212	4.74144	2.11711	5.46962	2.69337	12.7687	8.06708
hsa-miR-29c-3p	33.6838	123.013	85.2666	17.8477	128.277	102.936	113.676	21.4251	3.84966	98.2829	13.921	0.693669	5.04465	55.4394	114.485	71.2572	15.9748	16.1386	42.2761	78.4896	69.2915	8.84544	5.66688	28.7758	6.57663	144.323	8.19877	71.9392	11.5385	20.3585	67.3522	75.1581	9.28149	3.52191	4.0199	19.3476	1.24177	1.46815	7.91718	7.97184	7.25206	2.83697	12.251	7.98998	1.41137	6.51685	3.82267	13.9447	5.1178
hsa-miR-29c-5p	3.9457	20.1927	14.2293	3.61211	26.2539	24.0325	14.1735	5.86811	4.61958	18.0765	5.76046	1.8331	2.94276	13.5446	31.9473	16.4834	3.3743	2.90877	14.678	13.1763	17.26	4.34379	1.83506	3.45764	2.42715	16.6791	3.21124	14.3704	4.46657	3.86117	14.097	13.2413	3.29567	2.51568	1.04525	2.97047	1.82608	6.92093	11.2372	2.77545	4.24872	1.38555	6.04164	1.66832	3.41067	3.60759	2.51952	5.79635	3.46973
hsa-miR-300	0.0001	0.0001	0.0001	0.0001	0.0001	0.0001	0.0001	0.0001	0.0001	0.0001	0.0001	0.0001	0.0001	0.0001	0.0001	0.0001	0.0001	0.0001	0.0001	0.0001	0.0001	0.0001	0.0001	0.0001	0.0001	0.0001	0.0001	0.0877238	0.0001	0.0001	0.0001	0.0001	0.0001	0.0001	0.0001	0.0001	0.0001	0.0001	0.0001	0.0001	0.0001	0.0001	0.0001	0.0001	0.0001	0.0001	0.0001	0.0001	0.0001
hsa-miR-301a-3p	5.99157	39.1475	32.586	4.67447	28.1844	29.1583	26.1292	8.87034	6.10018	38.4274	5.85647	2.87346	3.11091	22.6406	65.7951	31.431	4.37601	5.25448	18.6332	33.7358	18.5198	4.58072	3.13032	9.14586	2.66203	26.5884	2.11809	20.066	4.83877	4.79719	26.4188	39.7238	4.43903	3.32067	2.09039	2.16767	1.71652	4.82371	0.638574	3.18879	1.8314	2.5071	3.60824	1.66832	3.52828	5.23678	2.6064	2.85622	4.94432
hsa-miR-301a-5p	0.584634	3.01739	2.93283	0.318807	2.79922	2.52098	1.6392	0.682426	0.710789	3.11259	0.48013	0.148722	0.504555	1.99193	4.70621	2.1501	0.369153	0.281585	1.23059	2.27187	1.38593	0.158052	0.0540694	0.669302	0.313268	2.84535	0.273389	1.8402	0.0931514	0.468108	2.61065	1.30557	0.538152	0.201346	0.160892	0.802903	0.146179	0.943849	0.510879	0.29535	0.0733521	0.0660736	0.503562	0.439104	0.235312	0.349212	0.347606	0.504122	0.260322
hsa-miR-301b-3p	1.02303	4.02315	2.60697	0.425043	2.7027	1.84875	3.47113	1.56945	0.710789	3.2323	0.384124	0.297344	0.672707	3.05424	7.51177	2.35486	0.685484	0.375413	0.966911	2.27187	2.26782	0.710886	0.162008	1.6731	0.39156	3.2378	0.273389	2.10307	1.11672	0.58511	1.14874	4.10302	0.201869	0.402593	0.0001	0.321221	0.328777	0.734127	0.0001	0.1182	0.586117	0.395942	0.671382	0.614706	0.940947	0.698323	0.0001	0.924139	0.433803
hsa-miR-301b-5p	0.0001	0.154833	0.0001	0.0001	0.482707	0.0001	0.0001	0.0001	0.0593241	0.0001	0.0001	0.0001	0.0001	0.265678	0.181104	0.102481	0.0001	0.0939282	0.0001	0.113688	0.0001	0.0001	0.0001	0.111634	0.0001	0.098212	0.0001	0.0001	0.0001	0.0001	0.0001	0.186596	0.0673565	0.0001	0.0001	0.0001	0.0001	0.0001	0.0001	0.0001	0.0001	0.0001	0.0001	0.0879008	0.0001	0.0001	0.0001	0.0001	0.0001
hsa-miR-302a-3p	0.0001	0.0001	0.0001	0.0001	0.0001	0.0001	0.0001	0.0001	0.0001	0.0001	0.0001	0.0001	0.0001	0.0001	0.0001	0.0001	0.0001	0.0001	0.0001	0.0001	0.0001	0.0001	0.0001	0.0001	0.0001	0.0001	0.0001	0.0001	0.0001	0.0001	0.0001	0.0001	0.0001	0.0001	0.0001	0.0001	0.0001	0.0001	0.0001	0.0001	0.0001	0.0001	0.0001	0.0001	0.0001	0.0001	0.0001	0.0001	0.0001
hsa-miR-302a-5p	0.0001	0.0001	0.0001	0.0001	0.0001	0.0001	0.0001	0.0001	0.0001	0.0001	0.0001	0.0001	0.0001	0.0001	0.0001	0.0001	0.0001	0.0001	0.0001	0.0001	0.0001	0.0001	0.0001	0.0001	0.0001	0.0001	0.0001	0.0001	0.0001	0.0001	0.0001	0.0001	0.0001	0.0001	0.0001	0.0001	0.0001	0.0001	0.0001	0.0001	0.0001	0.0001	0.0001	0.0001	0.0001	0.0001	0.0001	0.0001	0.0001
hsa-miR-302b-3p	0.0001	0.0001	0.0001	0.0001	0.0001	0.168159	0.0001	0.0001	0.0001	0.0001	0.0001	0.0001	0.0001	0.0001	0.0001	0.0001	0.0001	0.0001	0.0001	0.0001	0.0001	0.0001	0.0001	0.0001	0.0001	0.0001	0.0001	0.0001	0.0001	0.0001	0.0001	0.0001	0.0001	0.0001	0.0001	0.0001	0.0001	0.0001	0.0001	0.0001	0.0001	0.0001	0.0001	0.0001	0.0001	0.0001	0.0001	0.0001	0.0001
hsa-miR-302b-5p	0.0001	0.0001	0.0001	0.0001	0.0001	0.0001	0.0001	0.0001	0.0001	0.0001	0.0001	0.0001	0.0001	0.0001	0.0001	0.0001	0.0001	0.0001	0.0001	0.0001	0.0001	0.0001	0.0001	0.0001	0.0001	0.0001	0.0001	0.0001	0.0001	0.0001	0.0001	0.0001	0.0001	0.0001	0.0001	0.0001	0.0001	0.0001	0.0001	0.0001	0.0001	0.0001	0.0001	0.0001	0.0001	0.0001	0.0001	0.0001	0.0001
hsa-miR-302c-3p	0.0001	0.0001	0.0001	0.0001	0.0001	0.0001	0.0001	0.0001	0.0001	0.0001	0.0001	0.0001	0.0001	0.0001	0.0001	0.0001	0.0001	0.0001	0.0001	0.0001	0.0001	0.0001	0.0001	0.0001	0.0001	0.0001	0.0001	0.0001	0.0001	0.0001	0.0001	0.0001	0.0001	0.0001	0.0001	0.0001	0.0001	0.0001	0.0001	0.0001	0.0001	0.0001	0.0001	0.0001	0.0001	0.0001	0.0001	0.0001	0.0001
hsa-miR-302c-5p	0.0001	0.0001	0.0001	0.0001	0.0001	0.0001	0.0001	0.0001	0.0001	0.0001	0.0001	0.0001	0.0001	0.0001	0.0001	0.0001	0.0001	0.0001	0.0001	0.0001	0.0001	0.0001	0.0001	0.0001	0.0001	0.0001	0.0001	0.0001	0.0001	0.0001	0.0001	0.0001	0.0001	0.0001	0.0001	0.0001	0.0001	0.0001	0.0001	0.0001	0.0001	0.0001	0.0001	0.0001	0.0001	0.0001	0.0001	0.0001	0.0001
hsa-miR-302d-3p	0.0001	0.0001	0.0001	0.0001	0.0001	0.0001	0.0001	0.0001	0.0001	0.0001	0.0001	0.0001	0.0001	0.0664944	0.0001	0.0001	0.0001	0.0001	0.0001	0.0001	0.0001	0.0001	0.0001	0.0001	0.0783921	0.0001	0.0001	0.0001	0.0001	0.0001	0.0001	0.0001	0.0001	0.0001	0.0001	0.0001	0.0001	0.0001	0.0001	0.0001	0.0001	0.0001	0.0001	0.0001	0.0001	0.0001	0.0001	0.0001	0.0001
hsa-miR-302d-5p	0.0001	0.0001	0.0001	0.0001	0.0001	0.0001	0.0001	0.0001	0.0001	0.0001	0.0001	0.0001	0.0001	0.0001	0.0001	0.0001	0.0001	0.0001	0.0001	0.0001	0.0001	0.0001	0.0001	0.0001	0.0001	0.0001	0.0001	0.0001	0.0001	0.0001	0.0001	0.0001	0.0001	0.0001	0.0001	0.0001	0.0001	0.0001	0.0001	0.0001	0.0001	0.0001	0.0001	0.0001	0.0001	0.0001	0.0001	0.0001	0.0001
hsa-miR-302e	0.0001	0.0001	0.0001	0.0001	0.0001	0.0001	0.0001	0.0001	0.0001	0.0001	0.0001	0.0001	0.0001	0.0001	0.0001	0.0001	0.0001	0.0001	0.0001	0.0001	0.0001	0.0001	0.0001	0.0001	0.0001	0.0001	0.0001	0.0001	0.0001	0.0001	0.0001	0.0001	0.0001	0.0001	0.0001	0.0001	0.0001	0.0001	0.0001	0.0001	0.0001	0.0001	0.0001	0.0001	0.0001	0.0001	0.0001	0.0001	0.0001
hsa-miR-302f	0.0001	0.0001	0.0001	0.0001	0.0001	0.0001	0.0001	0.0001	0.0001	0.0001	0.0001	0.0001	0.0001	0.0001	0.0001	0.0001	0.0001	0.0001	0.0001	0.0001	0.0001	0.0001	0.0001	0.0001	0.0001	0.0001	0.0001	0.0001	0.0001	0.0001	0.0001	0.0001	0.0001	0.0001	0.0001	0.0001	0.0001	0.0001	0.0001	0.0001	0.0001	0.0001	0.0001	0.0001	0.0001	0.0001	0.0001	0.0001	0.0001
hsa-miR-3064-3p	0.0001	0.0001	0.0001	0.0001	0.0001	0.0001	0.0001	0.0001	0.0001	0.0001	0.0001	0.0001	0.0001	0.0664944	0.0001	0.0001	0.0001	0.0001	0.0001	0.227277	0.0001	0.0001	0.0001	0.0001	0.0001	0.0001	0.0001	0.0001	0.0001	0.0001	0.0001	0.0933482	0.0001	0.0001	0.0001	0.0001	0.0001	0.0001	0.0001	0.0001	0.0001	0.0001	0.0001	0.0001	0.0001	0.0001	0.0001	0.0841036	0.0001
hsa-miR-3064-5p	0.0001	0.0001	0.0001	0.0001	0.0001	0.168159	0.0001	0.0001	0.0001	0.0001	0.096106	0.0001	0.0001	0.0001	0.271606	0.0001	0.0001	0.0001	0.0001	0.113688	0.0001	0.0001	0.0001	0.0001	0.0001	0.0001	0.0001	0.0001	0.0931514	0.234104	0.0001	0.0933482	0.0001	0.0001	0.0804959	0.0001	0.0001	0.104961	0.0001	0.0001	0.219856	0.0001	0.0001	0.0001	0.0001	0.0001	0.0001	0.0001	0.0001
hsa-miR-3065-3p	0.0001	0.464298	0.760438	0.637514	0.67575	0.672335	1.25353	0.545961	0.177772	0.598656	0.192112	0.0001	0.0841759	0.398466	0.905121	0.102481	0.158266	0.281585	0.175884	0.227277	0.126084	0.63191	0.0540694	0.111634	0.156684	0.686884	0.0001	0.963962	0.0001	0.117102	0.626631	1.39882	0.0673565	0.0001	0.0001	0.0001	0.0366197	0.0001	0.0001	0.0591499	0.0001	0.198021	0.167921	0.0001	0.0001	0.232841	0.0001	0.0001	0.0001
hsa-miR-3065-5p	0.0731667	0.928497	0.977678	0.318807	0.386186	1.00845	0.578605	0.204798	0.29622	0.359233	0.192112	0.0991813	0.168252	0.199283	0.633614	0.0001	0.0001	0.0939282	0.351668	0.340865	0.504038	0.158052	0.0001	0.0558668	0.0783921	0.784996	0.0684222	0.0877238	0.186203	0.117102	0.417787	1.49207	0.0001	0.0001	0.160892	0.0803803	0.0731394	0.0001	0.127795	0.0001	0.0733521	0.132047	0.503562	0.0001	0.0001	0.116471	0.0001	0.0841036	0.0001
hsa-miR-3074-3p	0.0001	0.0001	0.0001	0.212571	0.386186	0.252188	0.0965175	0.204798	0.118548	0.239522	0.0001	0.0001	0.0001	0.132889	0.271606	0.409624	0.0528218	0.0939282	0.0001	0.113688	0.0001	0.0001	0.0001	0.0001	0.0783921	0.294436	0.136744	0.350595	0.0001	0.0001	0.208944	0.186596	0.0673565	0.0001	0.0804959	0.0001	0.0001	0.0001	0.0001	0.0001	0.0001	0.0001	0.0840103	0.0001	0.352918	0.0001	0.0001	0.0001	0.0001
hsa-miR-3074-5p	0.0001	0.0001	0.0001	0.0001	0.0001	0.0001	0.0001	0.0001	0.0001	0.0001	0.0001	0.0001	0.0001	0.0001	0.0001	0.0001	0.0001	0.0001	0.0001	0.0001	0.0001	0.0001	0.0001	0.0001	0.0001	0.0001	0.0001	0.0001	0.0001	0.0001	0.0001	0.0001	0.0001	0.0001	0.0001	0.0001	0.0001	0.0001	0.0001	0.0001	0.0001	0.0001	0.0001	0.0001	0.0001	0.0001	0.0001	0.0001	0.0001
hsa-miR-30a-3p	0.4385	3.48159	2.93283	0.212571	2.50966	5.71409	2.2177	1.29652	0.888461	3.71114	2.20824	0.644128	0.672707	2.72227	6.96876	2.25248	0.632762	0.281585	2.81264	3.06698	1.6379	0.552934	0.809641	0.780836	0.783021	3.13968	1.02493	4.29367	1.30282	0.117102	3.65486	3.07729	0.672665	0.704463	0.643267	0.642342	0.511375	0.629266	3.70325	0.2363	0.146604	0.263994	1.09093	0.526905	0.58813	0.465582	1.21637	1.84818	1.04099
hsa-miR-30a-5p	3.7265	17.4849	15.2069	5.31188	20.2696	40.2501	9.25618	6.34573	8.52837	9.09815	18.0492	1.98173	4.8765	19.2545	11.9464	10.5453	3.74335	7.60019	12.0413	10.5638	13.7324	3.55403	13.5464	3.12304	3.99299	18.2489	9.42857	24.7976	13.1203	8.65825	22.4508	9.04517	4.10274	3.22004	2.25119	3.37187	2.30084	0.524405	30.2638	2.8345	2.19766	1.12165	6.37728	2.19512	2.35222	4.77129	5.12582	17.3048	10.062
hsa-miR-30b-3p	0.0731667	0.386932	0.217339	0.0001	0.868793	0.420247	0.0001	0.136565	0.118548	0.119811	0.096106	0.247803	0.0841759	0.199283	0.543112	0.512004	0.105544	0.281585	0.351668	0.227277	0.378053	0.316005	0.377886	0.1674	0.0783921	0.0001	0.273389	0.350595	0.0931514	0.234104	0.104522	0.0933482	0.0673565	0.0001	0.482475	0.240941	0.109659	0.209822	0.0001	0.29535	0.146604	0.0660736	0.419651	0.351303	0.0001	0.465582	0.347606	0.0001	0.260322
hsa-miR-30b-5p	20.3126	239.062	175.312	27.6214	152.407	216.04	142.505	41.5538	45.1881	272.223	27.0738	11.3449	13.2841	169.239	492.422	240.288	19.349	15.3879	133.508	163.681	137.071	17.1379	15.8671	44.3905	10.6478	225.756	11.2049	126.003	23.5421	20.9435	153.918	167.287	17.4868	10.6662	9.72801	10.0351	8.43615	34.0799	30.2638	8.44424	8.05783	9.89614	28.7813	10.8874	15.7593	15.2446	13.8135	21.253	21.8587
hsa-miR-30c-1-3p	0.146233	0.0001	0.434579	0.212571	0.0966215	0.0841293	0.578605	0.136565	0.0001	0.359233	0.0001	0.0991813	0.0001	0.132889	0.0906021	0.0001	0.105544	0.0939282	0.0879919	0.568042	0.504038	0.0001	0.162008	0.223167	0.0001	0.0001	0.0001	0.262971	0.0001	0.117102	0.104522	0.186596	0.0673565	0.0001	0.0001	0.160661	0.0366197	0.0001	0.0001	0.0001	0.0001	0.0001	0.0840103	0.0001	0.117706	0.0001	0.173853	0.0001	0.0001
hsa-miR-30c-2-3p	0.0001	0.464298	0.325959	0.0001	0.0966215	0.0841293	0.0965175	0.0001	0.118548	0.119811	0.096106	0.0001	0.0001	0.464861	0.0906021	0.0001	0.0001	0.0939282	0.0879919	0.0001	0.252069	0.0001	0.0001	0.0558668	0.156684	0.098212	0.136744	0.175348	0.186203	0.0001	0.313365	0.186596	0.0001	0.0001	0.0001	0.0001	0.0366197	0.0001	0.0001	0.0001	0.0001	0.0001	0.167921	0.0001	0.0001	0.0001	0.0001	0.0001	0.173581
hsa-miR-30c-5p	8.18367	45.2595	30.0879	6.79928	33.0105	51.7623	30.3717	13.3056	15.7538	51.476	10.8489	3.81483	5.29698	41.0319	100.729	54.4668	4.63972	5.34841	29.444	41.5735	34.7719	4.18594	6.47653	11.767	4.22797	43.66	4.23618	34.6992	8.93313	8.42435	33.8329	43.9201	4.70815	4.72949	2.09049	4.33533	3.14089	9.33283	20.0483	3.48414	2.41752	2.57317	6.79693	3.86344	4.23401	3.37495	3.30151	9.57661	7.63338
hsa-miR-30d-3p	0.0731667	0.309566	0.10872	0.0001	0.482707	0.0841293	0.0001	0.0001	0.0001	0.478945	0.096106	0.0001	0.0001	0.0001	0.271606	0.204862	0.0001	0.0001	0.175884	0.0001	0.126084	0.0001	0.0001	0.0558668	0.0001	0.196324	0.0001	0.0877238	0.0001	0.0001	0.0001	0.186596	0.0001	0.0001	0.0001	0.0803803	0.0001	0.0001	0.0001	0.0001	0.0733521	0.0001	0.0001	0.0001	0.0001	0.0001	0.0001	0.0001	0.0001
hsa-miR-30d-5p	87.9724	294.379	200.078	87.3258	251.052	284.691	211.251	110.537	97.246	299.637	128.936	48.005	38.1706	175.945	306.802	156.131	71.4909	96.8308	191.517	180.038	143.244	108.75	75.1255	92.6288	68.7405	288.646	70.7819	201.184	92.5862	93.9528	242.363	162.625	64.9026	53.7329	37.0626	53.6273	27.7916	45.9292	186.69	70.5057	42.1933	39.0565	103.378	75.5966	66.6826	84.4851	50.3885	145.242	80.0617
hsa-miR-30e-3p	0.511567	6.88571	6.40866	1.38116	4.53661	6.13424	3.66397	2.25178	2.01372	7.06306	1.24818	0.545047	0.840859	3.85097	14.2994	4.812	1.31815	1.3137	2.54896	6.58822	2.89774	0.394981	0.485824	2.17501	0.626436	4.51325	0.546678	5.60802	1.39587	0.468108	3.44602	4.56926	1.27797	0.603839	0.804059	0.562062	0.292257	1.04871	0.766269	0.767749	0.586117	0.527889	1.84613	0.263502	0.470524	1.51292	0.608236	0.588125	0.694025
hsa-miR-30e-5p	1.89983	10.0577	8.03796	1.59364	8.97659	13.4448	10.0275	2.52471	2.07294	8.02075	2.78427	0.693669	0.672707	7.43627	15.3854	6.65486	1.05454	2.15815	5.62518	5.56593	6.29932	1.3427	0.539794	2.50961	1.9574	8.43773	1.50319	7.01	2.97774	0.936117	6.99636	5.222	1.34523	0.704463	0.482475	0.722622	0.949612	1.04871	4.72481	0.531549	0.36636	0.659836	1.51049	0.965909	1.41137	3.02574	0.347606	3.44425	1.21447
hsa-miR-31-3p	0.0001	0.0774664	0.434579	0.0001	0.0001	0.924423	0.0965175	0.0001	0.0001	0.119811	0.0001	0.0001	0.0841759	0.464861	0.0906021	0.0001	0.0001	0.0001	0.0001	0.0001	0.378053	0.0790762	0.108039	0.0558668	0.0001	0.294436	0.0001	0.0877238	0.0001	0.0001	0.313365	0.0001	0.0001	0.0001	0.0001	0.0803803	0.0001	0.0001	0.0001	0.0001	0.0001	0.0001	0.0840103	0.0001	0.0001	0.0001	0.0001	0.0841036	0.0001
hsa-miR-31-5p	0.0731667	1.08323	1.73802	0.318807	0.772272	2.94113	0.0965175	0.0001	0.29622	0.478945	0.768148	0.148722	0.588631	1.39438	1.26713	3.27629	0.0528218	0.187756	1.0548	1.59034	1.00798	0.316005	0.323916	0.1674	0.0001	1.17744	0.136744	0.788714	0.465357	0.0001	0.522209	0.932582	0.201869	0.0001	0.40208	0.0803803	0.109659	0.0001	2.68169	0.0591499	0.146604	0.0001	0.0001	0.0001	0.0001	0.698323	0.52136	1.76418	0.520544
hsa-miR-3115	0.0001	0.154833	0.0001	0.0001	0.0966215	0.0001	0.0001	0.0001	0.0001	0.0001	0.0001	0.0001	0.0001	0.199283	0.0001	0.204862	0.0528218	0.0001	0.0001	0.0001	0.0001	0.0001	0.0001	0.111634	0.234976	0.392548	0.0001	0.175348	0.0931514	0.234104	0.208944	0.0001	0.0001	0.0001	0.0001	0.0001	0.0001	0.0001	0.0001	0.1182	0.0001	0.0001	0.0001	0.0001	0.0001	0.0001	0.0001	0.0001	0.0001
hsa-miR-3116	0.0002	0.0002	0.0002	0.0002	0.0002	0.0002	0.0002	0.0002	0.0002	0.0002	0.0002	0.0002	0.0002	0.0002	0.0002	0.0002	0.0002	0.0002	0.0002	0.0002	0.0002	0.0002	0.0002	0.0002	0.0002	0.0002	0.0002	0.0002	0.0002	0.0002	0.0002	0.0002	0.0002	0.0002	0.0002	0.0002	0.0002	0.0002	0.0002	0.0002	0.0002	0.0002	0.0002	0.0002	0.0002	0.0002	0.0002	0.0002	0.0002
hsa-miR-3117-3p	0.0001	0.0001	0.0001	0.0001	0.0001	0.0001	0.0001	0.0001	0.0001	0.0001	0.0001	0.0001	0.0001	0.0001	0.0001	0.0001	0.0001	0.0001	0.0001	0.0001	0.0001	0.0001	0.0001	0.0001	0.0001	0.0001	0.0001	0.0001	0.0001	0.0001	0.0001	0.0001	0.0001	0.0001	0.0001	0.0001	0.0001	0.0001	0.0001	0.0001	0.0001	0.0001	0.0001	0.0001	0.0001	0.0001	0.0001	0.0001	0.0001
hsa-miR-3117-5p	0.0001	0.0001	0.0001	0.0001	0.0001	0.0001	0.0001	0.0001	0.0001	0.0001	0.0001	0.0001	0.0001	0.0001	0.0001	0.0001	0.0001	0.0001	0.0001	0.0001	0.0001	0.0001	0.0001	0.0001	0.0001	0.0001	0.0001	0.0001	0.0001	0.0001	0.0001	0.0001	0.0001	0.0001	0.0001	0.0001	0.0001	0.0001	0.0001	0.0001	0.0001	0.0001	0.0001	0.0001	0.0001	0.0001	0.0001	0.0001	0.0001
hsa-miR-3118	0.0004	0.0004	0.0004	0.0004	0.0004	0.0004	0.0004	0.0004	0.0004	0.0004	0.0004	0.0004	0.0004	0.0004	0.0004	0.0004	0.0004	0.0004	0.0004	0.0004	0.0004	0.0004	0.0004	0.0004	0.0004	0.0004	0.0004	0.175648	0.0004	0.0004	0.0004	0.0004	0.0004	0.0004	0.0004	0.0004	0.0004	0.0004	0.0004	0.0004	0.0004	0.0004	0.0004	0.0004	0.0004	0.0004	0.0004	0.0004	0.0004
hsa-miR-3119	0.0002	0.0002	0.0002	0.0002	0.0002	0.0002	0.0002	0.0002	0.0002	0.0002	0.0002	0.0002	0.0002	0.0002	0.0002	0.0002	0.0002	0.0002	0.0002	0.0002	0.0002	0.0002	0.0002	0.0002	0.0002	0.0002	0.0002	0.0002	0.0002	0.0002	0.0002	0.0002	0.0002	0.0002	0.0002	0.0002	0.0002	0.0002	0.0002	0.0002	0.0002	0.0002	0.0002	0.0002	0.0002	0.0002	0.0002	0.0002	0.0002
hsa-miR-3120-3p	0.0731667	0.696398	0.543199	0.0001	0.579229	0.252188	0.0965175	0.0683326	0.0593241	1.55634	0.096106	0.0001	0.168252	0.531255	0.362108	0.819147	0.0528218	0.0001	0.0879919	0.454453	0.252069	0.0790762	0.0001	0.278934	0.0001	0.098212	0.136744	0.0877238	0.0001	0.0001	0.208944	0.466341	0.201869	0.0001	0.0001	0.0001	0.0001	0.104961	0.0001	0.1182	0.0001	0.0660736	0.167921	0.0001	0.0001	0.116471	0.173853	0.168107	0.0868406
hsa-miR-3120-5p	0.0731667	0.154833	0.0001	0.0001	0.0001	0.0001	0.0001	0.0001	0.0593241	0.119811	0.096106	0.0001	0.0001	0.265678	0.271606	0.0001	0.0001	0.0001	0.0879919	0.340865	0.0001	0.0001	0.0001	0.0558668	0.0001	0.196324	0.205067	0.0001	0.0001	0.0001	0.0001	0.0933482	0.0001	0.0001	0.0001	0.0001	0.0001	0.0001	0.0001	0.0001	0.0001	0.0001	0.0001	0.263502	0.235312	0.0001	0.0001	0.0001	0.0001
hsa-miR-3121-3p	0.0001	0.0001	0.0001	0.0001	0.0001	0.0001	0.0001	0.0001	0.0001	0.0001	0.0001	0.0001	0.0001	0.0001	0.0001	0.0001	0.0001	0.0001	0.0001	0.0001	0.0001	0.0001	0.0001	0.0001	0.0001	0.0001	0.0001	0.0001	0.0001	0.0001	0.0001	0.0001	0.0001	0.0001	0.0001	0.0001	0.0001	0.0001	0.0001	0.0001	0.0001	0.0001	0.0001	0.0001	0.0001	0.0001	0.0001	0.0001	0.0001
hsa-miR-3121-5p	0.0001	0.0001	0.0001	0.0001	0.0001	0.0001	0.0001	0.0001	0.0001	0.0001	0.0001	0.0001	0.0001	0.0001	0.0001	0.0001	0.0001	0.0001	0.0001	0.0001	0.0001	0.0001	0.0001	0.0001	0.0001	0.0001	0.0001	0.0001	0.0001	0.0001	0.0001	0.0001	0.0001	0.0001	0.0001	0.0001	0.0001	0.0001	0.0001	0.0001	0.0001	0.0001	0.0001	0.0001	0.0001	0.0001	0.0001	0.0001	0.0001
hsa-miR-3122	0.0001	0.0001	0.0001	0.0001	0.0001	0.0001	0.0001	0.0001	0.0001	0.0001	0.0001	0.0001	0.0001	0.0001	0.0001	0.0001	0.0001	0.0001	0.0001	0.0001	0.0001	0.0001	0.0001	0.0001	0.0001	0.0001	0.0001	0.0001	0.0001	0.0001	0.0001	0.0001	0.0673565	0.0001	0.0001	0.0001	0.0001	0.0001	0.0001	0.0001	0.0001	0.0001	0.0001	0.0001	0.0001	0.0001	0.0001	0.0001	0.0001
hsa-miR-3123	0.0001	0.0001	0.0001	0.0001	0.0001	0.0001	0.0001	0.0001	0.0001	0.0001	0.0001	0.0001	0.0001	0.0001	0.0001	0.0001	0.0001	0.0001	0.0001	0.0001	0.0001	0.0001	0.0001	0.0001	0.0001	0.0001	0.0001	0.0001	0.0001	0.0001	0.0001	0.0001	0.0001	0.0001	0.0001	0.0001	0.0001	0.0001	0.0001	0.0001	0.0001	0.0001	0.0001	0.0001	0.0001	0.0001	0.0001	0.0001	0.0001
hsa-miR-3124-3p	0.0001	0.0001	0.0001	0.0001	0.0001	0.0001	0.0001	0.0001	0.0001	0.0001	0.0001	0.0001	0.0841759	0.0664944	0.0001	0.0001	0.0001	0.0001	0.0001	0.0001	0.0001	0.0001	0.0001	0.111634	0.0001	0.0001	0.0001	0.0001	0.0001	0.0001	0.0001	0.0001	0.0001	0.0001	0.0001	0.0001	0.0001	0.0001	0.0001	0.0001	0.0001	0.0001	0.0001	0.0001	0.0001	0.0001	0.0001	0.0001	0.0001
hsa-miR-3124-5p	0.0731667	0.154833	0.217339	0.106336	0.0001	0.0001	0.0001	0.0683326	0.118548	0.0001	0.0001	0.0991813	0.0001	0.0001	0.0001	0.102481	0.0528218	0.0001	0.0001	0.0001	0.0001	0.0001	0.269947	0.0001	0.0001	0.0001	0.0001	0.0001	0.0001	0.0001	0.0001	0.0001	0.0001	0.0001	0.0001	0.0001	0.0001	0.0001	0.0001	0.0001	0.0001	0.0660736	0.0001	0.0001	0.0001	0.116471	0.0869766	0.0001	0.173581
hsa-miR-3125	0.0001	0.0001	0.0001	0.0001	0.0001	0.0841293	0.0001	0.0001	0.0001	0.0001	0.0001	0.0001	0.0001	0.0001	0.0001	0.0001	0.0001	0.0001	0.0001	0.0001	0.0001	0.0790762	0.0001	0.0001	0.0001	0.0001	0.0001	0.0001	0.0001	0.0001	0.0001	0.0001	0.0001	0.0001	0.0001	0.0001	0.0001	0.0001	0.0001	0.0001	0.0001	0.0001	0.0001	0.0001	0.0001	0.0001	0.0001	0.0001	0.0001
hsa-miR-3126-3p	0.0001	0.0001	0.0001	0.0001	0.0001	0.0001	0.0001	0.0001	0.0001	0.0001	0.0001	0.0001	0.0001	0.0001	0.0001	0.0001	0.0001	0.0001	0.0001	0.0001	0.0001	0.0001	0.0001	0.0001	0.0001	0.0001	0.0001	0.0001	0.0001	0.0001	0.0001	0.0001	0.0001	0.0001	0.0001	0.0001	0.0001	0.0001	0.0001	0.0001	0.0001	0.0001	0.0001	0.0001	0.0001	0.0001	0.0001	0.0001	0.0001
hsa-miR-3126-5p	0.0001	0.0001	0.0001	0.0001	0.0001	0.0001	0.0001	0.0001	0.0001	0.0001	0.0001	0.0001	0.0001	0.0001	0.0001	0.0001	0.0001	0.0001	0.0001	0.0001	0.0001	0.0001	0.0001	0.0001	0.0001	0.0001	0.0001	0.0001	0.0001	0.0001	0.0001	0.0001	0.0001	0.0001	0.0001	0.0001	0.0001	0.0001	0.0001	0.0001	0.0001	0.0001	0.0001	0.0001	0.0001	0.0001	0.0001	0.0001	0.0001
hsa-miR-3127-3p	0.0001	0.232199	0.0001	0.0001	0.0001	0.168159	0.192935	0.204798	0.0001	0.0001	0.0001	0.0001	0.0001	0.0001	0.0906021	0.0001	0.0528218	0.0001	0.263776	0.0001	0.0001	0.0001	0.0001	0.223167	0.0001	0.098212	0.0001	0.0001	0.0001	0.0001	0.313365	0.0933482	0.0001	0.0001	0.0001	0.0001	0.0001	0.0001	0.0001	0.0001	0.0001	0.0660736	0.0840103	0.0879008	0.0001	0.0001	0.0001	0.0001	0.0868406
hsa-miR-3127-5p	0.0001	0.0001	0.0001	0.106336	0.0966215	0.168159	0.0001	0.0001	0.0001	0.0001	0.096106	0.0001	0.0001	0.0001	0.181104	0.0001	0.0001	0.0001	0.0001	0.0001	0.0001	0.0790762	0.0001	0.111634	0.0001	0.0001	0.0001	0.0877238	0.0001	0.0001	0.104522	0.0001	0.0001	0.100723	0.0001	0.0001	0.0001	0.0001	0.0001	0.1182	0.0001	0.0001	0.0001	0.0879008	0.0001	0.0001	0.0869766	0.0001	0.0868406
hsa-miR-3128	0.0001	0.0001	0.0001	0.0001	0.0001	0.0001	0.0001	0.0001	0.0001	0.119811	0.0001	0.0001	0.0001	0.0001	0.0001	0.102481	0.0001	0.0001	0.0001	0.0001	0.126084	0.0790762	0.0001	0.0001	0.0001	0.0001	0.0001	0.0001	0.0001	0.0001	0.0001	0.0933482	0.134613	0.0001	0.0001	0.0001	0.0001	0.0001	0.0001	0.0001	0.0001	0.0001	0.0001	0.0001	0.0001	0.0001	0.0001	0.0001	0.0868406
hsa-miR-3129-3p	0.0001	0.0001	0.0001	0.0001	0.0001	0.0001	0.0001	0.0001	0.0001	0.0001	0.0001	0.0001	0.0001	0.0001	0.0001	0.0001	0.0001	0.0001	0.0001	0.0001	0.0001	0.0001	0.0001	0.0001	0.0001	0.0001	0.0001	0.0001	0.0001	0.0001	0.0001	0.0001	0.0001	0.0001	0.0001	0.0001	0.0001	0.0001	0.0001	0.0001	0.0001	0.0001	0.0001	0.0001	0.117706	0.0001	0.0001	0.0841036	0.173581
hsa-miR-3129-5p	0.0001	0.0001	0.0001	0.0001	0.0001	0.0001	0.0001	0.0001	0.0001	0.0001	0.0001	0.0001	0.0001	0.0001	0.0001	0.0001	0.0001	0.0001	0.0001	0.0001	0.0001	0.0001	0.0001	0.0001	0.0001	0.0001	0.0001	0.0001	0.0001	0.0001	0.0001	0.0001	0.0001	0.0001	0.0001	0.0001	0.0001	0.0001	0.0001	0.0001	0.0001	0.0001	0.0001	0.0001	0.0001	0.0001	0.0001	0.0001	0.0001
hsa-miR-3130-3p	0.0002	0.0002	0.0002	0.0002	0.0002	0.0002	0.0002	0.0684326	0.0002	0.0002	0.0002	0.0002	0.0002	0.0002	0.0907021	0.0002	0.0002	0.0002	0.0002	0.0002	0.0002	0.0002	0.0002	0.0002	0.0002	0.0002	0.0002	0.0002	0.0002	0.0002	0.0002	0.0002	0.0002	0.0002	0.0002	0.0002	0.0367197	0.0002	0.0002	0.0002	0.0002	0.0002	0.0002	0.0002	0.0002	0.0002	0.0002	0.0002	0.0002
hsa-miR-3130-5p	0.0732667	0.0002	0.651918	0.106436	0.193243	0.0002	0.0002	0.136665	0.118648	0.119911	0.096206	0.0497406	0.0002	0.0002	0.181204	0.204962	0.0002	0.0002	0.0002	0.0002	0.126184	0.0002	0.0002	0.0002	0.156784	0.392648	0.0002	0.0002	0.186303	0.0002	0.0002	0.0002	0.0002	0.100823	0.0805959	0.0002	0.0002	0.0002	0.0002	0.0002	0.0002	0.0661736	0.0841103	0.0002	0.0002	0.0002	0.0002	0.0002	0.173681
hsa-miR-3131	0.0001	0.154833	0.0001	0.0001	0.0001	0.0001	0.0001	0.0683326	0.0001	0.0001	0.0001	0.0001	0.0001	0.0001	0.0001	0.0001	0.0001	0.0001	0.0001	0.0001	0.0001	0.0001	0.0001	0.0001	0.0001	0.0001	0.0001	0.0001	0.0001	0.0001	0.0001	0.0001	0.0001	0.0001	0.0001	0.0001	0.0001	0.0001	0.0001	0.0001	0.0001	0.0001	0.0001	0.0001	0.0001	0.0001	0.0001	0.0001	0.0001
hsa-miR-3132	0.0001	0.0001	0.0001	0.0001	0.0001	0.0001	0.0001	0.0001	0.0001	0.0001	0.0001	0.0001	0.0001	0.0001	0.0001	0.0001	0.0001	0.0001	0.0001	0.0001	0.0001	0.0001	0.0001	0.0001	0.0001	0.0001	0.0001	0.0001	0.0001	0.0001	0.0001	0.0001	0.0001	0.0001	0.0001	0.0001	0.0001	0.0001	0.0001	0.0001	0.0001	0.0001	0.0001	0.0001	0.0001	0.0001	0.0001	0.0001	0.0001
hsa-miR-3133	0.0001	0.0001	0.0001	0.0001	0.0001	0.0001	0.0001	0.0001	0.0001	0.0001	0.0001	0.0001	0.0001	0.0001	0.0001	0.0001	0.0001	0.0001	0.0001	0.0001	0.0001	0.0001	0.0001	0.0001	0.0001	0.0001	0.0001	0.0001	0.0001	0.0001	0.0001	0.0001	0.0001	0.0001	0.0001	0.0001	0.0001	0.0001	0.0001	0.0001	0.0001	0.0001	0.0001	0.0001	0.0001	0.0001	0.0001	0.0001	0.0001
hsa-miR-3134	0.0001	0.0001	0.0001	0.0001	0.0001	0.0001	0.0001	0.0001	0.0001	0.0001	0.0001	0.0001	0.0001	0.0001	0.0001	0.0001	0.0001	0.0001	0.0001	0.0001	0.0001	0.0001	0.0001	0.0001	0.0001	0.0001	0.0001	0.0001	0.0001	0.0001	0.0001	0.0001	0.0001	0.0001	0.0001	0.0001	0.0001	0.0001	0.0001	0.0001	0.0001	0.0001	0.0001	0.0001	0.0001	0.0001	0.0001	0.0001	0.0001
hsa-miR-3135a	0.0001	0.0001	0.0001	0.0001	0.0001	0.0001	0.0001	0.0001	0.0001	0.0001	0.0001	0.0001	0.0001	0.0001	0.0001	0.0001	0.0001	0.0001	0.0001	0.0001	0.0001	0.0001	0.0001	0.0001	0.0001	0.0001	0.0001	0.0001	0.0001	0.0001	0.0001	0.0001	0.0001	0.0001	0.0001	0.0001	0.0001	0.0001	0.0001	0.0001	0.0001	0.0001	0.0001	0.0001	0.0001	0.0001	0.0001	0.0001	0.0001
hsa-miR-3135b	0.0001	0.0001	0.0001	0.0001	0.0001	0.0001	0.0001	0.0001	0.0001	0.0001	0.0001	0.0001	0.0001	0.0001	0.0001	0.0001	0.0001	0.0001	0.0001	0.0001	0.0001	0.0001	0.0001	0.0001	0.0001	0.0001	0.0001	0.0001	0.0001	0.0001	0.0001	0.0001	0.0001	0.0001	0.0001	0.0001	0.0001	0.0001	0.0001	0.0001	0.0001	0.0001	0.0001	0.0001	0.0001	0.0001	0.0001	0.0001	0.0001
hsa-miR-3136-3p	0.0001	0.0001	0.0001	0.0001	0.0001	0.0001	0.0001	0.0001	0.0001	0.0001	0.0001	0.0001	0.0001	0.0001	0.0001	0.0001	0.0001	0.0001	0.0001	0.0001	0.0001	0.0001	0.0001	0.0001	0.0001	0.0001	0.0001	0.0001	0.0001	0.0001	0.0001	0.0001	0.0001	0.0001	0.0001	0.0001	0.0001	0.0001	0.0001	0.0001	0.0001	0.0001	0.0001	0.0001	0.0001	0.0001	0.0001	0.0001	0.0001
hsa-miR-3136-5p	0.0731667	0.0774664	0.217339	0.0001	0.0001	0.0001	0.0001	0.0001	0.0001	0.0001	0.0001	0.0001	0.0841759	0.0664944	0.0906021	0.0001	0.0001	0.0939282	0.0001	0.0001	0.0001	0.0001	0.0001	0.0001	0.0001	0.196324	0.0001	0.0877238	0.0001	0.0001	0.0001	0.0933482	0.0001	0.0001	0.0001	0.0001	0.0001	0.0001	0.0001	0.0001	0.0001	0.0001	0.0001	0.0001	0.0001	0.0001	0.0001	0.0001	0.0001
hsa-miR-3137	0.0001	0.0001	0.0001	0.0001	0.0001	0.0001	0.0001	0.0001	0.0001	0.0001	0.0001	0.0001	0.0001	0.0001	0.0001	0.0001	0.0001	0.0001	0.0001	0.0001	0.0001	0.0001	0.0001	0.0001	0.0001	0.0001	0.0001	0.0001	0.0001	0.0001	0.104522	0.0001	0.0001	0.0001	0.0001	0.0001	0.0001	0.0001	0.0001	0.0001	0.0001	0.0001	0.0001	0.0001	0.0001	0.0001	0.0001	0.0001	0.0001
hsa-miR-3138	0.0731667	0.0774664	0.0001	0.0001	0.0001	0.0001	0.0001	0.27303	0.0001	0.239522	0.0001	0.0991813	0.0001	0.0664944	0.0906021	0.0001	0.0001	0.187756	0.0001	0.0001	0.0001	0.0001	0.0001	0.0001	0.0001	0.098212	0.0001	0.0001	0.0001	0.0001	0.104522	0.186596	0.0001	0.0001	0.0001	0.0001	0.0731394	0.0001	0.0001	0.0591499	0.219856	0.0001	0.0001	0.0001	0.0001	0.0001	0.0001	0.0841036	0.0001
hsa-miR-3139	0.0001	0.0001	0.0001	0.0001	0.0001	0.0001	0.0001	0.0001	0.118548	0.0001	0.0001	0.0001	0.0001	0.0001	0.0001	0.0001	0.0001	0.0001	0.0001	0.0001	0.0001	0.0790762	0.0001	0.0001	0.0001	0.0001	0.0001	0.0001	0.0001	0.0001	0.0001	0.0001	0.0001	0.0001	0.0001	0.0001	0.0001	0.0001	0.0001	0.0001	0.0001	0.0001	0.0001	0.0879008	0.0001	0.0001	0.0001	0.0001	0.0001
hsa-miR-3140-3p	0.0001	0.309566	0.0001	0.0001	0.0966215	0.168159	0.0965175	0.0683326	0.0593241	0.119811	0.384124	0.0991813	0.0001	0.199283	0.181104	0.102481	0.210987	0.0939282	0.0879919	0.0001	0.0001	0.0001	0.0001	0.0558668	0.0783921	0.196324	0.0001	0.0001	0.0001	0.234104	0.104522	0.0933482	0.0001	0.0001	0.0001	0.0001	0.0366197	0.0001	0.255489	0.0001	0.219856	0.395942	0.0001	0.0001	0.0001	0.0001	0.0001	0.252111	0.0001
hsa-miR-3140-5p	0.0001	0.0001	0.0001	0.106336	0.0001	0.0001	0.0001	0.0683326	0.0001	0.0001	0.096106	0.0001	0.0001	0.0664944	0.0906021	0.0001	0.0001	0.0001	0.0001	0.0001	0.126084	0.0001	0.0001	0.0558668	0.0001	0.0001	0.0684222	0.0001	0.0001	0.0001	0.0001	0.0001	0.0001	0.0001	0.0001	0.0001	0.0001	0.0001	0.0001	0.0001	0.0001	0.0001	0.0001	0.0001	0.0001	0.0001	0.0001	0.0001	0.0868406
hsa-miR-3141	0.0001	0.0001	0.0001	0.0001	0.0001	0.0001	0.0001	0.0001	0.0001	0.0001	0.0001	0.0001	0.0001	0.0664944	0.0001	0.0001	0.0001	0.0001	0.0001	0.0001	0.0001	0.0001	0.0001	0.0001	0.0001	0.0001	0.0001	0.0001	0.0001	0.0001	0.0001	0.0001	0.0001	0.0001	0.0001	0.0001	0.0001	0.0001	0.0001	0.0001	0.0001	0.0001	0.0001	0.0001	0.0001	0.0001	0.0001	0.0001	0.0001
hsa-miR-3142	0.0001	0.0001	0.0001	0.0001	0.0001	0.0001	0.0001	0.0001	0.0001	0.0001	0.0001	0.0001	0.0001	0.0001	0.0001	0.0001	0.0001	0.0001	0.0001	0.0001	0.0001	0.0001	0.0001	0.0001	0.0001	0.0001	0.0001	0.0001	0.0001	0.0001	0.0001	0.0001	0.0001	0.0001	0.0001	0.0001	0.0001	0.0001	0.0001	0.0001	0.0001	0.0001	0.0001	0.0001	0.0001	0.0001	0.0001	0.0001	0.0001
hsa-miR-3143	0.0001	0.619031	0.651818	0.0001	0.0001	0.168159	0.0001	0.0001	0.0593241	0.119811	0.096106	0.0001	0.0001	0.265678	0.271606	0.307243	0.0001	0.0939282	0.263776	0.0001	0.504038	0.0001	0.0001	0.0001	0.0001	0.196324	0.0001	0.0877238	0.0001	0.0001	0.313365	0.186596	0.0001	0.0001	0.0001	0.0001	0.0366197	0.0001	0.0001	0.0001	0.0001	0.0001	0.0001	0.0001	0.0001	0.0001	0.0001	0.0001	0.0001
hsa-miR-3144-3p	0.0731667	0.0001	0.0001	0.0001	0.0001	0.0001	0.0001	0.0001	0.0001	0.0001	0.0001	0.0001	0.0001	0.0001	0.0001	0.0001	0.0001	0.0939282	0.0001	0.0001	0.0001	0.0001	0.0001	0.0001	0.0001	0.0001	0.0001	0.0001	0.0001	0.0001	0.0001	0.0001	0.0001	0.0001	0.0001	0.0001	0.0001	0.104961	0.0001	0.0001	0.0001	0.0001	0.0001	0.0001	0.0001	0.0001	0.0001	0.0001	0.0001
hsa-miR-3144-5p	0.0001	0.0001	0.0001	0.0001	0.0001	0.0001	0.0001	0.0001	0.0001	0.0001	0.0001	0.0001	0.0001	0.0001	0.0001	0.0001	0.0001	0.0001	0.0001	0.0001	0.0001	0.0001	0.0001	0.0001	0.0001	0.0001	0.0001	0.0001	0.0001	0.0001	0.0001	0.0001	0.0001	0.0001	0.0001	0.0001	0.0001	0.0001	0.0001	0.0001	0.0001	0.0001	0.0001	0.0001	0.0001	0.0001	0.0001	0.0001	0.0001
hsa-miR-3145-3p	0.0001	0.0001	0.0001	0.0001	0.0001	0.0001	0.0001	0.0001	0.0001	0.0001	0.0001	0.0001	0.0001	0.0001	0.0001	0.0001	0.0001	0.0001	0.0001	0.0001	0.0001	0.0001	0.0001	0.0001	0.0001	0.0001	0.0001	0.0001	0.0001	0.0001	0.0001	0.0001	0.0001	0.0001	0.0001	0.0001	0.0001	0.0001	0.0001	0.0001	0.0001	0.0001	0.0001	0.0001	0.0001	0.0001	0.0001	0.0001	0.0001
hsa-miR-3145-5p	0.0001	0.154833	0.0001	0.0001	0.0966215	0.0001	0.192935	0.0001	0.0001	0.0001	0.0001	0.0001	0.0001	0.0001	0.45261	0.0001	0.0001	0.0001	0.0001	0.0001	0.0001	0.0001	0.0001	0.0001	0.0001	0.0001	0.0001	0.0001	0.0001	0.117102	0.0001	0.0001	0.0001	0.0001	0.0001	0.0001	0.0001	0.0001	0.0001	0.0001	0.0001	0.0001	0.0001	0.0001	0.0001	0.0001	0.0001	0.0001	0.0001
hsa-miR-3146	0.0001	0.0001	0.0001	0.0001	0.0001	0.0001	0.0001	0.0001	0.0001	0.0001	0.0001	0.0001	0.0001	0.0001	0.0001	0.0001	0.0001	0.0001	0.0001	0.0001	0.0001	0.0001	0.0001	0.0001	0.0001	0.0001	0.0001	0.0001	0.0001	0.0001	0.0001	0.0001	0.0001	0.0001	0.0001	0.0001	0.0001	0.0001	0.0001	0.0001	0.0001	0.0001	0.0001	0.0001	0.0001	0.0001	0.0001	0.0001	0.0001
hsa-miR-3147	0.0001	0.0001	0.0001	0.0001	0.0001	0.0001	0.0001	0.0001	0.0001	0.0001	0.0001	0.0001	0.0001	0.0001	0.0001	0.0001	0.0001	0.0001	0.0001	0.0001	0.0001	0.0001	0.0001	0.0001	0.0001	0.0001	0.0001	0.0001	0.0001	0.0001	0.0001	0.0001	0.0001	0.0001	0.0001	0.0001	0.0001	0.0001	0.0001	0.0001	0.0001	0.0001	0.0001	0.0001	0.0001	0.0001	0.0001	0.0001	0.0001
hsa-miR-3148	0.0001	0.0001	0.0001	0.0001	0.0001	0.0001	0.0001	0.0001	0.0001	0.0001	0.0001	0.0001	0.0001	0.0001	0.0001	0.0001	0.0001	0.0001	0.0001	0.0001	0.0001	0.0001	0.0001	0.0001	0.0001	0.0001	0.0001	0.0001	0.0001	0.0001	0.0001	0.0001	0.0001	0.0001	0.0001	0.0001	0.0001	0.0001	0.0001	0.0001	0.0001	0.0001	0.0001	0.0001	0.0001	0.0001	0.0001	0.0001	0.0001
hsa-miR-3149	0.0001	0.0001	0.0001	0.0001	0.0001	0.0001	0.0001	0.0001	0.0001	0.0001	0.0001	0.0001	0.0001	0.0001	0.0001	0.0001	0.0001	0.0001	0.0001	0.0001	0.0001	0.0001	0.0001	0.0001	0.0001	0.0001	0.0001	0.0001	0.0001	0.0001	0.0001	0.0001	0.0001	0.0001	0.0001	0.0001	0.0001	0.0001	0.0001	0.0001	0.0001	0.0001	0.0001	0.0001	0.0001	0.0001	0.0001	0.0001	0.0001
hsa-miR-3150a-3p	0.0731667	0.0001	0.0001	0.212571	0.0001	0.0001	0.0001	0.0001	0.0001	0.0001	0.0001	0.0001	0.0001	0.0664944	0.0001	0.0001	0.0001	0.0001	0.0001	0.0001	0.0001	0.0001	0.0001	0.0001	0.0001	0.0001	0.0001	0.0001	0.0931514	0.0001	0.0001	0.0001	0.0001	0.0001	0.0001	0.0001	0.0001	0.0001	0.0001	0.0591499	0.0001	0.0001	0.0001	0.0001	0.0001	0.0001	0.0001	0.168107	0.0001
hsa-miR-3150a-5p	0.0001	0.0774664	0.0001	0.106336	0.0001	0.0001	0.0965175	0.0001	0.0001	0.359233	0.0001	0.0001	0.0001	0.0664944	0.0001	0.0001	0.263709	0.0001	0.0001	0.113688	0.0001	0.0001	0.0001	0.0558668	0.0001	0.0001	0.0001	0.0001	0.0931514	0.0001	0.104522	0.279845	0.0001	0.0001	0.0001	0.0001	0.0001	0.0001	0.0001	0.0001	0.0001	0.132047	0.0840103	0.0001	0.0001	0.116471	0.0001	0.0001	0.0001
hsa-miR-3150b-3p	0.0001	0.0001	0.0001	0.0001	0.0001	0.0001	0.0001	0.0001	0.0001	0.0001	0.096106	0.0001	0.0001	0.132889	0.0001	0.0001	0.0001	0.0001	0.0001	0.0001	0.0001	0.0001	0.0001	0.0001	0.0001	0.0001	0.0001	0.0001	0.0001	0.0001	0.0001	0.0001	0.0001	0.0001	0.0001	0.0001	0.0001	0.0001	0.0001	0.0001	0.0001	0.0001	0.0001	0.0001	0.0001	0.0001	0.0001	0.0001	0.0001
hsa-miR-3150b-5p	0.0001	0.0001	0.10872	0.0001	0.0001	0.0001	0.0001	0.0001	0.0001	0.0001	0.0001	0.0001	0.0001	0.0001	0.0001	0.0001	0.0001	0.0001	0.0001	0.0001	0.0001	0.0001	0.0001	0.0001	0.0001	0.0001	0.0001	0.262971	0.0001	0.0001	0.0001	0.0001	0.0001	0.0001	0.0001	0.0001	0.0001	0.0001	0.0001	0.0001	0.146604	0.0001	0.0001	0.0001	0.0001	0.0001	0.0001	0.0001	0.0001
hsa-miR-3151-3p	0.0001	0.0001	0.0001	0.0001	0.0001	0.0001	0.0001	0.0001	0.0001	0.0001	0.0001	0.0001	0.0001	0.0001	0.0001	0.0001	0.0001	0.0001	0.0001	0.0001	0.0001	0.0001	0.0001	0.0001	0.0001	0.0001	0.0001	0.0001	0.0001	0.0001	0.0001	0.0001	0.0001	0.0001	0.0001	0.0001	0.0001	0.0001	0.0001	0.0001	0.0001	0.0001	0.0001	0.0001	0.0001	0.0001	0.0001	0.0001	0.0001
hsa-miR-3151-5p	0.0001	0.0001	0.0001	0.0001	0.0001	0.0001	0.0001	0.0001	0.0001	0.0001	0.0001	0.0001	0.0001	0.0001	0.0001	0.0001	0.0528218	0.0001	0.0001	0.0001	0.0001	0.0001	0.0001	0.0001	0.0001	0.0001	0.0001	0.0001	0.0001	0.0001	0.104522	0.0933482	0.0001	0.0001	0.0001	0.0001	0.0001	0.0001	0.0001	0.0001	0.0001	0.0001	0.0001	0.0001	0.0001	0.0001	0.0001	0.0001	0.0001
hsa-miR-3152-3p	0.0001	0.0001	0.0001	0.0001	0.0001	0.0001	0.0001	0.0001	0.0001	0.0001	0.0001	0.0001	0.0001	0.0001	0.0001	0.0001	0.0001	0.0001	0.0001	0.0001	0.0001	0.0001	0.0001	0.0001	0.0001	0.0001	0.0001	0.0001	0.0001	0.0001	0.0001	0.0001	0.0001	0.0001	0.0001	0.0001	0.0001	0.0001	0.0001	0.0001	0.0001	0.0001	0.0001	0.0001	0.0001	0.0001	0.0001	0.0001	0.0001
hsa-miR-3152-5p	0.0001	0.0001	0.0001	0.0001	0.0001	0.0001	0.0001	0.0001	0.0001	0.0001	0.0001	0.0001	0.0001	0.0001	0.0001	0.0001	0.0001	0.0001	0.0001	0.0001	0.0001	0.0001	0.0001	0.0001	0.0001	0.0001	0.0001	0.0001	0.0001	0.0001	0.0001	0.0001	0.0001	0.0001	0.0001	0.0001	0.0001	0.0001	0.0001	0.0001	0.0001	0.0001	0.0001	0.0001	0.0001	0.0001	0.0001	0.0001	0.0001
hsa-miR-3153	0.0001	0.0001	0.0001	0.0001	0.0001	0.0001	0.192935	0.0001	0.0001	0.0001	0.0001	0.0001	0.0001	0.0001	0.0001	0.0001	0.0001	0.0001	0.0001	0.0001	0.0001	0.0001	0.0001	0.0001	0.0001	0.0001	0.0001	0.0001	0.0001	0.0001	0.0001	0.0001	0.0001	0.0001	0.0001	0.0001	0.0001	0.0001	0.0001	0.0001	0.0001	0.0001	0.0001	0.0001	0.0001	0.0001	0.0001	0.0001	0.0001
hsa-miR-3154	0.0731667	0.0001	0.0001	0.0001	0.193143	0.0001	0.0001	0.0001	0.0001	0.0001	0.0001	0.0001	0.0001	0.0001	0.0001	0.0001	0.0001	0.0001	0.0001	0.113688	0.126084	0.0001	0.0001	0.0001	0.0001	0.098212	0.0001	0.0877238	0.0001	0.0001	0.208944	0.0933482	0.0673565	0.0001	0.0001	0.0001	0.0001	0.104961	0.0001	0.0001	0.0001	0.0001	0.0001	0.0879008	0.0001	0.0001	0.0001	0.252111	0.0001
hsa-miR-3155a	0.0731667	0.0001	0.0001	0.0001	0.0001	0.0001	0.0001	0.0001	0.0001	0.0001	0.0001	0.0001	0.0001	0.0001	0.0001	0.0001	0.0001	0.0001	0.0001	0.0001	0.0001	0.0001	0.0001	0.0001	0.0001	0.0001	0.0001	0.0001	0.0001	0.0001	0.0001	0.0001	0.0001	0.0001	0.0001	0.0001	0.0001	0.0001	0.0001	0.0001	0.0001	0.0001	0.0001	0.0001	0.0001	0.0001	0.0001	0.0001	0.0001
hsa-miR-3155b	0.0001	0.0001	0.0001	0.0001	0.0001	0.0001	0.0001	0.0001	0.0001	0.0001	0.0001	0.0001	0.0001	0.0001	0.0001	0.0001	0.0001	0.0001	0.0001	0.0001	0.0001	0.0001	0.0001	0.0001	0.0001	0.0001	0.0001	0.0001	0.0001	0.0001	0.0001	0.0001	0.0001	0.0001	0.0001	0.0001	0.0001	0.0001	0.0001	0.0001	0.0001	0.0001	0.0001	0.0001	0.0001	0.0001	0.0001	0.0001	0.0001
hsa-miR-3156-3p	0.0002	0.0002	0.0002	0.0002	0.0002	0.0002	0.0002	0.0002	0.0002	0.0002	0.0002	0.0002	0.0002	0.0002	0.0002	0.0002	0.0002	0.0002	0.0002	0.0002	0.0002	0.0002	0.0002	0.0002	0.0002	0.0002	0.0002	0.0002	0.0002	0.0002	0.0002	0.0002	0.0002	0.0002	0.0002	0.0002	0.0002	0.0002	0.0002	0.0002	0.0002	0.0002	0.0002	0.0002	0.0002	0.0002	0.0002	0.0002	0.0002
hsa-miR-3156-5p	0.0003	0.0003	0.0003	0.0003	0.0003	0.0843293	0.0003	0.0003	0.0003	0.0003	0.0003	0.0003	0.0003	0.0003	0.0003	0.0003	0.0003	0.0003	0.0003	0.0003	0.0003	0.0792762	0.0003	0.0003	0.0003	0.0003	0.0003	0.0003	0.0003	0.0003	0.0003	0.0003	0.0003	0.0003	0.0003	0.0003	0.0003	0.0003	0.0003	0.0003	0.0735521	0.0003	0.0003	0.0003	0.0003	0.0003	0.0003	0.0003	0.0003
hsa-miR-3157-3p	0.0001	0.0774664	0.0001	0.0001	0.0001	0.0841293	0.0001	0.0001	0.0001	0.0001	0.0001	0.0001	0.0001	0.0001	0.0001	0.0001	0.0001	0.0001	0.0001	0.0001	0.0001	0.0001	0.0001	0.0001	0.0001	0.0001	0.0001	0.0001	0.0001	0.117102	0.0001	0.0001	0.0001	0.0001	0.0001	0.0803803	0.0001	0.0001	0.0001	0.0001	0.0001	0.0001	0.0001	0.0001	0.0001	0.0001	0.0001	0.0001	0.0001
hsa-miR-3157-5p	0.0001	0.0001	0.0001	0.0001	0.0001	0.336217	0.0001	0.341263	0.0001	0.239522	0.0001	0.0001	0.0001	0.0001	0.271606	0.0001	0.105544	0.0001	0.0001	0.0001	0.0001	0.0790762	0.0001	0.111634	0.0001	0.196324	0.0001	0.0001	0.0001	0.0001	0.104522	0.186596	0.0001	0.0001	0.0001	0.0001	0.0366197	0.0001	0.510879	0.0591499	0.0001	0.0660736	0.0840103	0.0001	0.0001	0.116471	0.0001	0.0001	0.0001
hsa-miR-3158-3p	0.0002	0.154933	0.0002	0.0002	0.0002	0.0002	0.0002	0.0684326	0.0594241	0.479045	0.0002	0.0497406	0.252428	0.0665944	0.362208	0.0002	0.0002	0.187856	0.0002	0.0002	0.0002	0.0791762	0.270047	0.0002	0.0002	0.0002	0.0685222	0.0002	0.0002	0.0002	0.0002	0.0934482	0.0002	0.100823	0.0805959	0.0002	0.0002	0.0002	0.0002	0.0002	0.0734521	0.0002	0.0841103	0.0002	0.0002	0.0002	0.0002	0.0002	0.260422
hsa-miR-3158-5p	0.0002	0.0002	0.0002	0.0002	0.0002	0.0002	0.0002	0.0002	0.0594241	0.0002	0.0002	0.0002	0.0002	0.0002	0.0002	0.102581	0.0002	0.0002	0.0002	0.0002	0.0002	0.0002	0.0002	0.0002	0.0002	0.0002	0.0002	0.0002	0.0002	0.0002	0.0002	0.0002	0.0002	0.0002	0.0002	0.0002	0.0002	0.0002	0.0002	0.0002	0.0002	0.0002	0.0002	0.0002	0.0002	0.0002	0.0002	0.0002	0.0002
hsa-miR-3159	0.0001	0.0001	0.0001	0.0001	0.0001	0.0001	0.0001	0.0683326	0.0001	0.0001	0.0001	0.0001	0.0001	0.0001	0.0001	0.0001	0.0001	0.0001	0.0001	0.0001	0.0001	0.0001	0.0001	0.0001	0.0001	0.0001	0.0001	0.0001	0.0001	0.0001	0.0001	0.0001	0.0001	0.0001	0.0001	0.0001	0.0001	0.0001	0.0001	0.0001	0.0001	0.0001	0.0001	0.0001	0.0001	0.0001	0.0869766	0.0001	0.0001
hsa-miR-3160-3p	0.0002	0.0002	0.0002	0.0002	0.193243	0.0002	0.0966175	0.0002	0.0002	0.0002	0.0002	0.0002	0.0002	0.0002	0.0002	0.0002	0.0002	0.0002	0.0002	0.113788	0.126184	0.0002	0.0002	0.0002	0.0784921	0.0002	0.0002	0.0002	0.0002	0.0002	0.0002	0.0934482	0.0002	0.0002	0.0002	0.0002	0.0002	0.0002	0.0002	0.0002	0.0002	0.132147	0.0841103	0.0002	0.0002	0.0002	0.0002	0.0002	0.0002
hsa-miR-3160-5p	0.0002	0.0002	0.0002	0.0002	0.0002	0.0002	0.0002	0.0002	0.0002	0.0002	0.0002	0.0002	0.0002	0.0002	0.0002	0.0002	0.0002	0.0002	0.0002	0.0002	0.0002	0.0002	0.0002	0.0002	0.0002	0.0002	0.0002	0.0002	0.0002	0.0002	0.0002	0.0002	0.0002	0.0002	0.0002	0.0002	0.0002	0.0002	0.0002	0.0002	0.0002	0.0002	0.0841103	0.0002	0.0002	0.0002	0.0002	0.0002	0.0002
hsa-miR-3161	0.0731667	0.0001	0.217339	0.0001	0.0001	0.0001	0.0001	0.0001	0.0001	0.0001	0.096106	0.0001	0.0001	0.0001	0.45261	0.0001	0.0528218	0.0001	0.0001	0.0001	0.0001	0.0001	0.0001	0.0001	0.0001	0.294436	0.0001	0.0001	0.0931514	0.234104	0.0001	0.0001	0.0001	0.0001	0.0001	0.0001	0.0001	0.0001	0.0001	0.1182	0.0001	0.0660736	0.0001	0.263502	0.0001	0.0001	0.0001	0.168107	0.0001
hsa-miR-3162-3p	0.0001	0.0001	0.0001	0.0001	0.0001	0.0001	0.0001	0.0001	0.0001	0.0001	0.0001	0.0001	0.0001	0.0001	0.0001	0.0001	0.0001	0.0001	0.0001	0.0001	0.0001	0.0001	0.0001	0.0001	0.0001	0.0001	0.0684222	0.0001	0.0001	0.0001	0.0001	0.0001	0.0001	0.201346	0.0001	0.0001	0.0001	0.0001	0.0001	0.0591499	0.0001	0.0001	0.0001	0.0001	0.0001	0.0001	0.0001	0.0841036	0.0001
hsa-miR-3162-5p	0.0001	0.0001	0.0001	0.0001	0.0001	0.0001	0.0001	0.0001	0.0001	0.0001	0.0001	0.0001	0.0001	0.0001	0.0001	0.0001	0.0001	0.0001	0.0001	0.0001	0.0001	0.0001	0.0001	0.0001	0.0001	0.0001	0.0001	0.0001	0.0001	0.0001	0.0001	0.0001	0.0001	0.0001	0.0001	0.0001	0.0001	0.0001	0.0001	0.0001	0.0001	0.0001	0.0001	0.0001	0.0001	0.0001	0.0001	0.0001	0.0001
hsa-miR-3163	0.0001	0.0001	0.0001	0.0001	0.0001	0.0001	0.0001	0.0001	0.0001	0.0001	0.0001	0.0001	0.0001	0.0001	0.0001	0.0001	0.0001	0.0001	0.0001	0.0001	0.0001	0.0001	0.0001	0.0001	0.0001	0.0001	0.0001	0.0001	0.0001	0.0001	0.0001	0.0001	0.0001	0.0001	0.0001	0.0001	0.0001	0.0001	0.0001	0.0001	0.0001	0.0001	0.0001	0.0001	0.0001	0.0001	0.0001	0.0001	0.0001
hsa-miR-3164	0.0001	0.0001	0.0001	0.0001	0.0001	0.0001	0.0001	0.0001	0.0001	0.0001	0.0001	0.0001	0.0001	0.0001	0.0001	0.0001	0.0001	0.0001	0.0001	0.0001	0.0001	0.0001	0.0001	0.0001	0.0001	0.0001	0.0001	0.0001	0.0001	0.0001	0.104522	0.0001	0.0001	0.0001	0.0001	0.0001	0.0001	0.0001	0.0001	0.0001	0.0001	0.0001	0.0001	0.0001	0.0001	0.0001	0.0001	0.0001	0.0001
hsa-miR-3165	0.0001	0.0001	0.0001	0.0001	0.0001	0.0001	0.0965175	0.0683326	0.0001	0.0001	0.0001	0.0001	0.0001	0.0001	0.0906021	0.0001	0.0001	0.0939282	0.263776	0.0001	0.0001	0.0001	0.0001	0.0558668	0.0001	0.0001	0.0001	0.0001	0.0931514	0.0001	0.104522	0.186596	0.0001	0.100723	0.0804959	0.0001	0.0001	0.0001	0.0001	0.0001	0.0001	0.0001	0.0001	0.0001	0.0001	0.0001	0.0001	0.0001	0.0001
hsa-miR-3166	0.0001	0.0001	0.325959	0.0001	0.0001	0.0001	0.0001	0.0001	0.0001	0.0001	0.0001	0.0001	0.0001	0.0001	0.181104	0.0001	0.0001	0.0001	0.0001	0.0001	0.0001	0.0001	0.0001	0.0001	0.0001	0.0001	0.0001	0.0001	0.0001	0.0001	0.208944	0.0001	0.0673565	0.0001	0.0001	0.0001	0.0001	0.0001	0.0001	0.0001	0.0001	0.0001	0.0001	0.0001	0.0001	0.0001	0.0001	0.0001	0.0001
hsa-miR-3167	0.0001	0.0001	0.0001	0.0001	0.0001	0.0001	0.0001	0.0001	0.0001	0.0001	0.0001	0.0001	0.0001	0.0001	0.0001	0.0001	0.0001	0.0001	0.0001	0.0001	0.0001	0.0001	0.0001	0.0001	0.0001	0.0001	0.0001	0.0001	0.0001	0.0001	0.0001	0.0001	0.0001	0.0001	0.0001	0.0001	0.0001	0.0001	0.0001	0.0001	0.0001	0.0001	0.0001	0.0001	0.0001	0.0001	0.0001	0.0001	0.0001
hsa-miR-3168	0.0001	0.0001	0.0001	0.0001	0.0001	0.0001	0.0001	0.0001	0.0001	0.0001	0.0001	0.0001	0.0001	0.0001	0.0001	0.0001	0.0001	0.0001	0.0001	0.0001	0.0001	0.0001	0.0001	0.0001	0.0001	0.0001	0.0001	0.0001	0.0001	0.0001	0.0001	0.0001	0.0001	0.0001	0.0001	0.0001	0.0001	0.0001	0.0001	0.0001	0.0001	0.0001	0.0001	0.0001	0.0001	0.0001	0.0001	0.0001	0.0001
hsa-miR-3169	0.0001	0.0001	0.0001	0.0001	0.0001	0.0001	0.0001	0.0001	0.0001	0.0001	0.0001	0.0001	0.0001	0.0001	0.0001	0.0001	0.0001	0.0001	0.0001	0.0001	0.0001	0.0001	0.0001	0.0001	0.0001	0.0001	0.0001	0.0001	0.0001	0.0001	0.0001	0.0001	0.0001	0.0001	0.0001	0.0001	0.0001	0.0001	0.0001	0.0001	0.0001	0.0001	0.0001	0.0001	0.0001	0.0001	0.0001	0.0001	0.0001
hsa-miR-3170	0.0001	0.0001	0.0001	0.0001	0.0001	0.0001	0.0001	0.0001	0.0001	0.0001	0.0001	0.0001	0.0001	0.0001	0.0001	0.0001	0.0001	0.0001	0.0001	0.0001	0.0001	0.0001	0.0001	0.0001	0.0001	0.0001	0.0001	0.0001	0.0001	0.0001	0.0001	0.0001	0.0001	0.0001	0.0001	0.0001	0.0001	0.0001	0.0001	0.0001	0.0001	0.0001	0.0001	0.0001	0.0001	0.0001	0.0001	0.0001	0.0001
hsa-miR-3171	0.0001	0.0001	0.0001	0.0001	0.0001	0.0001	0.0001	0.0001	0.0001	0.0001	0.0001	0.0001	0.0001	0.0001	0.0001	0.0001	0.0001	0.0001	0.0001	0.0001	0.0001	0.0001	0.0001	0.0001	0.0001	0.0001	0.0001	0.0001	0.0001	0.0001	0.0001	0.0001	0.0001	0.0001	0.0001	0.0001	0.0001	0.0001	0.0001	0.0001	0.0001	0.0001	0.0001	0.0001	0.0001	0.0001	0.0001	0.0001	0.0001
hsa-miR-3173-3p	0.0001	0.0001	0.0001	0.0001	0.0001	0.0001	0.0001	0.0001	0.0001	0.0001	0.0001	0.0001	0.0001	0.0001	0.0001	0.0001	0.0001	0.0001	0.0001	0.0001	0.0001	0.0001	0.0001	0.0001	0.0001	0.0001	0.0001	0.0001	0.0001	0.0001	0.0001	0.0001	0.0001	0.0001	0.0001	0.0001	0.0001	0.0001	0.0001	0.0001	0.0001	0.0001	0.0001	0.0001	0.0001	0.0001	0.0001	0.0001	0.0001
hsa-miR-3173-5p	0.0001	0.541665	0.543199	0.212571	0.193143	0.0001	0.192935	0.0001	0.177772	0.239522	0.0001	0.0001	0.0001	0.199283	0.0906021	0.307243	0.0001	0.0939282	0.0879919	0.454453	0.378053	0.0001	0.0001	0.111634	0.156684	0.098212	0.136744	0.0001	0.0931514	0.0001	0.313365	0.0933482	0.134613	0.201346	0.241288	0.0803803	0.0731394	0.0001	0.0001	0.1182	0.0001	0.0660736	0.0001	0.0001	0.0001	0.0001	0.0001	0.336114	0.173581
hsa-miR-3174	0.0001	0.154833	0.0001	0.212571	0.0001	0.0001	0.0965175	0.0683326	0.0001	0.0001	0.0001	0.0001	0.0001	0.0664944	0.0906021	0.0001	0.0001	0.0001	0.0001	0.113688	0.0001	0.0001	0.0001	0.0001	0.0783921	0.0001	0.0001	0.0001	0.0001	0.0001	0.313365	0.0933482	0.0001	0.0001	0.0001	0.0001	0.0001	0.0001	0.0001	0.0001	0.146604	0.0001	0.0001	0.0001	0.117706	0.0001	0.0001	0.0841036	0.0001
hsa-miR-3175	0.0731667	0.0774664	0.0001	0.0001	0.0001	0.0841293	0.0001	0.136565	0.118548	0.0001	0.096106	0.0001	0.0001	0.0001	0.0001	0.0001	0.0001	0.0001	0.0001	0.0001	0.0001	0.0001	0.0001	0.0001	0.0001	0.0001	0.136744	0.175348	0.0931514	0.0001	0.0001	0.0001	0.0001	0.0001	0.0001	0.0001	0.0001	0.0001	0.127795	0.1182	0.0733521	0.0001	0.0001	0.0001	0.0001	0.0001	0.0001	0.0001	0.0001
hsa-miR-3176	0.0001	0.0001	0.0001	0.0001	0.0001	0.0001	0.0001	0.0001	0.0001	0.0001	0.0001	0.0001	0.0001	0.0001	0.0001	0.0001	0.0001	0.0001	0.0001	0.0001	0.0001	0.0001	0.0001	0.0001	0.0001	0.0001	0.0001	0.0001	0.0001	0.0001	0.0001	0.0001	0.0001	0.0001	0.0001	0.0001	0.0001	0.0001	0.0001	0.0001	0.0001	0.0001	0.0001	0.0001	0.0001	0.0001	0.0001	0.0001	0.0001
hsa-miR-3177-3p	0.0731667	1.62479	2.17249	0.425043	0.482707	0.504276	1.34995	0.341263	0.236996	0.718367	0.864154	0.0991813	0.252328	1.06241	1.90064	0.512004	0.158266	0.187756	1.0548	1.02239	1.13396	0.552934	0.431855	0.1674	0.0783921	1.668	0.205067	1.8402	0.558408	0.702112	0.626631	0.652837	0.201869	0.0001	0.562871	0.0001	0.146179	0.524405	0.0001	0.29535	0.219856	0.0001	0.671382	0.614706	0.235312	0.349212	0.347606	0.336114	0.173581
hsa-miR-3177-5p	0.0001	0.0001	0.0001	0.0001	0.0001	0.0001	0.0001	0.0001	0.0001	0.0001	0.0001	0.0001	0.0001	0.0001	0.0001	0.0001	0.0001	0.0001	0.0001	0.0001	0.0001	0.0001	0.0001	0.0001	0.0001	0.0001	0.0001	0.0001	0.0001	0.0001	0.0001	0.0001	0.0001	0.0001	0.0001	0.0001	0.0001	0.0001	0.0001	0.0001	0.0001	0.0001	0.0001	0.0001	0.0001	0.0001	0.0001	0.0001	0.0001
hsa-miR-3178	0.0001	0.0001	0.0001	0.0001	0.0001	0.0001	0.0001	0.0001	0.0001	0.0001	0.0001	0.0001	0.0001	0.0001	0.0001	0.0001	0.0001	0.0001	0.0001	0.0001	0.0001	0.0001	0.0001	0.0001	0.0001	0.0001	0.0001	0.0001	0.0001	0.0001	0.0001	0.0001	0.0001	0.0001	0.0001	0.0001	0.0001	0.0001	0.0001	0.0001	0.0001	0.0001	0.0001	0.0001	0.0001	0.0001	0.0001	0.0001	0.0001
hsa-miR-3179	0.0734667	0.464598	0.0004	0.0004	0.0004	0.0844293	0.289653	0.0004	0.0004	0.479245	0.096406	0.0499406	0.0004	0.0004	0.0004	0.0004	0.0531218	0.0942282	0.0004	0.0004	0.0004	0.316305	0.216278	0.0004	0.0786921	0.0004	0.0687222	0.350895	0.0004	0.0004	0.209244	0.0936482	0.0004	0.0004	0.0807959	0.0004	0.0004	0.0004	0.0004	0.0594499	0.0004	0.0004	0.0004	0.0004	0.0004	0.0004	0.0004	0.0844036	0.0004
hsa-miR-3180	0.0002	0.0002	0.0002	0.0002	0.0002	0.0002	0.0002	0.0002	0.0002	0.0002	0.0002	0.0002	0.0002	0.0002	0.0002	0.0002	0.0002	0.0002	0.0002	0.0002	0.0002	0.0002	0.0002	0.0002	0.0002	0.0002	0.0002	0.0002	0.0002	0.0002	0.0002	0.0002	0.0002	0.0002	0.0002	0.0002	0.0002	0.0002	0.0002	0.0002	0.0002	0.0002	0.0002	0.0002	0.0002	0.0002	0.0002	0.0002	0.0002
hsa-miR-3180-3p	0.0733667	0.0776664	0.10892	0.0003	0.0968215	0.0843293	0.0003	0.0003	0.0003	0.0003	0.0003	0.0003	0.0843759	0.0003	0.0003	0.0003	0.0003	0.0003	0.0881919	0.0003	0.0003	0.0003	0.216177	0.0003	0.0003	0.0003	0.0003	0.0003	0.0003	0.0003	0.104722	0.0935482	0.0003	0.0003	0.0003	0.0003	0.0003	0.0003	0.0003	0.0003	0.0735521	0.0003	0.0003	0.0881008	0.0003	0.116671	0.0871766	0.0003	0.0003
hsa-miR-3180-5p	0.0733667	0.155033	0.217539	0.106536	0.0003	0.0003	0.0003	0.0003	0.0595241	0.120011	0.0003	0.0003	0.168452	0.0666944	0.0908021	0.205062	0.0003	0.0003	0.0881919	0.113888	0.0003	0.0792762	0.0542694	0.1676	0.0003	0.0003	0.0003	0.0879238	0.0003	0.0003	0.104722	0.0003	0.0675565	0.100923	0.0003	0.0003	0.0368197	0.0003	0.0003	0.1184	0.0003	0.0003	0.0003	0.0003	0.0003	0.0003	0.0003	0.0003	0.0003
hsa-miR-3181	0.0001	0.0001	0.0001	0.0001	0.0001	0.0001	0.0001	0.0001	0.0001	0.0001	0.0001	0.0001	0.0001	0.0001	0.0001	0.0001	0.0001	0.0001	0.0001	0.0001	0.0001	0.0001	0.0001	0.0001	0.0001	0.0001	0.0001	0.0001	0.0001	0.0001	0.0001	0.0001	0.0001	0.0001	0.0001	0.0001	0.0001	0.0001	0.0001	0.0001	0.0001	0.0001	0.0001	0.0001	0.0001	0.0001	0.0001	0.0001	0.0001
hsa-miR-3182	0.0001	0.464298	1.19492	0.0001	0.0001	0.168159	0.38577	0.136565	0.0593241	0.239522	0.0001	0.0001	0.0001	0.332072	2.26265	0.204862	0.0001	0.0001	0.175884	0.0001	0.504038	0.0001	0.0001	0.0001	0.0001	0.49066	0.0001	0.0877238	0.0001	0.0001	0.417787	0.279845	0.0001	0.100723	0.0001	0.0001	0.0001	0.0001	0.0001	0.0001	0.0001	0.0001	0.0840103	0.0001	0.0001	0.0001	0.0001	0.0001	0.0001
hsa-miR-3183	0.0001	0.0001	0.0001	0.0001	0.0001	0.0001	0.0001	0.0001	0.0001	0.0001	0.0001	0.0001	0.0001	0.0001	0.0001	0.0001	0.0528218	0.0001	0.0001	0.0001	0.0001	0.0001	0.0001	0.0001	0.0001	0.0001	0.0001	0.0001	0.0001	0.0001	0.0001	0.0001	0.0001	0.0001	0.0001	0.0001	0.0001	0.0001	0.0001	0.0001	0.0733521	0.0001	0.0001	0.0001	0.0001	0.0001	0.0001	0.0001	0.0001
hsa-miR-3184-3p	0.0001	0.0001	0.0001	0.0001	0.0001	0.0001	0.0001	0.0001	0.0001	0.0001	0.0001	0.0001	0.0001	0.0001	0.0001	0.0001	0.0001	0.0001	0.0001	0.0001	0.0001	0.0001	0.0001	0.0001	0.0001	0.0001	0.0001	0.0001	0.0001	0.0001	0.0001	0.0001	0.0001	0.0001	0.0001	0.0001	0.0001	0.0001	0.0001	0.0001	0.0001	0.0001	0.0001	0.0001	0.0001	0.0001	0.0001	0.0001	0.0001
hsa-miR-3184-5p	0.0001	0.0001	0.0001	0.0001	0.0001	0.0001	0.0001	0.0001	0.0001	0.0001	0.0001	0.0001	0.0001	0.0001	0.0001	0.102481	0.0001	0.0001	0.0001	0.0001	0.0001	0.0001	0.0001	0.0001	0.0001	0.0001	0.0001	0.0001	0.0001	0.0001	0.0001	0.0001	0.0001	0.0001	0.0001	0.0001	0.0001	0.0001	0.0001	0.0001	0.0733521	0.0001	0.0001	0.0001	0.0001	0.0001	0.0001	0.0001	0.0001
hsa-miR-3185	0.0001	0.0001	0.0001	0.0001	0.0001	0.0001	0.0001	0.0001	0.0001	0.0001	0.0001	0.0001	0.0001	0.0001	0.0001	0.0001	0.0001	0.0001	0.0001	0.0001	0.0001	0.0001	0.0001	0.0001	0.0001	0.0001	0.0001	0.0001	0.0001	0.0001	0.0001	0.0001	0.0001	0.0001	0.0001	0.0001	0.0001	0.0001	0.0001	0.0001	0.0001	0.0001	0.0001	0.0001	0.0001	0.0001	0.0001	0.0001	0.0001
hsa-miR-3186-3p	0.0001	0.0001	0.0001	0.0001	0.0001	0.0001	0.0001	0.0001	0.0001	0.0001	0.0001	0.0001	0.0001	0.0001	0.0001	0.0001	0.0001	0.0001	0.0001	0.0001	0.0001	0.0001	0.0001	0.0001	0.0001	0.0001	0.0001	0.0001	0.0001	0.0001	0.0001	0.0001	0.0001	0.0001	0.0001	0.0001	0.0001	0.0001	0.0001	0.0001	0.0001	0.0001	0.0001	0.0001	0.0001	0.0001	0.0001	0.0001	0.0001
hsa-miR-3186-5p	0.0001	0.0001	0.0001	0.0001	0.0001	0.0001	0.0001	0.0001	0.0001	0.119811	0.0001	0.0001	0.0001	0.0001	0.0001	0.0001	0.0001	0.0001	0.0001	0.0001	0.0001	0.0001	0.0001	0.0001	0.0001	0.0001	0.0001	0.0001	0.0001	0.0001	0.0001	0.0001	0.0001	0.0001	0.0001	0.0001	0.0001	0.0001	0.0001	0.0001	0.0001	0.0001	0.0001	0.0001	0.0001	0.0001	0.0001	0.0001	0.0001
hsa-miR-3187-3p	0.0001	0.154833	0.0001	0.0001	0.0001	0.0001	0.0001	0.0683326	0.0001	0.0001	0.0001	0.0001	0.0001	0.0001	0.0001	0.0001	0.0001	0.0001	0.0001	0.0001	0.0001	0.0001	0.0001	0.0001	0.0001	0.0001	0.0001	0.0001	0.0001	0.0001	0.0001	0.0001	0.0001	0.0001	0.0001	0.0001	0.0001	0.104961	0.0001	0.0001	0.0001	0.0001	0.0001	0.0001	0.0001	0.0001	0.0001	0.0001	0.0001
hsa-miR-3187-5p	0.0001	0.0001	0.0001	0.0001	0.0001	0.0001	0.0001	0.0001	0.0001	0.0001	0.0001	0.0001	0.0001	0.0001	0.0906021	0.0001	0.0001	0.0001	0.0001	0.113688	0.0001	0.0001	0.0001	0.0001	0.0001	0.0001	0.0001	0.0001	0.0001	0.0001	0.0001	0.0001	0.0001	0.0001	0.0001	0.0001	0.0001	0.0001	0.0001	0.0001	0.0001	0.0001	0.0001	0.0001	0.0001	0.0001	0.0001	0.0001	0.0868406
hsa-miR-3188	0.0731667	0.232199	0.217339	0.318807	0.0966215	0.420247	0.0965175	0.341263	0.533117	0.478945	0.192112	0.0496406	0.336404	0.199283	0.543112	0.0001	0.0001	0.281585	0.351668	0.227277	0.0001	0.316005	0.0001	0.278934	0.0783921	1.07933	0.0001	0.262971	0.279254	0.117102	0.417787	0.746085	0.0673565	0.100723	0.160892	0.0803803	0.0001	0.209822	0.0001	0.0591499	0.36636	0.198021	0.251831	0.0001	0.117706	0.0001	0.0001	0.0001	0.0868406
hsa-miR-3189-3p	0.0001	0.0001	0.0001	0.0001	0.0001	0.0001	0.0001	0.0001	0.0001	0.0001	0.0001	0.0001	0.0001	0.0001	0.0001	0.0001	0.0001	0.0001	0.0001	0.0001	0.0001	0.0001	0.0001	0.0001	0.0001	0.0001	0.0001	0.0001	0.0001	0.0001	0.0001	0.0001	0.0001	0.0001	0.0001	0.0001	0.0001	0.0001	0.0001	0.0001	0.0001	0.0001	0.0001	0.0001	0.0001	0.0001	0.0001	0.0001	0.0001
hsa-miR-3189-5p	0.0001	0.0001	0.0001	0.0001	0.0001	0.0001	0.0001	0.0001	0.0001	0.0001	0.0001	0.0001	0.0001	0.0001	0.0001	0.0001	0.0001	0.0001	0.0001	0.0001	0.0001	0.0001	0.0001	0.0001	0.0001	0.0001	0.0001	0.0001	0.0001	0.0001	0.0001	0.0001	0.0001	0.0001	0.0001	0.0001	0.0001	0.0001	0.0001	0.0001	0.0001	0.0001	0.0001	0.0001	0.0001	0.0001	0.0001	0.0001	0.0001
hsa-miR-3190-3p	0.0731667	0.0001	0.10872	0.0001	0.0001	0.0001	0.0001	0.0001	0.0593241	0.119811	0.0001	0.0001	0.0001	0.0001	0.0001	0.102481	0.0001	0.187756	0.263776	0.0001	0.126084	0.0790762	0.0001	0.0001	0.0001	0.294436	0.0001	0.0877238	0.0001	0.0001	0.104522	0.0001	0.201869	0.0001	0.0001	0.0001	0.0001	0.209822	0.0001	0.17725	0.0001	0.0001	0.0840103	0.0001	0.0001	0.116471	0.0001	0.168107	0.0001
hsa-miR-3190-5p	0.0001	0.0001	0.0001	0.0001	0.0001	0.0001	0.0001	0.0001	0.0001	0.0001	0.0001	0.0001	0.0001	0.0001	0.0001	0.0001	0.0001	0.0001	0.0001	0.0001	0.0001	0.0001	0.0001	0.0001	0.0001	0.0001	0.0001	0.0001	0.0001	0.0001	0.0001	0.0001	0.0001	0.0001	0.0001	0.0001	0.0001	0.0001	0.0001	0.0001	0.0001	0.0001	0.0001	0.0001	0.0001	0.0001	0.0001	0.0001	0.0001
hsa-miR-3191-3p	0.0731667	0.232199	0.10872	0.106336	0.0001	0.0001	0.0001	0.136565	0.0001	0.0001	0.0001	0.0001	0.0001	0.199283	0.0906021	0.409624	0.0528218	0.0001	0.0879919	0.0001	0.126084	0.0001	0.0001	0.0001	0.0001	0.0001	0.0001	0.262971	0.0931514	0.0001	0.313365	0.0001	0.0001	0.0001	0.0001	0.0001	0.0001	0.0001	0.0001	0.0591499	0.0001	0.0001	0.0001	0.0001	0.0001	0.0001	0.0001	0.0001	0.0001
hsa-miR-3191-5p	0.0001	0.0001	0.0001	0.0001	0.0001	0.0001	0.0001	0.0001	0.0001	0.0001	0.096106	0.0001	0.0001	0.0001	0.0001	0.0001	0.0001	0.0001	0.0001	0.0001	0.0001	0.0001	0.0001	0.0001	0.0001	0.098212	0.0001	0.0001	0.0001	0.0001	0.0001	0.0001	0.0001	0.0001	0.0001	0.0001	0.0001	0.0001	0.0001	0.0001	0.0001	0.0001	0.0001	0.0001	0.0001	0.0001	0.0001	0.0001	0.0001
hsa-miR-3192-3p	0.0001	0.0001	0.0001	0.0001	0.0001	0.0001	0.0001	0.0001	0.0001	0.0001	0.0001	0.0001	0.0001	0.0001	0.0001	0.0001	0.0001	0.0001	0.0001	0.0001	0.0001	0.0001	0.0001	0.0001	0.0001	0.0001	0.0001	0.0001	0.0001	0.0001	0.0001	0.0001	0.0001	0.0001	0.0001	0.0001	0.0001	0.0001	0.0001	0.0001	0.0001	0.0001	0.0001	0.0001	0.0001	0.0001	0.0001	0.0001	0.0001
hsa-miR-3192-5p	0.0001	0.0774664	0.0001	0.0001	0.0001	0.0001	0.0001	0.0001	0.0001	0.359233	0.0001	0.0001	0.0001	0.0001	0.0001	0.102481	0.0001	0.0939282	0.0001	0.0001	0.252069	0.0001	0.108039	0.0001	0.0001	0.0001	0.0684222	0.0001	0.0001	0.0001	0.0001	0.0001	0.0001	0.0001	0.0001	0.0001	0.0001	0.0001	0.0001	0.0001	0.0001	0.0001	0.0001	0.0001	0.0001	0.0001	0.0001	0.0001	0.0001
hsa-miR-3193	0.0001	0.0001	0.0001	0.0001	0.0001	0.0001	0.0001	0.0001	0.0001	0.0001	0.0001	0.0001	0.0001	0.0001	0.0001	0.0001	0.0001	0.0001	0.0001	0.0001	0.0001	0.0001	0.0001	0.0001	0.0001	0.0001	0.0001	0.0001	0.0001	0.0001	0.0001	0.0001	0.0001	0.0001	0.0001	0.0001	0.0001	0.0001	0.0001	0.0001	0.0001	0.0001	0.0001	0.0001	0.0001	0.0001	0.0001	0.0001	0.0001
hsa-miR-3194-3p	0.292367	0.232199	0.10872	0.0001	0.482707	0.0001	0.38577	0.0001	0.0593241	0.239522	0.096106	0.0991813	0.0841759	0.398466	1.35763	0.204862	0.0001	0.0001	0.0001	0.113688	0.126084	0.158052	0.0540694	0.0001	0.0001	0.98122	0.0001	0.525843	0.0931514	0.936117	0.0001	0.746085	0.0001	0.0001	0.0001	0.0001	0.0001	0.419544	0.0001	0.17725	0.0001	0.0001	0.0840103	0.0001	0.0001	0.0001	0.0001	0.0001	0.0001
hsa-miR-3194-5p	0.0731667	0.0001	0.0001	0.0001	0.0001	0.0001	0.0001	0.0001	0.0593241	0.0001	0.0001	0.0001	0.0001	0.0001	0.181104	0.0001	0.0001	0.0001	0.0001	0.0001	0.0001	0.0001	0.0001	0.0001	0.0001	0.0001	0.0001	0.0001	0.0001	0.0001	0.0001	0.0933482	0.0001	0.0001	0.0001	0.0001	0.0001	0.0001	0.0001	0.0591499	0.0001	0.0001	0.0001	0.0001	0.0001	0.116471	0.0001	0.0001	0.0001
hsa-miR-3195	0.0001	0.0001	0.0001	0.0001	0.0001	0.0001	0.0001	0.0001	0.0001	0.0001	0.0001	0.0001	0.0001	0.0001	0.0001	0.0001	0.0001	0.0001	0.0001	0.0001	0.0001	0.0001	0.0001	0.0001	0.0001	0.0001	0.0001	0.0001	0.0001	0.0001	0.0001	0.0001	0.0001	0.0001	0.0001	0.0001	0.0001	0.0001	0.127795	0.0001	0.0001	0.0001	0.0001	0.0001	0.0001	0.0001	0.0001	0.0001	0.0001
hsa-miR-3196	0.0001	0.0001	0.0001	0.0001	0.0001	0.0841293	0.0001	0.136565	0.0593241	0.239522	0.0001	0.0001	0.0841759	0.0001	0.0906021	0.0001	0.0001	0.0001	0.0001	0.113688	0.252069	0.0001	0.0001	0.0001	0.0001	0.196324	0.0001	0.0001	0.0931514	0.0001	0.0001	0.0001	0.0001	0.0001	0.0001	0.0001	0.0001	0.0001	0.0001	0.0001	0.0001	0.0001	0.0001	0.0001	0.0001	0.0001	0.0001	0.0001	0.0001
hsa-miR-3197	0.0001	0.0001	0.0001	0.0001	0.0001	0.0001	0.0001	0.0001	0.0001	0.0001	0.0001	0.0001	0.0001	0.0001	0.0001	0.0001	0.0001	0.0001	0.0001	0.0001	0.0001	0.0001	0.0001	0.0001	0.0001	0.0001	0.0001	0.0001	0.0001	0.0001	0.0001	0.0001	0.0001	0.0001	0.0001	0.0001	0.0001	0.0001	0.0001	0.0001	0.0001	0.0001	0.0001	0.0001	0.0001	0.0001	0.0001	0.0001	0.0001
hsa-miR-3198	0.146333	0.387032	0.0002	0.0002	0.482807	0.504376	0.0002	0.0684326	0.177872	0.239622	0.288218	0.0002	0.168352	0.199383	0.271706	0.204962	0.0529218	0.0002	0.0880919	0.113788	0.126184	0.316105	0.108139	0.1675	0.156784	0.098312	0.0685222	0.263071	0.0932514	0.468208	0.522309	0.186696	0.0674565	0.201446	0.0002	0.0002	0.0002	0.0002	0.0002	0.0592499	0.0734521	0.0002	0.419751	0.0880008	0.0002	0.232941	0.608336	0.0002	0.0869406
hsa-miR-3199	0.0002	0.0002	0.0002	0.0002	0.0002	0.0002	0.0002	0.0002	0.0002	0.0002	0.096206	0.0002	0.0002	0.0002	0.0002	0.0002	0.0002	0.0002	0.0002	0.0002	0.0002	0.0002	0.0002	0.0002	0.0002	0.0002	0.0002	0.0002	0.0002	0.0002	0.0002	0.0002	0.0002	0.0002	0.0002	0.0002	0.0002	0.0002	0.0002	0.0002	0.0002	0.0002	0.0002	0.0002	0.0002	0.0002	0.0002	0.0002	0.0002
hsa-miR-32-3p	0.0001	0.154833	0.217339	0.0001	0.193143	0.0841293	0.0001	0.0001	0.0001	0.239522	0.0001	0.0001	0.0001	0.132889	0.45261	0.102481	0.0001	0.0001	0.0001	0.113688	0.0001	0.0001	0.0540694	0.0001	0.0001	0.098212	0.0001	0.0001	0.0001	0.0001	0.0001	0.0933482	0.0001	0.0001	0.0001	0.0001	0.0001	0.0001	0.0001	0.0001	0.0001	0.0001	0.0001	0.175702	0.0001	0.0001	0.0001	0.0001	0.0001
hsa-miR-32-5p	0.511567	6.96308	2.82421	0.425043	5.69487	6.21827	3.56755	0.545961	0.414669	6.10537	1.34418	0.247803	0.168252	4.38213	14.7519	2.1501	0.474597	0.469241	1.49426	3.8621	3.02373	0.552934	0.162008	0.278934	0.0783921	2.74724	0.136744	3.85555	0.837562	0.819115	3.44602	5.0355	0.269126	0.201346	0.0001	0.0001	0.0731394	1.04871	0.127795	0.2363	0.0001	0.0001	1.17484	0.175702	0.117706	0.698323	0.0001	0.420118	0.433803
hsa-miR-3200-3p	0.0001	0.0001	0.217339	0.0001	0.0966215	0.0001	0.0965175	0.0001	0.118548	0.0001	0.0001	0.0991813	0.168252	0.464861	0.181104	0.0001	0.0001	0.0001	0.0001	0.0001	0.0001	0.0001	0.0001	0.0001	0.0001	0.098212	0.273389	0.0877238	0.279254	0.0001	0.208944	0.0001	0.0673565	0.0001	0.0001	0.0001	0.0001	0.0001	0.0001	0.0001	0.0001	0.0001	0.0001	0.0001	0.0001	0.116471	0.0001	0.168107	0.0001
hsa-miR-3200-5p	0.0001	0.0001	0.0001	0.0001	0.0001	0.0001	0.0001	0.0001	0.0593241	0.0001	0.0001	0.0001	0.0001	0.0001	0.0001	0.0001	0.0001	0.0001	0.0001	0.0001	0.0001	0.0001	0.0001	0.0001	0.0001	0.098212	0.0001	0.0001	0.0001	0.0001	0.0001	0.0001	0.0001	0.0001	0.0001	0.0001	0.0001	0.0001	0.127795	0.0591499	0.0001	0.0001	0.0001	0.0001	0.0001	0.0001	0.0001	0.0001	0.0001
hsa-miR-3201	0.0001	0.0001	0.0001	0.0001	0.0001	0.0001	0.0001	0.0001	0.0001	0.0001	0.0001	0.0001	0.0001	0.0001	0.0001	0.0001	0.0001	0.0001	0.0001	0.0001	0.0001	0.0001	0.0001	0.0001	0.0001	0.0001	0.0001	0.0001	0.0001	0.0001	0.0001	0.0001	0.0001	0.0001	0.0001	0.0001	0.0001	0.0001	0.0001	0.0001	0.0001	0.0001	0.0001	0.0001	0.0001	0.0001	0.0001	0.0001	0.0001
hsa-miR-3202	0.0002	0.0002	0.0002	0.0002	0.0002	0.0002	0.0002	0.0002	0.0002	0.0002	0.0002	0.0002	0.0002	0.0002	0.0002	0.0002	0.0002	0.0002	0.0002	0.0002	0.0002	0.0002	0.0002	0.0002	0.0002	0.0002	0.0002	0.0002	0.0002	0.117202	0.0002	0.0002	0.0002	0.0002	0.0002	0.0002	0.0002	0.0002	0.0002	0.0002	0.0002	0.0002	0.0002	0.0002	0.0002	0.0002	0.0002	0.0842036	0.0002
hsa-miR-320a	367.379	374.763	202.793	176.033	199.8	170.412	130.646	196.715	187.918	375.654	336.309	144.064	354.716	227.733	156.659	122.857	184.948	304.942	192.044	195.031	217.449	233.612	197.96	235.503	170.207	362.131	221.296	202.499	418.917	461.573	383.019	131.014	305.815	187.562	347.552	226.952	111.933	119.856	352.438	254.446	289.492	123.107	313.825	259.276	362.344	399.5	310.497	388.853	450.618
hsa-miR-320b	13.5175	12.7657	5.32257	7.4367	5.79149	6.8906	5.97809	7.16462	6.75174	11.1333	17.7613	3.91391	10.0052	8.43229	4.79681	4.40258	5.32511	10.6028	6.41631	7.15626	6.67737	5.05468	5.12729	8.25369	4.22797	13.5397	6.96907	8.41209	14.9815	17.5505	13.9927	3.35713	18.1594	4.62887	8.76335	6.5029	2.73918	4.82381	11.365	8.03099	6.22663	3.43083	9.14642	7.63887	9.40867	12.1027	10.1648	17.5569	16.8279
hsa-miR-320c	1.38847	0.928597	0.977777	1.16879	1.73759	0.756464	0.867958	0.750759	1.00701	1.43673	1.6323	0.693769	1.68172	1.1289	0.543212	0.716866	0.474697	0.938482	0.703335	1.13608	0.504138	0.868938	0.755771	0.948236	0.783121	2.35489	1.02503	0.964062	1.02377	2.10624	1.14884	0.559689	1.27807	0.603939	0.964951	0.642442	0.511475	0.209922	2.5541	0.413549	0.586217	0.132147	0.755393	0.614806	1.64668	1.28028	0.608336	2.01629	1.82175
hsa-miR-320d	0.0002	0.0002	0.0002	0.0002	0.0967215	0.0002	0.0002	0.0002	0.0002	0.0002	0.096206	0.0002	0.0002	0.0002	0.0002	0.0002	0.0529218	0.0002	0.0002	0.0002	0.0002	0.0002	0.0002	0.0002	0.0002	0.0002	0.0002	0.0002	0.0002	0.0002	0.0002	0.0002	0.0002	0.0002	0.0002	0.0002	0.0002	0.0002	0.0002	0.0002	0.0002	0.0002	0.0002	0.0002	0.0002	0.0002	0.0002	0.0002	0.0002
hsa-miR-320e	0.0001	0.0001	0.0001	0.0001	0.0001	0.0001	0.0001	0.0001	0.0001	0.0001	0.0001	0.0001	0.0001	0.0001	0.0001	0.0001	0.0001	0.0001	0.0001	0.0001	0.0001	0.0001	0.0001	0.0001	0.0001	0.0001	0.0001	0.0001	0.0001	0.0001	0.0001	0.0001	0.0001	0.0001	0.0001	0.0001	0.0001	0.0001	0.0001	0.0001	0.0001	0.0001	0.0001	0.0001	0.0001	0.0001	0.0001	0.0001	0.0001
hsa-miR-323a-3p	1.60757	10.5219	7.38624	4.462	13.3201	12.6045	8.29201	0.477728	3.02053	43.575	3.1683	3.1707	2.69053	11.088	5.70173	10.8525	2.95252	2.15815	8.87718	9.08716	12.2206	6.39717	0.809641	5.57678	4.46275	8.24151	2.86963	8.8501	3.81521	2.10614	12.4263	9.51141	3.16115	0.704463	0.0001	0.802903	1.20525	9.12301	0.255489	1.4173	1.09888	0.395942	2.60132	4.21454	2.23461	2.21114	1.04262	0.840136	0.954247
hsa-miR-323a-5p	0.0731667	0.928497	0.977678	1.16869	0.386186	1.17651	0.289353	0.0683326	0.355444	1.19721	0.0001	0.0001	0.336404	0.796833	0.271606	0.716766	0.0528218	0.187756	0.263776	0.454453	0.881991	0.552934	0.0001	0.334701	0.156684	0.49066	0.136744	0.0001	0.744511	0.351106	0.522209	0.279845	0.403639	0.30197	0.0804959	0.160661	0.0366197	0.524405	0.0001	0.0001	0.219856	0.0001	0.503562	0.439104	0.0001	0.698323	0.173853	0.252111	0.0001
hsa-miR-323b-3p	1.5345	15.0865	11.2966	9.24261	16.0227	10.5038	10.2204	1.63768	5.03415	37.5894	2.40025	0.594588	2.94276	22.1094	3.62018	13.3096	3.16341	1.68901	4.83415	6.92899	14.4883	4.26482	1.07949	2.95574	11.7439	4.9057	2.73299	9.98921	2.79164	2.10614	12.0086	9.41817	3.49744	1.00633	0.0804959	1.84655	1.13221	2.30704	0.0001	1.4173	1.24539	0.659836	2.76914	4.30234	1.76419	2.79299	1.30325	1.76418	0.607284
hsa-miR-323b-5p	0.0001	0.0001	0.0001	0.106336	0.0001	0.168159	0.0001	0.0001	0.0001	0.0001	0.0001	0.0001	0.168252	0.0001	0.0001	0.0001	0.0001	0.0001	0.0001	0.0001	0.252069	0.0001	0.0001	0.0558668	0.0783921	0.0001	0.0001	0.0001	0.0931514	0.0001	0.104522	0.0001	0.134613	0.0001	0.0804959	0.0001	0.0001	0.0001	0.0001	0.0001	0.0001	0.0001	0.0001	0.0001	0.0001	0.0001	0.0001	0.0001	0.0001
hsa-miR-324-3p	0.146233	1.1606	1.41216	0.106336	0.482707	0.504276	0.289353	0.136565	0.118548	0.957789	0.0001	0.495506	0.168252	0.664044	0.633614	0.716766	0.158266	0.0939282	0.351668	0.340865	0.756007	0.237029	0.269947	0.1674	0.0783921	1.07933	0.136744	0.175348	0.0931514	0.234104	1.35758	0.466341	0.0673565	0.100723	0.0804959	0.240941	0.109659	0.419544	0.127795	0.649649	0.36636	0.198021	0.251831	0.526905	0.235312	0.116471	0.173853	0.336114	0.433803
hsa-miR-324-5p	17.9014	38.0644	28.6757	11.5798	25.9644	27.8138	17.9338	13.1008	16.8197	34.3572	18.0492	7.03487	13.4522	25.5619	41.7215	15.1525	12.5479	11.9163	19.8637	22.0362	19.7797	12.4783	8.95902	12.938	7.20297	33.6525	10.1801	25.411	19.727	11.1153	33.6239	22.9392	14.4602	9.45868	9.08484	12.9252	5.62413	10.1716	11.6203	14.4083	11.9402	4.7502	15.6913	10.4484	16.1121	19.2012	17.1148	24.0251	21.6853
hsa-miR-325	0.0001	0.0001	0.0001	0.0001	0.0001	0.0001	0.0001	0.0001	0.0001	0.0001	0.0001	0.0001	0.0001	0.0001	0.0001	0.0001	0.0001	0.0001	0.0001	0.0001	0.0001	0.0001	0.0001	0.0001	0.0001	0.0001	0.0001	0.0001	0.0001	0.0001	0.0001	0.0001	0.0001	0.0001	0.0001	0.0001	0.0001	0.0001	0.0001	0.0001	0.0001	0.0001	0.0001	0.0001	0.0001	0.0001	0.0001	0.0001	0.0001
hsa-miR-326	4.23797	8.7425	7.169	3.50588	6.66008	5.71409	5.88157	4.98108	4.02734	8.02075	3.1683	1.8331	2.102	3.78458	18.191	5.32391	1.63448	3.0026	2.98842	6.92899	6.55129	1.10577	1.45727	4.74028	1.09619	8.33962	1.91312	6.30901	2.51249	4.68018	5.84772	4.66251	1.61426	1.50945	1.68841	2.48879	0.840053	2.51676	0.383184	3.24784	2.49067	0.857757	1.5944	1.75612	2.35222	1.74566	1.1295	4.87231	1.90839
hsa-miR-328-3p	10.3025	29.0899	19.443	9.24261	21.0418	16.1337	15.909	13.7831	16.4644	31.2447	8.44863	6.78717	5.2128	18.9225	29.6848	13.0025	6.7485	11.7286	11.0745	16.584	21.7954	9.16134	4.53353	8.69973	4.30616	22.3696	7.92548	19.9783	8.00252	13.6893	20.6756	17.4375	9.95406	8.85494	6.27098	6.1014	5.55109	8.5987	4.34172	8.85759	10.2554	3.43073	12.3349	7.98998	11.2903	11.4044	6.6896	12.4326	9.45483
hsa-miR-328-5p	0.0001	0.0001	0.0001	0.0001	0.0001	0.0001	0.0001	0.0001	0.0001	0.0001	0.0001	0.0001	0.0001	0.0664944	0.0001	0.0001	0.0001	0.0001	0.0001	0.0001	0.0001	0.0001	0.0001	0.0001	0.0001	0.0001	0.0001	0.0001	0.0001	0.0001	0.0001	0.0001	0.0001	0.0001	0.0001	0.0803803	0.0001	0.0001	0.127795	0.0001	0.0001	0.0001	0.0001	0.0001	0.0001	0.0001	0.0001	0.0001	0.0001
hsa-miR-329-3p	1.46153	14.1583	9.66736	4.35586	17.6636	16.9741	9.3527	1.02369	3.13908	67.637	1.05627	1.28826	3.44731	11.8848	7.60237	13.0026	1.89819	1.87676	11.8656	13.4036	12.9766	3.94901	0.270047	3.95964	2.19238	9.32084	1.57161	5.69575	3.6292	1.05322	13.0529	6.24783	2.42143	0.503316	0.241388	1.2044	0.767113	7.75992	0.255589	1.94885	2.34427	0.330068	2.4336	4.30244	1.17626	2.09487	1.04272	0.840236	1.64827
hsa-miR-329-5p	0.0002	0.0775664	0.217439	0.106436	0.0002	0.0002	0.0002	0.0002	0.0002	0.0002	0.0002	0.0002	0.0002	0.0665944	0.0002	0.0002	0.0002	0.0002	0.0880919	0.0002	0.126184	0.0791762	0.0002	0.0002	0.0002	0.0002	0.0002	0.0002	0.0002	0.0002	0.0002	0.0002	0.0002	0.0002	0.0002	0.0002	0.0002	0.0002	0.0002	0.0002	0.0002	0.0661736	0.0002	0.0002	0.0002	0.0002	0.0002	0.0002	0.0002
hsa-miR-330-3p	2.33823	7.58201	7.92934	2.86846	4.72965	7.56274	5.39948	3.95759	4.44191	10.415	1.72821	1.63494	0.924935	4.24934	18.372	6.962	2.26714	1.12604	5.71307	8.17846	6.17334	1.6586	1.07949	1.5058	1.17448	7.94717	2.39138	7.97387	1.48892	3.15916	5.7433	6.99371	1.95054	1.40883	1.60802	1.2043	1.31481	1.25843	2.80938	1.4173	1.97791	1.51749	1.51049	1.05371	1.88179	1.39655	2.34577	1.26015	1.47469
hsa-miR-330-5p	0.0001	0.386932	0.0001	0.0001	0.386186	0.504276	0.0965175	0.204798	0.0001	0.359233	0.0001	0.0001	0.0001	0.0664944	0.45261	0.409624	0.105544	0.187756	0.0001	0.340865	0.504038	0.0790762	0.0001	0.111634	0.0783921	0.196324	0.136744	0.0001	0.0001	0.117102	0.0001	0.373093	0.0001	0.0001	0.0001	0.0803803	0.0001	0.0001	0.0001	0.0001	0.0001	0.0001	0.0001	0.0001	0.0001	0.232841	0.0001	0.0001	0.0001
hsa-miR-331-3p	0.292367	1.93426	2.38973	0.849986	0.482707	1.34457	2.2177	0.614194	0.651565	1.43663	0.384124	0.346884	0.504555	0.332072	3.71068	1.63819	0.790928	0.563069	1.0548	1.70392	2.01585	0.394981	1.02552	0.334701	0.39156	1.47178	0.615	2.01545	0.837562	0.468108	1.14874	2.5178	0.269126	0.100723	0.241288	0.401501	0.511375	0.419544	0.255489	0.1182	0.219856	0.198021	0.503562	0.526905	0.705736	0.349212	0.608236	0.672129	0.433803
hsa-miR-331-5p	0.2193	1.31533	0.869058	1.06246	1.06184	0.420247	0.38577	0.545961	0.533117	1.91548	0.096106	0.0991813	0.0001	0.863227	1.53863	0.409624	0.263709	0.187756	0.703235	0.454453	0.0001	0.237029	0.108039	0.278934	0.469852	1.37367	0.205067	0.963962	0.279254	0.58511	1.25316	1.02583	0.201869	0.603839	0.0001	0.160661	0.109659	0.314683	0.255489	0.17725	0.219856	0.132047	0.167921	0.0879008	0.470524	0.349212	0.52136	0.336114	0.260322
hsa-miR-335-3p	4.23797	8.66514	10.5362	4.03706	11.6792	11.26	12.1487	3.75289	4.32346	15.5625	4.32037	1.23862	1.17716	10.0257	10.4078	4.50486	3.05797	6.28659	8.96507	10.4502	8.69303	2.68529	1.78109	5.18642	4.14958	12.2641	2.11809	6.92238	3.34995	3.62716	11.2777	7.36671	1.74877	2.11319	0.562871	1.68599	1.02265	0.524405	0.0001	1.83065	1.24539	0.527889	2.76914	2.01952	3.52828	0.931065	0.173853	4.11628	1.82165
hsa-miR-335-5p	17.0977	132.684	79.727	11.5798	86.4833	109.658	96.7069	26.3379	17.2935	121.986	29.666	7.9266	5.29688	47.9368	109.146	56.412	20.9307	27.0226	50.3622	87.3495	56.1892	11.7676	12.521	37.5869	13.1532	85.9462	5.60252	60.9863	24.0074	20.4755	66.8301	87.2804	16.6797	2.11319	8.28088	15.0125	3.35991	13.3174	6.51253	6.84989	5.86027	5.47591	29.117	7.11197	12.9368	6.98234	5.47333	22.9331	12.8377
hsa-miR-337-3p	2.11903	28.2388	11.8397	4.462	38.3191	27.5617	16.0054	1.36475	4.97492	75.4181	2.78427	2.27897	2.52238	18.5241	17.105	21.1929	2.74164	1.78284	10.4592	22.4906	20.2836	5.05458	0.593763	7.47286	2.50545	11.283	2.80131	10.1645	4.83877	1.87213	15.2457	13.0548	3.76646	0.30197	0.160892	1.60571	1.13221	18.1411	0.766269	0.944898	0.952377	0.593863	2.76914	4.21454	2.46982	3.72396	0.26073	0.252111	0.0868406
hsa-miR-337-5p	1.82677	19.0322	7.60348	6.79918	17.4705	12.1003	9.83469	0.887124	5.98173	101.994	1.72821	1.5854	11.9389	10.6896	13.1229	30.612	4.37601	2.34581	6.32832	22.0362	14.2363	4.18584	1.51124	9.03433	2.19228	7.65283	1.43487	6.48426	3.34995	1.75513	12.4263	14.2671	2.01779	0.805086	0.482475	1.36486	1.16873	9.01815	0.383184	0.649649	0.952377	0.329968	1.51049	2.72193	2.58743	2.90936	0.26073	0.336114	0.780766
hsa-miR-338-3p	4.09184	12.4561	8.7983	1.69987	8.78355	11.176	11.4738	4.09406	2.90208	21.4284	5.18442	0.693669	1.34531	13.279	15.5665	8.08819	2.95252	2.43963	6.67988	13.1763	8.81901	4.34379	2.26681	5.35372	1.40936	14.3244	1.02493	7.53575	2.69859	3.15916	9.18922	14.1738	2.21956	1.91194	0.964851	4.09439	1.13221	1.57302	6.64023	0.944898	2.05116	1.51749	4.61517	2.37072	3.41067	2.44388	1.82451	3.36024	4.07691
hsa-miR-338-5p	1.68063	9.74827	9.01554	0.637514	5.69487	6.38633	4.91739	2.79764	1.30303	10.415	2.30424	0.693669	0.672707	8.03382	6.06374	7.47391	0.896371	0.938382	3.07632	7.95128	6.04735	2.21143	0.0540694	2.50961	0.626436	7.26039	1.29822	5.87089	1.02367	1.75513	4.38582	5.87474	1.21072	0.805086	0.723663	0.802903	0.803533	1.36329	1.91552	0.944898	0.805873	0.72581	2.01395	1.75612	1.41137	1.74566	0.955743	2.10019	0.867506
hsa-miR-339-3p	11.3254	36.9039	21.2896	10.305	18.1461	19.0748	21.3084	13.2372	18.7149	32.5615	12.0009	7.33211	7.39878	16.4659	39.097	22.3191	10.8608	13.8867	19.3363	23.1721	22.8033	10.267	15.3814	15.336	7.59443	28.4526	8.33541	29.0912	10.7941	16.3804	27.2542	20.6079	10.5594	7.64747	7.39652	7.86757	6.53712	5.45287	5.61867	9.09379	7.54506	5.54188	13.5097	7.11197	8.58533	11.7535	12.5972	19.0689	10.6692
hsa-miR-339-5p	20.9702	108.158	67.6702	24.6468	64.6695	74.0299	49.7515	38.2786	47.557	104.867	22.9455	21.9961	17.4879	63.6059	161.003	86.2048	22.0906	25.5214	53.8778	66.9036	75.4648	27.5628	7.66375	27.8277	14.4841	97.131	24.5278	83.2427	22.6116	27.0276	80.0916	78.0488	17.9576	18.5148	14.9537	13.728	16.3244	21.182	27.3268	20.7266	25.3453	12.0733	29.3687	20.4577	30.6952	25.2525	19.7211	32.0055	22.2057
hsa-miR-33a-3p	1.60757	4.33262	2.82421	0.637514	2.41314	6.63842	3.18188	1.22829	0.947685	8.6193	1.05617	0.445966	0.420479	5.17886	5.97324	4.60724	1.00181	0.469241	2.02161	2.49904	2.77176	1.26372	0.539794	1.28274	0.626436	5.00381	0.205067	3.41743	0.744511	0.702112	3.13275	3.63678	1.27797	0.402593	0.482475	0.321221	0.219218	1.04871	0.766269	0.354399	0.219856	0.593863	1.76222	0.439104	0.705736	1.28018	0.52136	0.672129	0.607284
hsa-miR-33a-5p	19.655	78.2949	48.6617	8.07401	62.6425	75.1223	52.162	20.811	12.0818	169.272	23.5216	3.07162	7.90323	132.457	78.1939	34.0929	7.85565	18.7657	28.4771	73.0374	47.2443	16.822	3.67002	24.0914	12.84	98.9951	6.1491	36.9773	18.7965	15.7954	62.3399	75.2514	9.28149	4.52815	6.99454	8.75065	2.4104	7.65495	3.32016	8.68044	6.95905	4.68423	19.0477	7.63877	15.8769	17.9212	7.38461	16.7168	22.4659
hsa-miR-33b-3p	0.0001	0.0001	0.0001	0.0001	0.0001	0.0001	0.0001	0.0001	0.0001	0.119811	0.0001	0.0001	0.0001	0.0001	0.0001	0.0001	0.0001	0.0001	0.0001	0.0001	0.0001	0.0001	0.0001	0.0001	0.0001	0.0001	0.0001	0.0001	0.0001	0.0001	0.0001	0.0001	0.0001	0.0001	0.0001	0.0001	0.0001	0.0001	0.0001	0.0001	0.0001	0.0001	0.0001	0.0001	0.0001	0.0001	0.0001	0.0001	0.0001
hsa-miR-33b-5p	1.02303	2.01163	1.52078	0.531278	3.18531	1.51263	2.02487	0.750659	0.710789	5.62652	1.5362	0.0001	0.168252	4.97968	3.52968	0.819147	0.158266	0.469241	1.31848	3.74851	2.14184	0.947815	0.215978	0.725069	0.548144	3.33591	0.478356	0.876338	1.02367	1.28712	2.50622	2.79755	0.470895	0.201346	0.40208	0.240941	0.146179	0.314683	0.766269	0.2363	0.36636	0.0001	0.503562	0.263502	0.470524	0.814694	0.434483	0.504122	0.780766
hsa-miR-340-3p	1.68063	7.89147	8.03796	1.16869	6.27399	9.7475	4.53172	2.38824	2.90208	6.10537	0.96016	0.396425	0.588631	4.51492	13.6659	8.80486	1.26542	1.68901	3.86734	5.56593	4.91349	0.710886	0.809641	1.95194	0.39156	5.29815	0.478356	6.30901	1.39587	0.468108	6.16099	8.85868	0.739921	0.905709	0.241288	0.481782	0.693974	1.99246	0.0001	0.649649	0.36636	0.461915	0.671382	0.790307	1.29377	0.698323	0.52136	1.09215	1.12773
hsa-miR-340-5p	6.1377	54.6982	34.4326	2.12481	47.7782	40.4182	52.5476	6.82336	3.55354	41.7793	4.8004	1.13953	0.924935	39.5711	83.624	22.5239	2.63619	7.88167	18.809	33.8494	20.1576	4.18584	4.80337	10.0939	3.83641	30.5129	1.43487	14.7209	3.72215	3.86117	26.8365	41.682	3.0939	1.81132	0.643267	2.24795	0.730494	3.98482	1.02166	2.06685	0.659369	2.04528	4.53126	3.95114	3.64588	3.60759	1.21637	3.52825	1.90839
hsa-miR-342-3p	35.7297	239.991	287.191	67.0348	208.293	581.987	107.12	53.0168	171.098	159.455	139.305	37.8491	40.4406	181.921	152.315	193.193	26.2556	32.0893	176.048	130.967	181.922	49.8341	55.2108	55.1535	26.1496	276.48	63.9497	294.679	104.404	62.7132	259.279	107.329	48.8955	33.7089	47.4337	23.5222	23.0805	28.2077	332.645	53.8536	25.9313	16.2956	71.8273	24.0575	15.0537	68.3096	85.3129	231.262	92.1187
hsa-miR-342-5p	0.0731667	0.851131	0.217339	0.318807	0.965315	0.672335	0.578605	0.27303	0.473893	0.239522	0.384124	0.0496406	0.0001	0.796833	0.45261	1.02391	0.0528218	0.0001	0.615343	0.340865	0.881991	0.0790762	0.0001	0.0001	0.156684	1.47178	0.136744	0.613467	0.279254	0.0001	0.731053	0.652837	0.134613	0.100723	0.0001	0.0803803	0.0366197	0.0001	1.02166	0.0591499	0.0733521	0.0660736	0.167921	0.0001	0.0001	0.116471	0.173853	0.168107	0.0868406
hsa-miR-345-3p	0.0001	0.0001	0.0001	0.0001	0.0001	0.0001	0.0001	0.0001	0.0001	0.0001	0.0001	0.0001	0.0001	0.0001	0.0001	0.0001	0.0001	0.0001	0.0001	0.0001	0.0001	0.0001	0.0001	0.0001	0.0001	0.0001	0.0001	0.0001	0.0001	0.0001	0.0001	0.0001	0.0001	0.0001	0.0001	0.0001	0.0001	0.0001	0.0001	0.0001	0.0001	0.0001	0.0001	0.0001	0.0001	0.0001	0.0001	0.0001	0.0001
hsa-miR-345-5p	4.01877	2.39846	0.977678	2.12481	2.50966	2.35292	1.83203	2.32001	2.01372	3.71114	5.95247	3.51748	4.11982	2.3903	3.07717	1.63819	1.26542	2.25198	2.02161	3.06698	3.02373	2.44836	1.67315	2.39807	1.80082	3.43402	2.59634	2.54119	4.28046	4.44618	4.90793	2.42455	4.50628	2.11319	3.8591	2.80991	1.78956	3.98482	10.7265	5.25554	2.56392	0.72581	4.02779	0.790307	5.17476	4.77129	5.03894	7.1404	5.37802
hsa-miR-346	0.0001	0.0001	0.0001	0.0001	0.0001	0.0001	0.0001	0.0001	0.118548	0.0001	0.0001	0.0001	0.0001	0.0001	0.0001	0.0001	0.0001	0.0001	0.0001	0.0001	0.0001	0.0001	0.0001	0.0001	0.0001	0.0001	0.0001	0.0001	0.0001	0.0001	0.0001	0.0001	0.0001	0.0001	0.0001	0.0001	0.0001	0.0001	0.0001	0.0001	0.0001	0.0001	0.0001	0.0001	0.0001	0.0001	0.0001	0.0001	0.0001
hsa-miR-34a-3p	0.0001	0.0001	0.0001	0.0001	0.0001	0.336217	0.0001	0.0001	0.0001	0.0001	0.192112	0.0001	0.0001	0.0001	0.0001	0.0001	0.0001	0.0001	0.0001	0.0001	0.0001	0.0001	0.0001	0.0001	0.0001	0.0001	0.0001	0.0001	0.0001	0.0001	0.0001	0.0001	0.0001	0.0001	0.0804959	0.0001	0.0366197	0.0001	0.0001	0.0001	0.0001	0.0001	0.167921	0.0001	0.0001	0.116471	0.0001	0.0001	0.0001
hsa-miR-34a-5p	1.82677	20.9664	13.1431	2.23105	22.8757	23.5283	6.36366	3.68466	5.62639	27.8928	3.2643	1.93218	1.84977	14.2749	6.69725	5.32391	1.47631	4.50385	3.42788	5.11157	6.29932	1.89553	2.10491	1.61734	1.48765	7.55472	1.77648	25.6739	3.72215	2.57415	18.0651	9.51141	1.81602	1.61007	1.12564	1.04374	1.05917	5.55773	4.72481	2.65735	0.659369	0.791783	3.18869	1.05371	0.940947	1.86203	0.955743	3.61225	1.99513
hsa-miR-34b-3p	0.0001	0.0001	0.0001	0.0001	0.0001	0.0001	0.0001	0.0001	0.177772	0.0001	0.0001	0.0001	0.0001	0.199283	0.0001	0.0001	0.0001	0.0001	0.0001	0.0001	0.0001	0.0001	0.0001	0.0001	0.0001	0.0001	0.0001	0.0001	0.0001	0.0001	0.104522	0.0001	0.0001	0.0001	0.0001	0.0001	0.0001	0.0001	0.0001	0.0001	0.0001	0.0001	0.0840103	0.0001	0.0001	0.0001	0.0869766	0.0001	0.0001
hsa-miR-34b-5p	0.0001	0.154833	0.0001	0.0001	0.0001	0.168159	0.0001	0.0001	0.0001	0.119811	0.0001	0.0001	0.0001	0.0001	0.0001	0.0001	0.0001	0.0001	0.0879919	0.0001	0.0001	0.0001	0.0001	0.0001	0.0001	0.098212	0.0001	0.0001	0.0001	0.0001	0.0001	0.0001	0.0001	0.0001	0.0001	0.0001	0.0001	0.0001	0.0001	0.0001	0.0733521	0.0001	0.0001	0.0001	0.0001	0.0001	0.0001	0.0001	0.0001
hsa-miR-34c-3p	0.0001	0.0001	0.0001	0.0001	0.0001	0.0001	0.0001	0.0001	0.0001	0.0001	0.0001	0.0001	0.0001	0.0001	0.0001	0.0001	0.0001	0.0001	0.0001	0.0001	0.0001	0.0001	0.0001	0.0001	0.0001	0.0001	0.0001	0.0001	0.0001	0.0001	0.0001	0.0001	0.0001	0.0001	0.0001	0.0001	0.0001	0.0001	0.0001	0.0001	0.0001	0.0001	0.0001	0.0001	0.0001	0.0001	0.0869766	0.0001	0.173581
hsa-miR-34c-5p	0.0001	0.309566	0.10872	0.0001	0.482707	0.672335	0.38577	0.0001	0.0001	0.119811	0.288118	0.0001	0.0841759	0.332072	0.181104	0.0001	0.0001	0.0001	0.0879919	0.340865	0.504038	0.316005	0.0001	0.223167	0.0001	0.392548	0.0001	0.70109	0.0001	0.234104	0.522209	0.0933482	0.269126	0.0001	0.0001	0.0001	0.109659	0.0001	0.638574	0.0001	0.0001	0.0001	0.0840103	0.0879008	0.0001	0.0001	0.0001	0.0841036	0.0868406
hsa-miR-3529-3p	0.0001	0.0001	0.0001	0.0001	0.0001	0.0001	0.0001	0.0001	0.0001	0.0001	0.0001	0.0001	0.0001	0.0001	0.0001	0.0001	0.0001	0.0001	0.0001	0.0001	0.0001	0.0001	0.0001	0.0001	0.0001	0.0001	0.0001	0.0001	0.0001	0.0001	0.0001	0.0001	0.0001	0.0001	0.0001	0.0001	0.0001	0.0001	0.0001	0.0001	0.0001	0.0001	0.0001	0.0001	0.0001	0.0001	0.0001	0.0001	0.0001
hsa-miR-3529-5p	0.0001	0.0001	0.0001	0.0001	0.0001	0.0001	0.0001	0.0001	0.0001	0.0001	0.0001	0.0001	0.0001	0.0001	0.0001	0.0001	0.0001	0.0001	0.0001	0.0001	0.0001	0.0001	0.0001	0.0001	0.0001	0.0001	0.0001	0.0001	0.0001	0.0001	0.0001	0.0001	0.0001	0.0001	0.0001	0.0001	0.0001	0.0001	0.0001	0.0001	0.0001	0.0001	0.0001	0.0001	0.0001	0.0001	0.0001	0.0001	0.0001
hsa-miR-3591-3p	0.0001	0.0001	0.0001	0.0001	0.0001	0.0001	0.0001	0.0001	0.0001	0.0001	0.0001	0.0001	0.0001	0.0001	0.0001	0.0001	0.0001	0.0001	0.0001	0.0001	0.0001	0.0001	0.0001	0.0001	0.0001	0.0001	0.0001	0.0001	0.0001	0.0001	0.0001	0.0001	0.0001	0.0001	0.0001	0.0001	0.0001	0.0001	0.0001	0.0001	0.0001	0.0001	0.0001	0.0001	0.0001	0.0001	0.0001	0.0001	0.0001
hsa-miR-3591-5p	0.0001	0.0001	0.0001	0.0001	0.0001	0.0001	0.0001	0.0001	0.0001	0.0001	0.0001	0.0001	0.0001	0.0001	0.0001	0.0001	0.0001	0.0001	0.0001	0.0001	0.0001	0.0001	0.0001	0.0001	0.0001	0.0001	0.0001	0.0001	0.0001	0.0001	0.0001	0.0001	0.0001	0.0001	0.0001	0.0001	0.0001	0.0001	0.0001	0.0001	0.0001	0.0001	0.0001	0.0001	0.0001	0.0001	0.0001	0.0001	0.0001
hsa-miR-3605-3p	0.0001	0.386932	0.217339	0.106336	0.289664	0.420247	0.289353	0.27303	0.0001	0.119811	0.0001	0.0001	0.0001	0.332072	0.0906021	0.0001	0.0528218	0.0939282	0.175884	0.0001	0.0001	0.0001	0.108039	0.0001	0.0001	0.392548	0.0001	0.350595	0.186203	0.117102	0.208944	0.466341	0.0001	0.0001	0.0001	0.0001	0.0001	0.0001	0.0001	0.0001	0.0001	0.0001	0.0840103	0.0001	0.0001	0.0001	0.0001	0.0001	0.0001
hsa-miR-3605-5p	0.0731667	0.0001	0.0001	0.0001	0.0001	0.0001	0.0001	0.0001	0.0001	0.359233	0.0001	0.0001	0.0841759	0.132889	0.0001	0.0001	0.0001	0.0001	0.0001	0.0001	0.0001	0.0001	0.0001	0.0001	0.0001	0.294436	0.0001	0.0001	0.0001	0.0001	0.0001	0.0001	0.134613	0.0001	0.0001	0.0001	0.0731394	0.0001	0.127795	0.0591499	0.146604	0.0001	0.419651	0.0001	0.0001	0.116471	0.0869766	0.0001	0.0001
hsa-miR-3606-3p	0.0001	0.0001	0.0001	0.0001	0.0001	0.0001	0.0001	0.0001	0.0001	0.0001	0.0001	0.0001	0.0001	0.0001	0.0001	0.0001	0.0001	0.0001	0.0001	0.0001	0.0001	0.0001	0.0001	0.0001	0.0001	0.0001	0.0001	0.0001	0.0001	0.0001	0.0001	0.0001	0.0001	0.0001	0.0001	0.0001	0.0001	0.0001	0.0001	0.0001	0.0001	0.0001	0.0001	0.0001	0.0001	0.0001	0.0001	0.0001	0.0001
hsa-miR-3606-5p	0.0001	0.0001	0.0001	0.0001	0.0001	0.0001	0.0001	0.0001	0.0001	0.0001	0.0001	0.0001	0.0001	0.0001	0.0001	0.0001	0.0001	0.0001	0.0001	0.0001	0.0001	0.0001	0.0001	0.0001	0.0001	0.0001	0.0001	0.0001	0.0001	0.0001	0.0001	0.0001	0.0001	0.0001	0.0001	0.0001	0.0001	0.0001	0.0001	0.0001	0.0001	0.0001	0.0001	0.0001	0.0001	0.0001	0.0001	0.0001	0.0001
hsa-miR-3607-3p	0.0001	0.0001	0.0001	0.0001	0.0001	0.0001	0.0001	0.0001	0.0001	0.0001	0.0001	0.0001	0.0001	0.0001	0.0001	0.0001	0.0001	0.0001	0.0001	0.0001	0.0001	0.0001	0.0001	0.0001	0.0001	0.0001	0.0001	0.0001	0.0001	0.0001	0.0001	0.0001	0.0001	0.0001	0.0001	0.0001	0.0001	0.0001	0.0001	0.0001	0.0001	0.0001	0.0001	0.0001	0.0001	0.0001	0.0001	0.0001	0.0001
hsa-miR-3607-5p	0.0001	0.0001	0.0001	0.0001	0.0001	0.0001	0.0001	0.0001	0.0001	0.0001	0.0001	0.0001	0.0001	0.0001	0.0001	0.0001	0.0001	0.0001	0.0001	0.0001	0.0001	0.0001	0.0001	0.0001	0.0001	0.0001	0.0001	0.0001	0.0001	0.0001	0.0001	0.0001	0.0001	0.0001	0.0001	0.0001	0.0001	0.0001	0.0001	0.0001	0.0001	0.0001	0.0001	0.0001	0.0001	0.0001	0.0001	0.0001	0.0001
hsa-miR-3609	0.0001	0.0001	0.0001	0.0001	0.0001	0.0001	0.0001	0.0001	0.0001	0.0001	0.0001	0.0001	0.0001	0.0001	0.0001	0.0001	0.0001	0.0001	0.0001	0.0001	0.0001	0.0001	0.0001	0.0001	0.0001	0.0001	0.0001	0.0001	0.0001	0.0001	0.0001	0.0001	0.0001	0.0001	0.0001	0.0001	0.0001	0.0001	0.0001	0.0001	0.0001	0.0001	0.0001	0.0001	0.0001	0.0001	0.0001	0.0001	0.0001
hsa-miR-361-3p	2.77663	12.3787	12.3827	5.52436	14.8644	22.0158	8.96693	4.50345	10.2459	8.73901	9.31268	3.22024	3.36314	11.1544	10.9508	4.40248	4.42873	6.56808	13.3597	7.49693	8.0631	5.13355	10.4162	4.01531	3.28837	15.8942	5.19259	11.5664	7.44421	4.09517	14.6192	8.85868	2.95938	1.91194	3.61792	3.29159	1.93564	1.36329	34.8608	4.36979	3.80921	1.64944	7.13247	3.33653	4.82194	6.16774	6.6896	11.4246	7.45979
hsa-miR-361-5p	32.9532	119.144	90.4803	19.7599	85.9042	74.0299	66.9138	17.3312	31.2112	89.6637	19.0093	0.941372	9.16437	73.5651	98.6473	47.812	21.6688	20.267	58.4482	72.2423	54.4254	10.6619	25.8514	32.9583	10.4912	86.1424	17.2173	61.5996	23.449	24.2195	71.1114	54.3638	18.7647	19.7223	6.91415	11.4802	3.54251	1.67788	10.3434	21.4352	8.64384	5.54188	16.7822	23.0917	1.05855	20.1322	7.29773	26.2092	9.02113
hsa-miR-3610	0.0001	0.0001	0.0001	0.0001	0.0001	0.0001	0.0001	0.0001	0.0001	0.0001	0.0001	0.0001	0.0001	0.0001	0.0001	0.0001	0.0001	0.0001	0.0001	0.0001	0.0001	0.0001	0.0001	0.0001	0.0001	0.0001	0.0001	0.0001	0.0001	0.0001	0.0001	0.0001	0.0001	0.0001	0.0001	0.0001	0.0001	0.0001	0.0001	0.0001	0.0001	0.0001	0.0001	0.0001	0.0001	0.0001	0.0001	0.0001	0.0001
hsa-miR-3611	0.0001	0.0001	0.0001	0.0001	0.0001	0.252188	0.0001	0.0001	0.0001	0.0001	0.0001	0.0001	0.0001	0.0664944	0.0001	0.0001	0.0001	0.0001	0.0001	0.0001	0.0001	0.0001	0.0001	0.0001	0.0001	0.0001	0.0001	0.0001	0.0001	0.0001	0.0001	0.0001	0.0001	0.0001	0.0001	0.0001	0.0001	0.0001	0.0001	0.0001	0.0001	0.0001	0.0001	0.0001	0.0001	0.0001	0.0001	0.0001	0.0001
hsa-miR-3612	0.0001	0.0001	0.0001	0.0001	0.0001	0.0001	0.0001	0.0001	0.0001	0.0001	0.0001	0.0001	0.0001	0.0001	0.0001	0.0001	0.0001	0.0001	0.0001	0.0001	0.0001	0.0001	0.0001	0.0001	0.0001	0.0001	0.0001	0.0001	0.0001	0.0001	0.0001	0.0001	0.0001	0.0001	0.0001	0.0001	0.0001	0.0001	0.0001	0.0001	0.0001	0.0001	0.0001	0.0001	0.0001	0.0001	0.0001	0.0001	0.0001
hsa-miR-3613-3p	0.0731667	0.309566	0.325959	0.0001	0.0001	0.0841293	0.0001	0.0683326	0.0001	0.478945	0.0001	0.0001	0.0001	0.0001	0.0001	0.307243	0.210987	0.0001	0.0001	0.568042	0.252069	0.0790762	0.0001	0.111634	0.0001	0.196324	0.0001	0.525843	0.0001	0.117102	0.0001	0.0001	0.0001	0.0001	0.0001	0.0001	0.0001	0.0001	0.0001	0.0001	0.0001	0.0001	0.0001	0.0001	0.0001	0.0001	0.0001	0.0001	0.0868406
hsa-miR-3613-5p	0.292367	1.47006	1.30354	0.106336	0.67575	1.17651	0.675023	0.477728	0.0593241	2.63374	0.192112	0.0001	0.0001	0.0664944	4.2537	1.63819	0.105544	0.0001	0.175884	1.47675	0.881991	0.0790762	0.0540694	0.111634	0.0783921	1.37367	0.0001	0.876338	0.186203	0.0001	0.104522	0.746085	0.0001	0.0001	0.160892	0.0803803	0.0001	0.104961	0.0001	0.0001	0.0001	0.132047	0.251831	0.0001	0.0001	0.0001	0.0001	0.0001	0.0001
hsa-miR-3614-3p	0.0001	0.0001	0.0001	0.0001	0.0966215	0.252188	0.0001	0.0001	0.0001	0.0001	0.0001	0.0001	0.0001	0.0001	0.0001	0.102481	0.0001	0.0001	0.0001	0.0001	0.0001	0.0001	0.0001	0.0001	0.0001	0.0001	0.0001	0.0001	0.0931514	0.0001	0.0001	0.0001	0.0001	0.0001	0.0001	0.0001	0.0001	0.0001	0.0001	0.0001	0.0001	0.0001	0.0001	0.0001	0.0001	0.0001	0.0001	0.0001	0.0001
hsa-miR-3614-5p	0.0001	0.0001	0.0001	0.0001	0.0001	0.0001	0.0001	0.0001	0.0001	0.0001	0.0001	0.198263	0.0001	0.0001	0.0001	0.0001	0.0001	0.0001	0.0001	0.0001	0.252069	0.0001	0.0001	0.0001	0.0001	0.0001	0.0001	0.0877238	0.0001	0.0001	0.0001	0.0001	0.0673565	0.0001	0.0001	0.0001	0.0001	0.0001	0.0001	0.0001	0.0001	0.0001	0.0001	0.0001	0.0001	0.0001	0.0001	0.0001	0.0001
hsa-miR-3615	0.4385	1.08323	0.434579	0.956221	0.386186	1.4286	0.578605	0.0001	0.29622	0.359233	1.24818	0.148722	0.168252	0.929621	0.633614	0.307243	0.105544	0.469241	1.14269	0.227277	0.504038	0.0001	0.162008	0.0558668	0.0001	1.96234	0.683322	0.70109	0.837562	0.58511	1.35758	0.839334	0.605408	0.100723	0.0804959	0.160661	0.255738	0.314683	0.766269	0.649649	0.146604	0.263994	0.671382	0.0001	0.235312	0.232841	0.52136	0.252111	0.433803
hsa-miR-3616-3p	0.0001	0.0001	0.0001	0.0001	0.0001	0.0001	0.0001	0.0001	0.0001	0.0001	0.0001	0.0001	0.0001	0.0001	0.0001	0.0001	0.0001	0.0001	0.0001	0.0001	0.0001	0.0001	0.0001	0.0001	0.0001	0.0001	0.0001	0.0001	0.0001	0.0001	0.0001	0.0001	0.0001	0.0001	0.0001	0.0001	0.0001	0.0001	0.0001	0.0001	0.0001	0.0001	0.0001	0.0001	0.0001	0.0001	0.0001	0.0001	0.0001
hsa-miR-3616-5p	0.0001	0.0001	0.0001	0.0001	0.0001	0.0001	0.0001	0.0001	0.0001	0.0001	0.0001	0.0001	0.0001	0.0001	0.0001	0.0001	0.0001	0.0001	0.0001	0.0001	0.0001	0.0001	0.0001	0.0001	0.0001	0.0001	0.0001	0.0001	0.0001	0.0001	0.0001	0.0001	0.0001	0.0001	0.0001	0.0001	0.0001	0.0001	0.0001	0.0001	0.0001	0.0001	0.0001	0.0001	0.0001	0.0001	0.0001	0.0001	0.0001
hsa-miR-3617-3p	0.0001	0.0774664	0.0001	0.0001	0.0001	0.0001	0.0001	0.0001	0.0001	0.119811	0.0001	0.0001	0.0001	0.0664944	0.181104	0.0001	0.0001	0.0001	0.0001	0.0001	0.0001	0.0001	0.0001	0.0001	0.0001	0.0001	0.0001	0.0001	0.0001	0.0001	0.104522	0.0001	0.0001	0.0001	0.0001	0.0001	0.0001	0.0001	0.0001	0.0001	0.0001	0.0001	0.0001	0.0001	0.0001	0.0001	0.0001	0.0001	0.0001
hsa-miR-3617-5p	1.0961	5.33838	1.30354	1.16869	1.64096	2.68904	5.4959	1.02359	1.83605	4.3097	0.96016	0.396425	0.756783	3.519	2.98667	1.84296	0.738206	1.21987	2.90053	2.83981	1.6379	1.57962	0.539794	0.557768	1.17448	4.41514	0.683322	4.64416	1.11672	1.40412	5.53446	2.5178	0.538152	0.603839	0.160892	1.84655	0.255738	0.943849	0.0001	0.354399	0.512865	0.263994	2.18177	0.439104	0.823341	1.74566	0.608236	0.504122	1.04099
hsa-miR-3618	0.0001	0.0001	0.0001	0.0001	0.0001	0.0001	0.0001	0.0001	0.0001	0.0001	0.0001	0.0001	0.0001	0.0001	0.0001	0.0001	0.0001	0.0001	0.0001	0.0001	0.0001	0.0001	0.0001	0.0001	0.0001	0.0001	0.0001	0.0001	0.0001	0.0001	0.0001	0.0001	0.0001	0.0001	0.0001	0.0001	0.0001	0.0001	0.0001	0.0001	0.0001	0.0001	0.0001	0.0001	0.0001	0.0001	0.0001	0.0001	0.0001
hsa-miR-3619-3p	0.0001	0.0774664	0.0001	0.0001	0.0001	0.252188	0.0001	0.0001	0.0001	0.0001	0.0001	0.0001	0.0001	0.0001	0.0906021	0.0001	0.0001	0.0001	0.0001	0.0001	0.0001	0.0001	0.0001	0.0001	0.0001	0.0001	0.0001	0.175348	0.0001	0.0001	0.0001	0.0001	0.0001	0.0001	0.0001	0.0001	0.0001	0.0001	0.0001	0.0001	0.0001	0.0001	0.0001	0.0001	0.0001	0.0001	0.0001	0.0001	0.0001
hsa-miR-3619-5p	0.0001	0.0001	0.0001	0.0001	0.0001	0.0001	0.0001	0.0001	0.0001	0.0001	0.0001	0.0496406	0.0001	0.0001	0.0001	0.0001	0.0001	0.0001	0.175884	0.0001	0.0001	0.0001	0.0001	0.0001	0.0001	0.0001	0.0001	0.175348	0.0001	0.0001	0.0001	0.0001	0.0001	0.0001	0.0001	0.0001	0.0001	0.0001	0.0001	0.0591499	0.0001	0.0001	0.0001	0.0001	0.0001	0.0001	0.0001	0.0001	0.0001
hsa-miR-362-3p	0.0731667	1.47006	1.0863	0.106336	0.193143	0.420247	0.38577	0.341263	0.236996	0.957789	0.48013	0.0001	0.0001	1.26159	1.99115	0.307243	0.105544	0.187756	0.0001	1.13598	0.881991	0.789862	0.323916	0.725069	0.156684	0.294436	0.273389	0.350595	0.279254	0.234104	0.522209	0.373093	0.0001	0.30197	0.0001	0.0001	0.109659	0.0001	0.638574	0.0001	0.0733521	0.132047	0.167921	0.263502	0.235312	0.0001	0.0869766	0.420118	0.0001
hsa-miR-362-5p	0.0001	0.0001	0.0001	0.0001	0.0966215	0.0841293	0.0001	0.0001	0.0001	0.0001	0.0001	0.0001	0.0841759	0.0001	0.181104	0.102481	0.0528218	0.0939282	0.263776	0.0001	0.252069	0.0001	0.0001	0.0558668	0.0783921	0.294436	0.0001	0.0001	0.0001	0.0001	0.0001	0.186596	0.0001	0.0001	0.0001	0.0001	0.0366197	0.0001	0.255489	0.0591499	0.0001	0.0001	0.167921	0.175702	0.0001	0.0001	0.173853	0.0001	0.0001
hsa-miR-3620-3p	0.0731667	0.154833	0.217339	0.106336	0.482707	0.0001	0.192935	0.0683326	0.29622	0.239522	0.0001	0.0001	0.0001	0.0664944	0.271606	0.204862	0.0528218	0.469241	0.0001	0.0001	0.0001	0.0001	0.215978	0.1674	0.0001	0.196324	0.0001	0.262971	0.0001	0.0001	0.104522	0.186596	0.201869	0.100723	0.160892	0.240941	0.0001	0.0001	0.0001	0.0001	0.0001	0.0001	0.0001	0.0879008	0.0001	0.0001	0.173853	0.168107	0.0001
hsa-miR-3620-5p	0.0001	0.0001	0.0001	0.0001	0.0001	0.0001	0.0001	0.0001	0.0001	0.0001	0.0001	0.0001	0.0001	0.0001	0.0001	0.0001	0.0001	0.0001	0.0001	0.0001	0.0001	0.0001	0.0001	0.0001	0.0783921	0.0001	0.0001	0.0001	0.0001	0.0001	0.0001	0.0001	0.0001	0.0001	0.0001	0.0001	0.0001	0.0001	0.0001	0.0001	0.0001	0.0001	0.0001	0.0001	0.0001	0.0001	0.0001	0.0001	0.0001
hsa-miR-3621	0.0001	0.0001	0.0001	0.0001	0.0001	0.0001	0.0001	0.0001	0.0001	0.0001	0.0001	0.0496406	0.0001	0.0001	0.0001	0.0001	0.0001	0.0001	0.0001	0.0001	0.0001	0.0001	0.0001	0.0001	0.0001	0.0001	0.0001	0.0001	0.0001	0.0001	0.0001	0.0001	0.0001	0.0001	0.0001	0.0001	0.0001	0.0001	0.0001	0.0001	0.0001	0.0001	0.0001	0.0001	0.0001	0.0001	0.0001	0.0841036	0.0001
hsa-miR-3622a-3p	0.0001	0.0001	0.0001	0.0001	0.0001	0.0001	0.0001	0.0001	0.0001	0.0001	0.0001	0.0001	0.0001	0.0001	0.0001	0.0001	0.0001	0.0001	0.0001	0.0001	0.0001	0.0001	0.0001	0.0001	0.0001	0.0001	0.0001	0.0001	0.0001	0.0001	0.0001	0.0001	0.0001	0.0001	0.0001	0.0001	0.0001	0.0001	0.0001	0.0001	0.0001	0.0001	0.0001	0.0001	0.0001	0.0001	0.0001	0.0001	0.0001
hsa-miR-3622a-5p	0.0001	0.0001	0.0001	0.0001	0.0001	0.0001	0.0001	0.0001	0.0001	0.0001	0.0001	0.0001	0.0001	0.0001	0.0001	0.0001	0.0001	0.0001	0.0001	0.0001	0.0001	0.0001	0.0001	0.0001	0.0001	0.0001	0.0001	0.0001	0.0001	0.0001	0.0001	0.0001	0.0001	0.0001	0.0001	0.0001	0.0001	0.0001	0.0001	0.0001	0.0001	0.0001	0.0001	0.0001	0.0001	0.0001	0.0001	0.0001	0.0001
hsa-miR-3622b-3p	0.0001	0.0001	0.0001	0.0001	0.0001	0.0001	0.0001	0.0001	0.0001	0.0001	0.0001	0.0001	0.0001	0.0001	0.0001	0.0001	0.0001	0.0001	0.0001	0.0001	0.0001	0.0001	0.0001	0.0001	0.0001	0.0001	0.0001	0.0001	0.0001	0.0001	0.0001	0.0001	0.0001	0.0001	0.0001	0.0001	0.0001	0.0001	0.0001	0.0001	0.0001	0.0001	0.0001	0.0001	0.0001	0.0001	0.0001	0.0001	0.0001
hsa-miR-3622b-5p	0.0001	0.0001	0.0001	0.0001	0.0001	0.0001	0.0001	0.0001	0.0001	0.0001	0.0001	0.0001	0.0001	0.0001	0.0001	0.0001	0.0001	0.0001	0.0001	0.0001	0.0001	0.0001	0.0001	0.0001	0.0001	0.0001	0.0001	0.0001	0.0001	0.0001	0.0001	0.0001	0.0001	0.0001	0.0001	0.0001	0.0001	0.0001	0.0001	0.0001	0.0001	0.0001	0.0001	0.0001	0.0001	0.0001	0.0001	0.0001	0.0001
hsa-miR-363-3p	2.6305	11.9145	6.84314	0.849986	7.91486	7.89886	5.01381	1.50122	1.77682	8.14046	2.97629	0.693669	1.51347	9.36171	14.0279	5.52867	1.05454	0.750726	7.20724	6.58822	5.41743	1.42167	1.51124	1.89617	0.626436	8.33962	0.478356	5.69565	2.04723	1.17012	4.17697	5.78149	0.807178	0.805086	0.723663	0.401501	0.292257	1.78274	3.06477	0.708699	1.24539	0.461915	1.17484	0.790307	0.705736	0.931065	0.347606	1.26015	1.38795
hsa-miR-363-5p	0.0001	0.0001	0.651818	0.0001	0.193143	0.0001	0.0001	0.0001	0.118548	0.0001	0.0001	0.0001	0.0001	0.0001	0.0001	0.0001	0.0001	0.0001	0.0001	0.0001	0.0001	0.0001	0.0001	0.0001	0.0001	0.0001	0.0001	0.0001	0.0001	0.0001	0.104522	0.0001	0.0001	0.0001	0.0001	0.0001	0.0001	0.0001	0.0001	0.0001	0.0001	0.0001	0.0001	0.0001	0.0001	0.0001	0.0001	0.0841036	0.0001
hsa-miR-3646	0.0001	0.0001	0.0001	0.0001	0.0001	0.0001	0.0001	0.0001	0.0001	0.0001	0.0001	0.0001	0.0001	0.0001	0.0001	0.0001	0.0001	0.0001	0.0001	0.0001	0.0001	0.0001	0.0001	0.0001	0.0001	0.0001	0.0001	0.0001	0.0001	0.0001	0.0001	0.0001	0.0001	0.0001	0.0001	0.0001	0.0001	0.0001	0.0001	0.0001	0.0001	0.0001	0.0001	0.0001	0.0001	0.0001	0.0001	0.0001	0.0001
hsa-miR-3648	0.0732667	0.0002	0.0002	0.0002	0.0002	0.0842293	0.0002	0.0002	0.118648	0.0002	0.0002	0.0497406	0.0002	0.0002	0.0002	0.0002	0.0002	0.0002	0.0002	0.0002	0.0002	0.0002	0.0002	0.0002	0.0002	0.0002	0.0002	0.175448	0.0002	0.0002	0.0002	0.0002	0.0002	0.0002	0.0002	0.0002	0.0367197	0.0002	0.127895	0.0002	0.0002	0.0002	0.0002	0.0002	0.0002	0.0002	0.0002	0.0002	0.0002
hsa-miR-3649	0.0001	0.0001	0.0001	0.0001	0.0001	0.0001	0.0001	0.0001	0.0001	0.0001	0.0001	0.0001	0.0001	0.0001	0.0001	0.0001	0.0001	0.0001	0.0001	0.0001	0.0001	0.0001	0.0001	0.0001	0.0001	0.0001	0.0001	0.0001	0.0001	0.0001	0.0001	0.0001	0.0001	0.0001	0.0001	0.0001	0.0001	0.0001	0.0001	0.0001	0.0001	0.0001	0.0001	0.0001	0.0001	0.0001	0.0001	0.0001	0.0001
hsa-miR-3650	0.0001	0.0001	0.0001	0.0001	0.0001	0.0001	0.0001	0.0001	0.0001	0.0001	0.0001	0.0001	0.0001	0.0001	0.0001	0.0001	0.0001	0.0001	0.0001	0.0001	0.0001	0.0001	0.0001	0.0001	0.0001	0.0001	0.0001	0.0001	0.0001	0.0001	0.0001	0.0001	0.0001	0.0001	0.0001	0.0001	0.0001	0.0001	0.0001	0.0001	0.0001	0.0001	0.0001	0.0001	0.0001	0.0001	0.0001	0.0001	0.0001
hsa-miR-3651	0.0001	0.0001	0.0001	0.0001	0.0001	0.0001	0.0001	0.0001	0.0001	0.0001	0.0001	0.0001	0.0001	0.0001	0.0001	0.0001	0.0001	0.0001	0.0001	0.0001	0.0001	0.0001	0.0001	0.0001	0.0001	0.0001	0.0001	0.0001	0.0001	0.0001	0.0001	0.0001	0.0001	0.0001	0.0001	0.0001	0.0001	0.0001	0.0001	0.0001	0.0001	0.0001	0.0001	0.0001	0.0001	0.0001	0.0001	0.0001	0.0001
hsa-miR-3652	0.0001	0.0001	0.0001	0.0001	0.0001	0.0001	0.0001	0.0001	0.0001	0.0001	0.0001	0.0001	0.0001	0.0001	0.0001	0.0001	0.0001	0.0001	0.0001	0.0001	0.0001	0.0001	0.0001	0.0001	0.0001	0.0001	0.0001	0.0001	0.0001	0.0001	0.0001	0.0001	0.0001	0.0001	0.0001	0.0001	0.0001	0.0001	0.0001	0.0001	0.0001	0.0001	0.0001	0.0001	0.0001	0.0001	0.0001	0.0001	0.0001
hsa-miR-3653-3p	0.0001	0.0001	0.0001	0.0001	0.0001	0.0001	0.0001	0.0001	0.0001	0.0001	0.0001	0.0001	0.0001	0.0001	0.0001	0.0001	0.0001	0.0001	0.0001	0.0001	0.0001	0.0001	0.0001	0.0001	0.0001	0.0001	0.0001	0.0001	0.0001	0.0001	0.0001	0.0001	0.0001	0.0001	0.0001	0.0001	0.0001	0.0001	0.0001	0.0001	0.0001	0.0001	0.0001	0.0001	0.0001	0.0001	0.0001	0.0001	0.0001
hsa-miR-3653-5p	0.0001	0.0001	0.0001	0.0001	0.0001	0.0001	0.0001	0.0001	0.0001	0.0001	0.0001	0.0001	0.0001	0.0001	0.0001	0.0001	0.0001	0.0001	0.0001	0.0001	0.0001	0.0001	0.0001	0.0001	0.0001	0.0001	0.0001	0.0001	0.0001	0.0001	0.0001	0.0001	0.0001	0.0001	0.0001	0.0001	0.0001	0.0001	0.0001	0.0001	0.0001	0.0001	0.0001	0.0001	0.0001	0.0001	0.0001	0.0001	0.0001
hsa-miR-3654	0.0001	0.0001	0.0001	0.0001	0.0001	0.0001	0.0001	0.0001	0.0001	0.0001	0.0001	0.0001	0.0001	0.0001	0.0001	0.0001	0.0001	0.0001	0.0001	0.0001	0.0001	0.0001	0.0001	0.0001	0.0001	0.0001	0.0001	0.0001	0.0001	0.0001	0.0001	0.0001	0.0001	0.0001	0.0001	0.0001	0.0001	0.0001	0.0001	0.0001	0.0001	0.0001	0.0001	0.0001	0.0001	0.0001	0.0001	0.0001	0.0001
hsa-miR-3655	0.0001	0.0001	0.0001	0.0001	0.0001	0.0001	0.0001	0.0001	0.0001	0.0001	0.0001	0.0001	0.0001	0.0001	0.0001	0.0001	0.0001	0.0001	0.0001	0.0001	0.0001	0.0001	0.0001	0.0001	0.0001	0.0001	0.0001	0.0001	0.0001	0.0001	0.0001	0.0001	0.0001	0.0001	0.0001	0.0001	0.0001	0.0001	0.0001	0.0001	0.0001	0.0001	0.0001	0.0001	0.0001	0.0001	0.0001	0.0001	0.0001
hsa-miR-3656	0.0731667	0.851131	0.10872	0.531278	0.289664	0.756364	0.0965175	0.0683326	0.177772	0.598656	0.48013	0.0001	0.420479	0.265678	0.362108	0.614385	0.369153	0.375413	0.615343	0.68163	0.756007	0.473957	0.162008	0.223167	0.156684	1.37367	0.0001	1.05159	0.65146	0.702112	1.14874	0.373093	0.470895	0.100723	0.160892	0.160661	0.255738	0.209822	1.02166	0.354399	0.586117	0.0660736	0.335741	0.175702	0.470524	0.581953	0.26073	0.672129	0.260322
hsa-miR-3657	0.0001	0.0774664	0.0001	0.0001	0.0001	0.0001	0.0001	0.0001	0.0001	0.0001	0.0001	0.0001	0.0001	0.0001	0.0001	0.102481	0.0001	0.0001	0.0001	0.0001	0.0001	0.0001	0.0001	0.0001	0.0001	0.0001	0.0001	0.0001	0.0001	0.0001	0.0001	0.0001	0.0001	0.0001	0.0001	0.0001	0.0001	0.0001	0.0001	0.0001	0.0001	0.0001	0.0001	0.0001	0.0001	0.0001	0.0869766	0.0001	0.0001
hsa-miR-3658	0.0001	0.0001	0.0001	0.0001	0.0001	0.0001	0.0001	0.0001	0.0001	0.0001	0.0001	0.0001	0.0001	0.0001	0.0001	0.0001	0.0001	0.0001	0.0001	0.0001	0.0001	0.0001	0.0001	0.0001	0.0001	0.0001	0.0001	0.0001	0.0001	0.0001	0.0001	0.0001	0.0001	0.0001	0.0001	0.0001	0.0001	0.0001	0.0001	0.0001	0.0001	0.0001	0.0001	0.0001	0.0001	0.0001	0.0001	0.0001	0.0001
hsa-miR-3659	0.0001	0.0001	0.0001	0.0001	0.0001	0.0001	0.0001	0.0001	0.0001	0.0001	0.0001	0.0001	0.0001	0.0001	0.0001	0.0001	0.0001	0.0001	0.0001	0.0001	0.0001	0.0001	0.0001	0.0001	0.0001	0.0001	0.0001	0.0001	0.0001	0.0001	0.0001	0.0001	0.0001	0.0001	0.0001	0.0001	0.0001	0.0001	0.0001	0.0001	0.0001	0.0001	0.0001	0.0001	0.0001	0.0001	0.0001	0.0001	0.0001
hsa-miR-365a-3p	0.4385	1.77953	1.0863	0.425043	1.25488	5.46201	0.675023	0.204798	0.29622	1.0775	1.15217	0.148722	0.0841759	0.929621	0.633614	0.307243	0.0528218	0.469241	0.966911	0.568042	0.881991	0.316005	1.61918	0.223167	0.0783921	2.74724	0.205067	1.40208	1.30282	1.52113	1.46201	1.02583	0.201869	0.100723	0.40208	0.401501	0.109659	0.0001	3.83094	0.0591499	0.0733521	0.132047	0.251831	0.0001	0.0001	0.116471	0.434483	0.924139	0.433803
hsa-miR-365a-5p	0.0001	0.0001	0.0001	0.0001	0.0001	0.0001	0.0965175	0.0001	0.0001	0.0001	0.0001	0.0001	0.0001	0.0001	0.0001	0.0001	0.0001	0.0001	0.0001	0.0001	0.0001	0.0001	0.0001	0.0001	0.0001	0.0001	0.0001	0.0001	0.0001	0.234104	0.0001	0.0001	0.0001	0.0001	0.0001	0.0001	0.0001	0.0001	0.0001	0.0001	0.0001	0.0001	0.0001	0.0001	0.0001	0.0001	0.0001	0.0001	0.0001
hsa-miR-365b-3p	0.292367	1.1606	0.977678	0.425043	0.67575	4.95783	0.482188	0.27303	0.29622	1.31692	0.384124	0.0496406	0.0841759	0.332072	0.362108	0.409624	0.105544	0.187756	1.0548	0.227277	0.504038	0.158052	1.51124	0.1674	0.156684	1.96234	0.410033	1.66495	1.30282	0.819115	2.4018	0.279845	0.201869	0.0001	0.40208	0.0803803	0.0731394	0.0001	4.72481	0.0591499	0.146604	0.132047	0.503562	0.0879008	0.117706	0.0001	0.26073	1.17615	0.694025
hsa-miR-365b-5p	0.0001	0.0001	0.0001	0.0001	0.0001	0.0001	0.0001	0.0001	0.0001	0.0001	0.0001	0.0001	0.0001	0.0664944	0.0001	0.0001	0.0001	0.0001	0.0001	0.0001	0.0001	0.0001	0.0001	0.0001	0.0001	0.0001	0.0001	0.0001	0.0001	0.0001	0.0001	0.0001	0.0001	0.0001	0.0001	0.0001	0.0001	0.0001	0.0001	0.0001	0.0001	0.0001	0.0001	0.0001	0.0001	0.0001	0.0001	0.0001	0.0001
hsa-miR-3660	0.0001	0.0001	0.0001	0.0001	0.0001	0.0001	0.0001	0.0001	0.0001	0.0001	0.0001	0.0001	0.0001	0.0001	0.0001	0.0001	0.0001	0.0001	0.0001	0.0001	0.0001	0.0001	0.0001	0.0001	0.0001	0.0001	0.0001	0.0001	0.0001	0.0001	0.0001	0.0001	0.0001	0.0001	0.0001	0.0001	0.0001	0.0001	0.0001	0.0001	0.0001	0.0001	0.0001	0.0001	0.0001	0.0001	0.0001	0.0001	0.0001
hsa-miR-3661	0.0001	0.0001	0.0001	0.0001	0.193143	0.0001	0.0001	0.0683326	0.0001	0.0001	0.0001	0.0496406	0.0841759	0.0001	0.181104	0.102481	0.0528218	0.0001	0.0879919	0.0001	0.0001	0.0790762	0.0001	0.0558668	0.0783921	0.0001	0.0001	0.0001	0.0001	0.0001	0.0001	0.0001	0.134613	0.30197	0.0001	0.0001	0.0001	0.0001	0.0001	0.0001	0.0001	0.0660736	0.0001	0.0001	0.0001	0.0001	0.173853	0.0001	0.0001
hsa-miR-3662	0.0001	0.0001	0.0001	0.0001	0.0001	0.0001	0.0001	0.0001	0.0001	0.0001	0.0001	0.0001	0.0001	0.0001	0.0001	0.0001	0.0001	0.0001	0.0001	0.0001	0.0001	0.0001	0.0001	0.0001	0.0001	0.0001	0.0001	0.0001	0.0001	0.0001	0.0001	0.0001	0.0001	0.0001	0.0001	0.0001	0.0001	0.0001	0.0001	0.0001	0.0001	0.0001	0.0001	0.0001	0.0001	0.0001	0.0001	0.0001	0.0001
hsa-miR-3663-3p	0.0001	0.0001	0.0001	0.0001	0.0001	0.0001	0.0001	0.0001	0.0001	0.0001	0.0001	0.0001	0.0001	0.0001	0.0001	0.0001	0.0001	0.0001	0.0001	0.0001	0.0001	0.0001	0.0001	0.0001	0.0001	0.0001	0.0001	0.0001	0.0001	0.0001	0.0001	0.0001	0.0001	0.0001	0.0001	0.0001	0.0001	0.0001	0.0001	0.0001	0.0001	0.0001	0.0001	0.0001	0.0001	0.0001	0.0001	0.0001	0.0001
hsa-miR-3663-5p	0.0001	0.0001	0.0001	0.0001	0.0001	0.0001	0.0001	0.0001	0.0001	0.0001	0.0001	0.0001	0.0001	0.0001	0.0001	0.0001	0.0001	0.0001	0.0001	0.0001	0.0001	0.0001	0.0001	0.0001	0.0001	0.0001	0.0001	0.0001	0.0001	0.0001	0.0001	0.0001	0.0001	0.0001	0.0001	0.0001	0.0001	0.0001	0.0001	0.0001	0.0001	0.0001	0.0001	0.0001	0.0001	0.0001	0.0001	0.0001	0.0001
hsa-miR-3664-3p	0.0001	0.0001	0.0001	0.0001	0.0001	0.0001	0.0001	0.0001	0.0001	0.0001	0.0001	0.0001	0.0001	0.0001	0.0001	0.0001	0.0001	0.0001	0.0001	0.0001	0.0001	0.0001	0.0001	0.0001	0.0001	0.0001	0.0001	0.0001	0.0001	0.0001	0.0001	0.0001	0.0001	0.0001	0.0001	0.0001	0.0001	0.0001	0.0001	0.0001	0.0001	0.0001	0.0001	0.0001	0.0001	0.0001	0.0001	0.0001	0.0001
hsa-miR-3664-5p	0.0001	0.0001	0.0001	0.0001	0.0001	0.0001	0.0001	0.0001	0.0001	0.0001	0.0001	0.0001	0.0001	0.0001	0.0001	0.0001	0.0001	0.0001	0.0001	0.0001	0.0001	0.0001	0.0001	0.0001	0.0001	0.0001	0.0001	0.0001	0.0001	0.0001	0.0001	0.0001	0.0001	0.0001	0.0001	0.0001	0.0001	0.0001	0.0001	0.0001	0.0001	0.0001	0.0001	0.0001	0.0001	0.0001	0.0001	0.0001	0.0001
hsa-miR-3665	0.0001	0.0001	0.0001	0.0001	0.0001	0.0001	0.0001	0.0001	0.0001	0.0001	0.0001	0.0001	0.0001	0.0001	0.0001	0.0001	0.0001	0.0001	0.0001	0.0001	0.0001	0.0001	0.0001	0.0001	0.0001	0.0001	0.0001	0.0001	0.0001	0.0001	0.0001	0.0001	0.0001	0.0001	0.0001	0.0001	0.0001	0.0001	0.0001	0.0001	0.0001	0.0001	0.0001	0.0001	0.0001	0.0001	0.0001	0.0001	0.0001
hsa-miR-3666	0.0001	0.0001	0.0001	0.0001	0.0001	0.0001	0.0001	0.0001	0.0001	0.0001	0.0001	0.0001	0.0001	0.0001	0.0001	0.0001	0.0001	0.0001	0.0001	0.0001	0.0001	0.0001	0.0001	0.0001	0.0001	0.0001	0.0001	0.0001	0.0001	0.0001	0.0001	0.0001	0.0001	0.0001	0.0001	0.0001	0.0001	0.0001	0.0001	0.0001	0.0001	0.0001	0.0001	0.0001	0.0001	0.0001	0.0001	0.0001	0.0001
hsa-miR-3667-3p	0.0001	0.154833	0.217339	0.0001	0.67575	0.0001	0.192935	0.136565	0.0001	0.0001	0.096106	0.0001	0.0001	0.132889	0.181104	0.204862	0.158266	0.0939282	0.351668	0.0001	0.0001	0.0001	0.0001	0.0001	0.0001	0.784996	0.0001	0.438219	0.186203	0.0001	0.208944	0.0933482	0.0001	0.100723	0.0001	0.0001	0.0731394	0.104961	0.255489	0.1182	0.0001	0.0001	0.0840103	0.0001	0.0001	0.0001	0.0001	0.0001	0.0868406
hsa-miR-3667-5p	0.146233	0.0001	0.10872	0.0001	0.193143	0.0001	0.0001	0.136565	0.29622	0.359233	0.192112	0.0496406	0.168252	0.332072	0.0001	0.0001	0.105544	0.0001	0.175884	0.113688	0.0001	0.0001	0.0540694	0.1674	0.0001	0.392548	0.136744	0.175348	0.186203	0.0001	0.313365	0.0933482	0.0001	0.0001	0.0001	0.0001	0.0366197	0.209822	0.893963	0.0001	0.0733521	0.0001	0.755293	0.0001	0.0001	0.349212	0.0001	0.0001	0.173581
hsa-miR-3668	0.0001	0.0001	0.0001	0.0001	0.0001	0.0001	0.0001	0.0001	0.0001	0.0001	0.0001	0.0001	0.0001	0.0001	0.0001	0.0001	0.0001	0.0001	0.0001	0.0001	0.0001	0.0001	0.0001	0.0001	0.0001	0.0001	0.0001	0.0001	0.0001	0.0001	0.0001	0.0001	0.0001	0.0001	0.0001	0.0001	0.0001	0.0001	0.0001	0.0001	0.0001	0.0001	0.0001	0.0001	0.0001	0.0001	0.0001	0.0001	0.0001
hsa-miR-367-3p	0.0001	0.0001	0.0001	0.0001	0.0001	0.0001	0.0001	0.0001	0.0001	0.0001	0.0001	0.0001	0.0001	0.0001	0.0001	0.0001	0.0001	0.0001	0.0001	0.0001	0.0001	0.0001	0.0001	0.0001	0.0001	0.0001	0.0001	0.0001	0.0001	0.0001	0.0001	0.0001	0.0001	0.0001	0.0001	0.0001	0.0001	0.0001	0.0001	0.0001	0.0001	0.0001	0.0001	0.0001	0.0001	0.0001	0.0001	0.0001	0.0001
hsa-miR-367-5p	0.0001	0.0001	0.0001	0.0001	0.0001	0.0001	0.0001	0.0001	0.0001	0.0001	0.0001	0.0001	0.0001	0.0001	0.0001	0.0001	0.0001	0.0001	0.0001	0.0001	0.0001	0.0001	0.0001	0.0001	0.0001	0.0001	0.0001	0.0001	0.0001	0.0001	0.0001	0.0001	0.0001	0.0001	0.0001	0.0001	0.0001	0.0001	0.0001	0.0001	0.0001	0.0001	0.0001	0.0001	0.0001	0.0001	0.0001	0.0001	0.0001
hsa-miR-3670	0.0004	0.0004	0.0004	0.0004	0.0004	0.0004	0.0004	0.0004	0.0004	0.0004	0.0004	0.0004	0.0004	0.0004	0.0004	0.0004	0.0004	0.0004	0.0004	0.0004	0.0004	0.0004	0.0004	0.0004	0.0004	0.0004	0.0004	0.0004	0.0004	0.0004	0.0004	0.0004	0.0004	0.0004	0.0004	0.0004	0.0004	0.0004	0.0004	0.0004	0.0004	0.0004	0.0004	0.0004	0.0004	0.0004	0.0004	0.0004	0.0004
hsa-miR-3671	0.0001	0.0001	0.0001	0.0001	0.0001	0.0001	0.0001	0.0001	0.0001	0.0001	0.0001	0.0001	0.0001	0.0001	0.0001	0.0001	0.0001	0.0001	0.0001	0.0001	0.0001	0.0001	0.0001	0.0001	0.0001	0.0001	0.0001	0.0001	0.0001	0.0001	0.0001	0.0001	0.0001	0.0001	0.0001	0.0001	0.0001	0.0001	0.0001	0.0001	0.0001	0.0001	0.0001	0.0001	0.0001	0.0001	0.0001	0.0001	0.0001
hsa-miR-3672	0.0001	0.0001	0.0001	0.0001	0.0001	0.0001	0.0001	0.0001	0.0001	0.0001	0.0001	0.0001	0.0001	0.0001	0.0001	0.0001	0.0001	0.0001	0.0001	0.0001	0.0001	0.0001	0.0001	0.0001	0.0001	0.0001	0.0001	0.0001	0.0001	0.0001	0.0001	0.0001	0.0001	0.0001	0.0001	0.0001	0.0001	0.0001	0.0001	0.0001	0.0001	0.0001	0.0001	0.0001	0.0001	0.0001	0.0001	0.0001	0.0001
hsa-miR-3674	0.0001	0.0001	0.0001	0.0001	0.0001	0.0001	0.0001	0.0001	0.0001	0.0001	0.0001	0.0001	0.0001	0.0001	0.0001	0.0001	0.0001	0.0001	0.0001	0.0001	0.0001	0.0001	0.0001	0.0001	0.0001	0.0001	0.0001	0.0001	0.0001	0.0001	0.0001	0.0001	0.0001	0.0001	0.0001	0.0001	0.0001	0.0001	0.0001	0.0001	0.0001	0.0001	0.0001	0.0001	0.0001	0.0001	0.0001	0.0001	0.0001
hsa-miR-3675-3p	0.0001	0.0001	0.0001	0.0001	0.0001	0.0001	0.0001	0.0001	0.0001	0.0001	0.0001	0.0001	0.0001	0.0001	0.0001	0.0001	0.0001	0.0001	0.0001	0.0001	0.0001	0.0001	0.0001	0.0001	0.0001	0.0001	0.0001	0.0001	0.0001	0.0001	0.0001	0.0001	0.0001	0.0001	0.0001	0.0001	0.0001	0.0001	0.0001	0.0001	0.0001	0.0001	0.0001	0.0001	0.0001	0.0001	0.0001	0.0001	0.0001
hsa-miR-3675-5p	0.0001	0.0001	0.0001	0.0001	0.0001	0.0001	0.0001	0.0001	0.0001	0.0001	0.0001	0.0001	0.0001	0.0001	0.0906021	0.0001	0.105544	0.0001	0.0001	0.0001	0.0001	0.0001	0.0001	0.0001	0.0001	0.0001	0.0001	0.0001	0.0001	0.0001	0.0001	0.0001	0.0001	0.0001	0.0001	0.0001	0.0001	0.0001	0.0001	0.0001	0.0001	0.0001	0.0001	0.0001	0.0001	0.0001	0.0001	0.0001	0.0001
hsa-miR-3677-3p	0.0001	0.232199	0.0001	0.106336	0.0001	0.0001	0.0965175	0.0001	0.0001	0.0001	0.192112	0.0496406	0.0001	0.0664944	0.362108	0.0001	0.0001	0.0001	0.0001	0.0001	0.0001	0.0001	0.0540694	0.0558668	0.0001	0.0001	0.0001	0.0877238	0.0001	0.117102	0.0001	0.0933482	0.0001	0.0001	0.0001	0.0001	0.0366197	0.0001	0.0001	0.0591499	0.0001	0.0001	0.0001	0.0001	0.0001	0.0001	0.173853	0.0001	0.0868406
hsa-miR-3677-5p	0.0001	0.0001	0.0001	0.0001	0.0001	0.0001	0.0001	0.0001	0.0001	0.0001	0.0001	0.0001	0.0001	0.0001	0.0001	0.0001	0.0001	0.0001	0.0001	0.0001	0.0001	0.0001	0.0001	0.0001	0.0001	0.0001	0.0001	0.0001	0.0001	0.0001	0.0001	0.0001	0.0001	0.0001	0.0001	0.0001	0.0001	0.0001	0.0001	0.0001	0.0001	0.0001	0.0001	0.0001	0.0001	0.0001	0.0001	0.0001	0.0001
hsa-miR-3678-3p	0.0001	0.0001	0.0001	0.0001	0.0001	0.0001	0.0001	0.0001	0.0001	0.0001	0.0001	0.0001	0.0001	0.0001	0.0001	0.0001	0.0001	0.0001	0.0001	0.0001	0.0001	0.0001	0.0001	0.0558668	0.0001	0.0001	0.0001	0.0001	0.0001	0.0001	0.0001	0.0001	0.0001	0.0001	0.0001	0.0001	0.0001	0.0001	0.0001	0.0001	0.0001	0.0001	0.0001	0.0001	0.0001	0.0001	0.0001	0.0001	0.0001
hsa-miR-3678-5p	0.0001	0.0001	0.0001	0.0001	0.0001	0.0001	0.0001	0.0001	0.0001	0.0001	0.0001	0.0001	0.0001	0.0001	0.0001	0.0001	0.0001	0.0001	0.0001	0.0001	0.0001	0.0001	0.0001	0.0001	0.0001	0.0001	0.0001	0.0001	0.0001	0.0001	0.0001	0.0001	0.0001	0.0001	0.0001	0.0001	0.0001	0.0001	0.0001	0.0001	0.0001	0.0001	0.0001	0.0001	0.0001	0.0001	0.0001	0.0001	0.0001
hsa-miR-3679-3p	0.0001	0.0001	0.0001	0.0001	0.0001	0.0001	0.0965175	0.0001	0.0001	0.0001	0.0001	0.0001	0.0001	0.0664944	0.0001	0.0001	0.0001	0.0001	0.0001	0.113688	0.0001	0.0001	0.0001	0.0001	0.0001	0.0001	0.0001	0.0001	0.0001	0.0001	0.0001	0.0001	0.0001	0.0001	0.0001	0.0001	0.0001	0.0001	0.0001	0.0001	0.0001	0.0001	0.0001	0.0001	0.0001	0.0001	0.0001	0.0001	0.0001
hsa-miR-3679-5p	0.6577	1.08323	1.19492	0.849986	0.965315	0.252188	0.192935	0.614194	0.414669	1.79577	1.15217	0.198263	0.420479	1.72635	0.633614	1.12629	0.632762	0.375413	0.703235	0.568042	1.13396	0.552934	0.431855	0.613535	0.234976	0.784996	0.683322	0.350595	0.837562	0.468108	2.19296	1.02583	0.739921	0.603839	0.0001	0.160661	0.109659	0.104961	0.0001	0.2363	0.512865	0.132047	0.587472	0.351303	0.823341	0.232841	0.26073	1.17615	0.607284
hsa-miR-3680-3p	0.0002	0.0002	0.0002	0.0002	0.0002	0.0002	0.0002	0.0002	0.0002	0.0002	0.0002	0.0002	0.0002	0.0002	0.0002	0.0002	0.0002	0.0002	0.0002	0.0002	0.0002	0.0002	0.0002	0.0559668	0.0002	0.0002	0.0685222	0.0002	0.0002	0.0002	0.0002	0.0002	0.0002	0.0002	0.0002	0.0002	0.0002	0.0002	0.0002	0.0002	0.0002	0.0002	0.0002	0.0002	0.0002	0.0002	0.0002	0.0002	0.0002
hsa-miR-3680-5p	0.0002	0.0002	0.0002	0.0002	0.289764	0.0002	0.0002	0.0684326	0.0002	0.0002	0.0002	0.0002	0.0002	0.0002	0.0002	0.0002	0.0002	0.0002	0.0002	0.227377	0.0002	0.0002	0.0002	0.0002	0.0002	0.196424	0.0002	0.0002	0.0002	0.0002	0.0002	0.0002	0.0002	0.0002	0.0002	0.0002	0.0002	0.0002	0.0002	0.0002	0.0002	0.0002	0.0002	0.0002	0.0002	0.0002	0.0002	0.0002	0.0002
hsa-miR-3681-3p	0.0001	0.0001	0.0001	0.0001	0.193143	0.0001	0.0965175	0.0001	0.0001	0.0001	0.0001	0.0001	0.0001	0.0001	0.0001	0.0001	0.0001	0.0001	0.0001	0.0001	0.0001	0.0001	0.0001	0.0001	0.0001	0.0001	0.0001	0.0001	0.0001	0.0001	0.0001	0.0001	0.0001	0.0001	0.0001	0.0001	0.0001	0.0001	0.0001	0.0001	0.0001	0.0001	0.0001	0.0001	0.0001	0.0001	0.0001	0.0001	0.0001
hsa-miR-3681-5p	0.0001	0.0001	0.0001	0.0001	0.0001	0.0001	0.0001	0.0001	0.0001	0.0001	0.0001	0.0001	0.0001	0.0001	0.0001	0.0001	0.0001	0.0001	0.0001	0.0001	0.0001	0.0001	0.0001	0.0001	0.0001	0.0001	0.0001	0.0001	0.0001	0.0001	0.0001	0.0001	0.0001	0.0001	0.0001	0.0001	0.0001	0.0001	0.0001	0.0001	0.0001	0.0001	0.0001	0.0001	0.0001	0.0001	0.0001	0.0001	0.0001
hsa-miR-3682-3p	0.0001	0.0001	0.0001	0.0001	0.0966215	0.0001	0.0001	0.0001	0.0001	0.0001	0.0001	0.0001	0.0001	0.0001	0.0001	0.0001	0.0001	0.0001	0.0001	0.0001	0.0001	0.0001	0.0001	0.0001	0.0001	0.0001	0.0001	0.0001	0.0001	0.0001	0.0001	0.0001	0.0001	0.0001	0.0001	0.0001	0.0001	0.0001	0.0001	0.0001	0.0001	0.0001	0.0001	0.0001	0.0001	0.0001	0.0001	0.0001	0.0001
hsa-miR-3682-5p	0.0001	0.0001	0.0001	0.0001	0.0001	0.0001	0.0001	0.0001	0.0001	0.0001	0.0001	0.0001	0.0001	0.0001	0.0001	0.0001	0.0001	0.0001	0.0001	0.0001	0.0001	0.0001	0.0001	0.0001	0.0001	0.0001	0.0001	0.0001	0.0001	0.0001	0.0001	0.0001	0.0001	0.0001	0.0001	0.0001	0.0001	0.0001	0.0001	0.0001	0.0001	0.0001	0.0001	0.0001	0.0001	0.0001	0.0001	0.0001	0.0001
hsa-miR-3683	0.0001	0.0001	0.0001	0.0001	0.0001	0.0001	0.0001	0.0001	0.0001	0.0001	0.0001	0.0001	0.0001	0.0001	0.0001	0.0001	0.0001	0.0001	0.0001	0.0001	0.0001	0.0001	0.0001	0.0001	0.0001	0.0001	0.0001	0.0001	0.0001	0.0001	0.0001	0.0001	0.0001	0.0001	0.0001	0.0001	0.0001	0.0001	0.0001	0.0001	0.0001	0.0001	0.0001	0.0001	0.0001	0.0001	0.0001	0.0001	0.0001
hsa-miR-3684	0.0001	0.0001	0.0001	0.0001	0.0001	0.0001	0.0001	0.0001	0.0001	0.0001	0.0001	0.0001	0.0001	0.0664944	0.0001	0.0001	0.0001	0.0001	0.0001	0.0001	0.126084	0.0001	0.0001	0.0001	0.0001	0.0001	0.0001	0.0877238	0.0001	0.0001	0.0001	0.0001	0.0001	0.0001	0.0001	0.0001	0.0001	0.0001	0.0001	0.0001	0.0001	0.0001	0.0001	0.0001	0.0001	0.0001	0.0001	0.0001	0.0001
hsa-miR-3685	0.0001	0.0001	0.0001	0.0001	0.0966215	0.0001	0.0001	0.0001	0.0001	0.0001	0.0001	0.0001	0.0001	0.0001	0.0001	0.0001	0.0001	0.0001	0.0001	0.0001	0.0001	0.0001	0.0001	0.0001	0.0001	0.0001	0.0001	0.0001	0.0931514	0.0001	0.0001	0.0001	0.0001	0.0001	0.0001	0.0001	0.0001	0.0001	0.0001	0.0001	0.0001	0.0660736	0.0001	0.0001	0.0001	0.0001	0.0001	0.0001	0.0001
hsa-miR-3686	0.0001	0.0001	0.0001	0.0001	0.0001	0.0001	0.0001	0.0001	0.0001	0.0001	0.0001	0.0001	0.0001	0.0001	0.0001	0.0001	0.0001	0.0001	0.0001	0.0001	0.0001	0.0001	0.0001	0.0001	0.0001	0.0001	0.0001	0.0001	0.0001	0.0001	0.0001	0.0001	0.0001	0.0001	0.0001	0.0001	0.0001	0.0001	0.0001	0.0001	0.0001	0.0001	0.0001	0.0001	0.0001	0.0001	0.0001	0.0001	0.0001
hsa-miR-3687	0.0002	0.0002	0.0002	0.0002	0.0002	0.0002	0.0002	0.0002	0.0002	0.0002	0.0002	0.0002	0.0002	0.0002	0.0002	0.0002	0.0002	0.0002	0.0002	0.0002	0.0002	0.0002	0.0002	0.0002	0.0002	0.0002	0.0002	0.0002	0.0002	0.0002	0.0002	0.0002	0.0002	0.0002	0.0002	0.0002	0.0002	0.0002	0.0002	0.0002	0.0002	0.0002	0.0002	0.0002	0.0002	0.0002	0.0002	0.0002	0.0002
hsa-miR-3688-3p	0.0002	0.0002	0.0002	0.0002	0.0002	0.0002	0.0002	0.0002	0.0002	0.0002	0.0002	0.0497406	0.0002	0.0002	0.0907021	0.0002	0.0002	0.0940282	0.0002	0.0002	0.0002	0.0002	0.0002	0.0002	0.0002	0.098312	0.0002	0.0002	0.186303	0.0002	0.0002	0.0002	0.0002	0.0002	0.0002	0.0002	0.0002	0.0002	0.0002	0.0002	0.0002	0.0002	0.0002	0.0002	0.0002	0.0002	0.0002	0.0002	0.0002
hsa-miR-3688-5p	0.0732667	0.0002	0.0002	0.0002	0.0002	0.0002	0.0002	0.0002	0.0002	0.0002	0.0002	0.0002	0.0002	0.0002	0.0002	0.0002	0.0002	0.0002	0.0002	0.0002	0.0002	0.0002	0.0002	0.0002	0.0002	0.0002	0.0002	0.0002	0.0002	0.0002	0.0002	0.0002	0.0002	0.0002	0.0002	0.0002	0.0002	0.0002	0.0002	0.0002	0.0002	0.0002	0.0002	0.0002	0.0002	0.0002	0.0002	0.0002	0.0002
hsa-miR-3689a-3p	0.0001	0.0001	0.0001	0.0001	0.0001	0.0001	0.0001	0.0001	0.0001	0.0001	0.0001	0.0001	0.0001	0.0001	0.0001	0.0001	0.0001	0.0001	0.0001	0.0001	0.0001	0.0001	0.0001	0.0001	0.0001	0.0001	0.0001	0.0001	0.0001	0.0001	0.0001	0.0001	0.0001	0.0001	0.0001	0.0001	0.0001	0.0001	0.0001	0.0001	0.0001	0.0001	0.0001	0.0001	0.0001	0.0001	0.0001	0.0001	0.0001
hsa-miR-3689a-5p	0.0001	0.0001	0.0001	0.0001	0.0001	0.0001	0.0001	0.0001	0.0001	0.0001	0.0001	0.0001	0.0001	0.0001	0.0001	0.0001	0.0001	0.0001	0.0001	0.0001	0.0001	0.0001	0.0001	0.0001	0.0001	0.0001	0.0001	0.0001	0.0001	0.0001	0.0001	0.0001	0.0001	0.0001	0.0001	0.0001	0.0001	0.0001	0.0001	0.0001	0.0001	0.0001	0.0001	0.0001	0.0001	0.0001	0.0001	0.0001	0.0001
hsa-miR-3689b-3p	0.0001	0.0001	0.0001	0.0001	0.0001	0.0001	0.0001	0.0001	0.0001	0.0001	0.0001	0.0001	0.0001	0.0001	0.0001	0.0001	0.0001	0.0001	0.0001	0.0001	0.0001	0.0001	0.0001	0.0001	0.0001	0.0001	0.0001	0.0001	0.0001	0.0001	0.0001	0.0001	0.0001	0.0001	0.0001	0.0001	0.0001	0.0001	0.0001	0.0001	0.0001	0.0001	0.0001	0.0001	0.0001	0.0001	0.0001	0.0001	0.0001
hsa-miR-3689b-5p	0.0001	0.0001	0.0001	0.0001	0.0001	0.0001	0.0001	0.0001	0.0001	0.0001	0.0001	0.0001	0.0001	0.0001	0.0001	0.0001	0.0001	0.0001	0.0001	0.0001	0.0001	0.0001	0.0001	0.0001	0.0001	0.0001	0.0001	0.0001	0.0001	0.0001	0.0001	0.0001	0.0001	0.0001	0.0001	0.0001	0.0001	0.0001	0.0001	0.0001	0.0001	0.0001	0.0001	0.0001	0.0001	0.0001	0.0001	0.0001	0.0001
hsa-miR-3689c	0.0001	0.0001	0.0001	0.0001	0.0001	0.0001	0.0001	0.0001	0.0001	0.0001	0.0001	0.0001	0.0001	0.0001	0.0001	0.0001	0.0001	0.0001	0.0001	0.0001	0.0001	0.0001	0.0001	0.0001	0.0001	0.0001	0.0001	0.0001	0.0001	0.0001	0.0001	0.0001	0.0001	0.0001	0.0001	0.0001	0.0001	0.0001	0.0001	0.0001	0.0001	0.0001	0.0001	0.0001	0.0001	0.0001	0.0001	0.0001	0.0001
hsa-miR-3689d	0.0002	0.0002	0.0002	0.0002	0.0002	0.0002	0.0002	0.0002	0.0002	0.0002	0.0002	0.0002	0.0002	0.0002	0.0002	0.0002	0.0002	0.0002	0.0002	0.0002	0.0002	0.0002	0.0002	0.0002	0.0002	0.0002	0.0002	0.0002	0.0002	0.0002	0.0002	0.0002	0.0002	0.0002	0.0002	0.0002	0.0002	0.0002	0.0002	0.0002	0.0002	0.0002	0.0002	0.0002	0.0002	0.0002	0.0002	0.0002	0.0002
hsa-miR-3689e	0.0001	0.0001	0.0001	0.0001	0.0001	0.0001	0.0001	0.0001	0.0001	0.0001	0.0001	0.0001	0.0001	0.0001	0.0001	0.0001	0.0001	0.0001	0.0001	0.0001	0.0001	0.0001	0.0001	0.0001	0.0001	0.0001	0.0001	0.0001	0.0001	0.0001	0.0001	0.0001	0.0001	0.0001	0.0001	0.0001	0.0001	0.0001	0.0001	0.0001	0.0001	0.0001	0.0001	0.0001	0.0001	0.0001	0.0001	0.0001	0.0001
hsa-miR-3689f	0.0001	0.0001	0.0001	0.0001	0.0001	0.0001	0.0001	0.0001	0.0001	0.0001	0.0001	0.0001	0.0001	0.0001	0.0001	0.0001	0.0001	0.0001	0.0001	0.0001	0.0001	0.0001	0.0001	0.0001	0.0001	0.0001	0.0001	0.0001	0.0001	0.0001	0.0001	0.0001	0.0001	0.0001	0.0001	0.0001	0.0001	0.0001	0.0001	0.0001	0.0001	0.0001	0.0001	0.0001	0.0001	0.0001	0.0001	0.0001	0.0001
hsa-miR-369-3p	0.0001	3.86842	5.21385	0.106336	6.94964	5.37798	5.11023	0.0001	0.0593241	8.49959	0.192112	0.0001	0.0001	5.64362	4.61571	2.55962	0.210987	0.187756	3.51578	3.40775	3.77963	0.158052	0.323916	1.05967	1.64423	1.96234	0.136744	1.05159	0.837562	0.117102	2.92391	4.66251	0.269126	0.201346	0.160892	0.0001	0.109659	0.209822	0.0001	0.0001	0.0733521	0.0001	0.0840103	0.351303	0.0001	0.116471	0.0001	0.0001	0.0001
hsa-miR-369-5p	1.38837	11.2182	5.86557	5.52436	12.3548	12.6885	10.2204	0.545961	3.90889	42.6173	1.15217	1.18908	2.52238	16.4659	7.69277	11.1596	1.79264	1.3137	8.78929	13.6307	13.7324	3.47505	0.755671	4.29415	4.46275	4.51325	0.546678	4.38129	1.95418	0.819115	9.29364	8.11269	1.61426	0.905709	0.241288	0.883183	0.876572	2.93621	0.0001	0.2363	0.952377	0.395942	1.42658	2.89753	1.88179	2.21114	0.52136	0.756132	0.433803
hsa-miR-3690	0.0002	0.0002	0.0002	0.0002	0.0002	0.0002	0.0002	0.0002	0.0002	0.0002	0.0002	0.0002	0.0002	0.0002	0.0002	0.0002	0.0002	0.0002	0.0002	0.0002	0.0002	0.0002	0.0002	0.0002	0.0002	0.0002	0.0002	0.0002	0.0002	0.0002	0.0002	0.0002	0.0002	0.0002	0.0002	0.0002	0.0002	0.0002	0.0002	0.0002	0.0002	0.0002	0.0002	0.0002	0.0002	0.0002	0.0002	0.0002	0.0002
hsa-miR-3691-3p	0.0001	0.154833	0.0001	0.318807	0.0966215	0.0001	0.0001	0.0001	0.0001	0.0001	0.0001	0.0001	0.0001	0.0001	0.0001	0.0001	0.0001	0.0001	0.0001	0.0001	0.0001	0.0001	0.162008	0.0001	0.0001	0.0001	0.0001	0.0001	0.0001	0.0001	0.0001	0.0001	0.0001	0.0001	0.0001	0.0001	0.0001	0.0001	0.0001	0.0001	0.0001	0.0001	0.0001	0.0001	0.0001	0.0001	0.0001	0.0001	0.0001
hsa-miR-3691-5p	0.0001	0.0774664	0.0001	0.0001	0.0001	0.0001	0.0001	0.0001	0.0001	0.119811	0.0001	0.0496406	0.0841759	0.265678	0.0001	0.0001	0.105544	0.0001	0.175884	0.0001	0.126084	0.0001	0.323916	0.0001	0.0001	0.0001	0.0684222	0.0001	0.0001	0.0001	0.104522	0.0933482	0.0673565	0.0001	0.0001	0.0001	0.0001	0.0001	0.0001	0.0001	0.0001	0.0001	0.0001	0.0001	0.0001	0.0001	0.0001	0.0001	0.0001
hsa-miR-3692-3p	0.0001	0.0001	0.0001	0.0001	0.0001	0.0001	0.0001	0.0001	0.0001	0.0001	0.0001	0.0001	0.0001	0.0001	0.0001	0.0001	0.0001	0.0001	0.0001	0.0001	0.0001	0.0001	0.0001	0.0001	0.0001	0.0001	0.0001	0.0001	0.0001	0.0001	0.0001	0.0001	0.0001	0.0001	0.0001	0.0001	0.0001	0.0001	0.0001	0.0001	0.0001	0.0001	0.0001	0.0001	0.0001	0.0001	0.0001	0.0001	0.0001
hsa-miR-3692-5p	0.0001	0.0001	0.0001	0.0001	0.0001	0.0001	0.0001	0.0001	0.0001	0.0001	0.0001	0.0001	0.0001	0.0001	0.0001	0.0001	0.0001	0.0001	0.0001	0.0001	0.0001	0.0001	0.0001	0.0001	0.0001	0.0001	0.0001	0.0001	0.0001	0.0001	0.0001	0.0001	0.0001	0.0001	0.0001	0.0001	0.0001	0.0001	0.0001	0.0001	0.0001	0.0001	0.0001	0.0001	0.0001	0.0001	0.0001	0.0001	0.0001
hsa-miR-370-3p	0.949967	3.17212	1.19492	2.86846	2.79922	3.36127	2.2177	0.545961	2.78363	10.415	0.48013	0.693669	4.20389	1.99193	1.26713	1.74058	2.05625	1.03221	1.14269	2.72622	4.15759	2.52734	0.323916	2.50961	2.34886	2.25668	0.888289	1.66495	1.48892	0.117102	2.81949	1.30557	1.00895	0.402593	0.482475	0.642342	1.24177	1.36329	0.127795	0.944898	1.39189	0.198021	1.00702	1.66832	1.88179	1.04744	0.695113	0.672129	0.347063
hsa-miR-370-5p	0.0001	0.0001	0.0001	0.106336	0.0001	0.252188	0.0001	0.0001	0.0001	0.119811	0.0001	0.0001	0.0841759	0.0001	0.0001	0.0001	0.0001	0.0939282	0.0001	0.0001	0.0001	0.0001	0.0001	0.1674	0.0783921	0.0001	0.0001	0.0877238	0.0001	0.0001	0.0001	0.186596	0.0001	0.0001	0.0001	0.0001	0.0001	0.0001	0.0001	0.0001	0.0001	0.0001	0.0001	0.175702	0.0001	0.0001	0.0001	0.0841036	0.0001
hsa-miR-3713	0.0001	0.0001	0.0001	0.0001	0.0001	0.0001	0.0001	0.0001	0.0001	0.0001	0.0001	0.0001	0.0001	0.0001	0.0001	0.0001	0.0001	0.0001	0.0879919	0.0001	0.0001	0.0001	0.0001	0.0001	0.0001	0.0001	0.0001	0.0001	0.0001	0.0001	0.0001	0.0001	0.0001	0.0001	0.0001	0.0001	0.0001	0.0001	0.0001	0.0001	0.0001	0.0001	0.0001	0.0001	0.0001	0.0001	0.0001	0.0841036	0.0001
hsa-miR-3714	0.0001	0.0001	0.0001	0.0001	0.0001	0.0001	0.0001	0.0001	0.0001	0.0001	0.0001	0.0001	0.0001	0.0001	0.0001	0.0001	0.0001	0.0001	0.0001	0.0001	0.0001	0.0001	0.0001	0.0001	0.0001	0.0001	0.0001	0.0001	0.0001	0.0001	0.0001	0.0001	0.0001	0.0001	0.0001	0.0001	0.0001	0.0001	0.0001	0.0001	0.0001	0.0001	0.0001	0.0001	0.0001	0.0001	0.0001	0.0001	0.0001
hsa-miR-371a-3p	0.0001	0.0001	0.0001	0.0001	0.0001	0.0001	0.0001	0.0001	0.0001	0.0001	0.0001	0.0001	0.0001	0.0001	0.0001	0.0001	0.0001	0.0001	0.0001	0.0001	0.0001	0.0001	0.0001	0.0001	0.0001	0.0001	0.0001	0.0001	0.0001	0.0001	0.0001	0.0001	0.0001	0.0001	0.0001	0.0001	0.0001	0.0001	0.0001	0.0001	0.0001	0.0001	0.0001	0.0001	0.0001	0.0001	0.0001	0.0001	0.0001
hsa-miR-371a-5p	0.0001	0.0001	0.0001	0.0001	0.0001	0.0841293	0.0001	0.0001	0.0001	0.0001	0.0001	0.0001	0.0001	0.0001	0.0001	0.0001	0.0001	0.0001	0.0001	0.0001	0.0001	0.0001	0.0001	0.0001	0.0001	0.0001	0.0001	0.0001	0.0001	0.0001	0.104522	0.0001	0.0001	0.0001	0.0001	0.0001	0.0001	0.0001	0.0001	0.0001	0.0001	0.0001	0.0001	0.0001	0.0001	0.0001	0.0001	0.0001	0.0001
hsa-miR-371b-3p	0.0001	0.0001	0.0001	0.0001	0.0001	0.0001	0.0001	0.0001	0.0001	0.0001	0.0001	0.0001	0.0001	0.0001	0.0001	0.0001	0.0001	0.0001	0.0001	0.0001	0.0001	0.0001	0.0001	0.0001	0.0001	0.0001	0.0001	0.0001	0.0001	0.0001	0.0001	0.0001	0.0001	0.0001	0.0001	0.0001	0.0001	0.0001	0.0001	0.0001	0.0001	0.0001	0.0001	0.0001	0.0001	0.0001	0.0001	0.0001	0.0001
hsa-miR-371b-5p	0.0001	0.0001	0.0001	0.0001	0.0001	0.0001	0.0001	0.0001	0.0001	0.0001	0.0001	0.0001	0.0001	0.0664944	0.0001	0.0001	0.0001	0.0001	0.0001	0.0001	0.0001	0.0001	0.0001	0.0001	0.0001	0.0001	0.0001	0.0001	0.0001	0.0001	0.0001	0.0001	0.0001	0.0001	0.0001	0.0001	0.0001	0.0001	0.0001	0.0001	0.0001	0.0001	0.0001	0.0001	0.0001	0.0001	0.0001	0.0001	0.0001
hsa-miR-372-3p	0.0001	0.0001	0.0001	0.0001	0.0001	0.0001	0.0001	0.0001	0.0001	0.0001	0.0001	0.0001	0.0001	0.0001	0.0001	0.0001	0.0001	0.0001	0.0001	0.0001	0.0001	0.0001	0.0001	0.0001	0.0001	0.0001	0.0001	0.0001	0.0001	0.0001	0.0001	0.0001	0.0001	0.0001	0.0001	0.0001	0.0001	0.0001	0.0001	0.0001	0.0001	0.0001	0.0001	0.0001	0.0001	0.0001	0.0001	0.0001	0.0001
hsa-miR-372-5p	0.0001	0.0001	0.0001	0.0001	0.0001	0.0001	0.0001	0.0001	0.0001	0.0001	0.0001	0.0001	0.0001	0.0001	0.0001	0.0001	0.0001	0.0001	0.0001	0.0001	0.0001	0.0001	0.0001	0.0001	0.0001	0.0001	0.0001	0.0001	0.0001	0.0001	0.0001	0.0001	0.0001	0.0001	0.0001	0.0001	0.0001	0.0001	0.0001	0.0001	0.0001	0.0001	0.0001	0.0001	0.0001	0.0001	0.0001	0.0001	0.0001
hsa-miR-373-3p	0.0001	0.309566	0.0001	0.0001	0.193143	0.0001	0.38577	0.136565	0.0001	0.239522	0.48013	0.0001	0.0001	0.0001	0.0906021	0.0001	0.0001	0.0001	0.0001	0.113688	0.0001	0.0790762	0.0001	0.0001	0.0001	0.196324	0.0001	0.0001	0.465357	0.0001	0.104522	0.0933482	0.0001	0.0001	0.0001	0.0001	0.0366197	0.0001	0.127795	0.0001	0.0001	0.263994	0.0001	0.0001	0.0001	0.116471	0.0869766	0.0001	0.260322
hsa-miR-373-5p	0.0001	0.0001	0.0001	0.0001	0.0001	0.0001	0.0001	0.0001	0.0001	0.0001	0.0001	0.0001	0.0001	0.0001	0.0001	0.0001	0.0001	0.0001	0.0001	0.0001	0.0001	0.0001	0.0001	0.0001	0.0001	0.0001	0.0001	0.0001	0.0001	0.0001	0.0001	0.0001	0.0001	0.0001	0.0001	0.0001	0.0001	0.0001	0.0001	0.0001	0.0001	0.0001	0.0001	0.0001	0.0001	0.0001	0.0001	0.0001	0.0001
hsa-miR-374a-3p	0.0001	0.0001	0.0001	0.0001	0.0001	0.0001	0.0001	0.0001	0.0001	0.0001	0.0001	0.0001	0.0001	0.132889	0.0906021	0.0001	0.0001	0.0001	0.0001	0.0001	0.0001	0.0001	0.0001	0.0001	0.0001	0.0001	0.0001	0.0001	0.0001	0.0001	0.0001	0.0001	0.0001	0.0001	0.0001	0.0001	0.0001	0.0001	0.0001	0.0001	0.0001	0.0001	0.0001	0.0001	0.0001	0.0001	0.0001	0.0001	0.0001
hsa-miR-374a-5p	0.0001	1.77953	0.760438	0.0001	1.15836	3.10918	1.34995	0.0683326	0.0593241	1.79577	0.0001	0.247803	0.168252	0.730438	6.24474	1.12629	0.0001	0.0001	0.615343	0.68163	1.00798	0.0001	0.108039	0.0558668	0.0783921	1.07933	0.136744	0.525843	0.186203	0.0001	1.98411	0.932582	0.0673565	0.0001	0.0001	0.0001	0.0001	0.0001	0.0001	0.0001	0.0001	0.0001	0.0001	0.0001	0.0001	0.0001	0.0001	0.0001	0.0001
hsa-miR-374b-3p	0.0001	0.232199	0.651818	0.106336	0.193143	0.0841293	0.0965175	0.0001	0.0593241	0.119811	0.0001	0.0001	0.0001	0.199283	0.362108	0.0001	0.0528218	0.0001	0.0879919	0.454453	0.252069	0.0001	0.0001	0.0558668	0.0001	0.098212	0.0001	0.0001	0.0001	0.117102	0.0001	0.186596	0.0001	0.0001	0.0001	0.0001	0.0366197	0.0001	0.0001	0.0001	0.0001	0.0001	0.0001	0.0001	0.0001	0.0001	0.0001	0.0001	0.0001
hsa-miR-374b-5p	22.2124	193.493	117.961	12.3234	108.78	133.271	74.0487	30.9095	22.5645	145.569	10.0807	8.57063	5.63318	135.378	294.675	130.433	15.6585	18.2028	77.8723	141.19	106.205	13.584	13.1686	42.1041	6.34176	137.946	4.98762	94.1081	14.7953	11.2323	114.446	150.969	12.039	9.35806	2.81396	5.05776	5.07634	17.6168	7.02331	6.73179	4.39522	7.05928	11.5797	9.48259	10.7022	7.21508	4.25705	10.1645	6.24543
hsa-miR-374c-3p	0.0001	0.0001	0.0001	0.0001	0.0001	0.0001	0.0001	0.0001	0.0001	0.0001	0.0001	0.0001	0.0001	0.0001	0.0001	0.0001	0.0001	0.0001	0.0001	0.0001	0.0001	0.0001	0.0001	0.0001	0.0001	0.0001	0.0001	0.0001	0.0001	0.0001	0.0001	0.0001	0.0001	0.0001	0.0001	0.0001	0.0001	0.0001	0.0001	0.0001	0.0001	0.0001	0.0001	0.0001	0.0001	0.0001	0.0001	0.0001	0.0001
hsa-miR-374c-5p	0.0001	0.464298	0.0001	0.0001	0.0001	0.0001	0.289353	0.0001	0.0001	0.0001	0.0001	0.0496406	0.0001	0.265678	0.271606	0.0001	0.0001	0.0001	0.0879919	0.0001	0.0001	0.0001	0.0001	0.0558668	0.0001	0.098212	0.0001	0.0001	0.0001	0.0001	0.0001	0.0933482	0.0001	0.0001	0.0001	0.0001	0.0001	0.0001	0.0001	0.0001	0.0001	0.0001	0.0001	0.0001	0.0001	0.0001	0.0001	0.0001	0.0001
hsa-miR-375	0.365433	0.0001	0.325959	0.106336	0.193143	0.0001	0.0001	0.0683326	0.29622	0.359233	1.34418	0.0991813	0.420479	0.332072	0.0906021	0.0001	0.0528218	0.187756	0.351668	0.454453	0.378053	0.473957	0.0001	0.390468	0.156684	0.392548	0.273389	0.0001	0.186203	0.702112	0.104522	0.0933482	0.134613	0.0001	0.0001	0.240941	0.0001	0.209822	2.04322	0.17725	0.0001	0.0001	0.503562	0.0879008	0.235312	0.465582	0.173853	0.168107	0.260322
hsa-miR-376a-2-5p	0.0001	0.0001	0.0001	0.0001	0.0001	0.0001	0.0001	0.0001	0.0001	0.0001	0.0001	0.0001	0.0001	0.199283	0.0001	0.102481	0.0001	0.0001	0.0001	0.0001	0.0001	0.0001	0.0001	0.0001	0.0001	0.0001	0.0001	0.0001	0.0001	0.0001	0.0001	0.0001	0.0001	0.0001	0.0001	0.0001	0.0001	0.0001	0.0001	0.0001	0.0001	0.0001	0.0001	0.0001	0.0001	0.0001	0.0001	0.0001	0.0001
hsa-miR-376a-3p	4.8226	92.9173	32.6947	22.8409	84.0704	132.094	73.1811	5.25411	16.0499	337.466	9.31278	6.49002	24.8026	117.717	37.9206	60.4049	21.2998	10.3213	34.278	65.3135	72.8192	37.3559	2.91455	37.8659	39.8509	50.2335	7.379	48.2809	22.8908	9.00936	68.0832	60.5183	10.425	3.32077	1.12574	5.61982	3.43305	28.837	0.510979	6.37759	7.61842	3.36485	13.0902	28.1843	8.46783	8.96073	1.73773	5.04041	3.2096
hsa-miR-376a-5p	0.0731667	0.851131	0.760438	0.212571	0.67575	0.588305	0.482188	0.136565	0.177772	5.26739	0.0001	0.0496406	0.0841759	0.730438	0.905121	0.819147	0.0528218	0.0939282	0.879019	0.68163	1.00798	0.789862	0.0001	0.390468	0.0783921	0.883108	0.0684222	0.525843	0.0931514	0.0001	0.939896	0.466341	0.0673565	0.0001	0.0001	0.0803803	0.0366197	3.87996	0.127795	0.17725	0.219856	0.0001	0.0001	0.175702	0.117706	0.0001	0.173853	0.0001	0.607284
hsa-miR-376b-3p	0.511567	14.6997	5.97418	2.01858	19.0148	21.1755	15.0412	1.36475	2.25061	70.3902	0.96016	0.445966	4.20389	27.2882	12.2179	8.19057	1.95081	0.656898	6.41621	18.515	15.6222	6.95001	0.485824	5.29795	3.67983	8.24151	0.615	4.55654	2.04723	0.58511	9.92017	13.8008	0.739921	0.503216	0.40208	0.963463	0.255738	2.83135	0.127795	0.708699	1.31864	0.198021	1.76222	2.89753	1.05855	1.28018	0.608236	0.252111	0.433803
hsa-miR-376b-5p	0.0001	0.154833	0.217339	0.0001	0.386186	0.0841293	0.192935	0.0001	0.0001	0.718367	0.0001	0.0001	0.0841759	0.332072	0.814619	0.307243	0.105544	0.0001	0.0879919	0.227277	0.756007	0.394981	0.0001	0.0558668	0.0001	0.098212	0.0001	0.0001	0.0931514	0.0001	0.313365	0.466341	0.0673565	0.0001	0.0001	0.0001	0.0001	0.209822	0.0001	0.0591499	0.0001	0.0001	0.0840103	0.0879008	0.117706	0.0001	0.0869766	0.0001	0.0001
hsa-miR-376c-3p	61.3031	725.078	308.154	185.7	825.452	797.438	556.136	44.556	175.481	3064.37	77.4769	63.3626	204.389	1014.44	332.143	508.321	155.53	95.1419	301.118	716.061	668.474	278.233	38.0485	295.899	248.186	374.886	73.1049	345.764	167.772	77.2215	558.448	452.067	99.6069	40.2494	9.48682	57.6413	38.3823	317.519	18.5158	40.6855	61.0923	28.4347	94.3153	201.152	83.1475	142.903	26.9318	34.2736	30.0124
hsa-miR-376c-5p	0.0001	0.0001	0.0001	0.106336	0.193143	0.0001	0.0001	0.0001	0.0001	0.0001	0.0001	0.0001	0.0001	0.0001	0.0001	0.0001	0.0001	0.0001	0.0001	0.0001	0.0001	0.0790762	0.162008	0.0558668	0.0783921	0.0001	0.0001	0.0001	0.0001	0.0001	0.0001	0.0001	0.0001	0.0001	0.0001	0.0001	0.0001	0.0001	0.0001	0.0001	0.0001	0.0001	0.0001	0.0001	0.0001	0.0001	0.0001	0.0001	0.0001
hsa-miR-377-3p	0.0001	2.78529	0.869058	0.425043	1.93053	1.34457	1.34995	0.204798	0.29622	5.02797	0.288118	0.0496406	0.0841759	3.25342	1.62914	0.921528	0.210987	0.0939282	0.351668	1.02239	1.51191	0.316005	0.0001	0.557768	1.17448	0.294436	0.0001	0.963962	0.279254	0.0001	0.835475	1.21233	0.134613	0.0001	0.0804959	0.0001	0.0366197	0.209822	0.0001	0.0591499	0.0001	0.0001	0.0840103	0.0001	0.470524	0.349212	0.0001	0.0001	0.0001
hsa-miR-377-5p	0.146233	0.928497	0.10872	0.74375	1.64096	0.672335	0.578605	0.341263	0.592341	2.75346	0.096106	0.247803	0.756783	0.996016	0.0906021	0.716766	0.158266	0.0939282	1.14269	1.24957	0.881991	0.394981	0.539794	0.669302	1.33106	0.098212	0.273389	0.70109	0.744511	0.234104	0.835475	0.186596	0.269126	0.0001	0.0804959	0.321221	0.146179	0.629266	0.0001	0.531549	0.219856	0.198021	0.587472	1.14151	0.117706	0.931065	0.608236	0.0841036	0.173581
hsa-miR-378a-3p	14.7596	44.2537	27.6981	11.686	30.5009	29.3263	18.9943	10.6444	21.38	56.1446	23.3296	9.5119	10.8459	30.8735	29.0513	23.0358	12.4952	13.2299	17.93	21.8091	21.9214	13.505	9.28283	15.9494	10.0215	30.2186	10.1801	24.6224	16.9354	16.8484	44.9015	22.9392	11.4337	12.0749	9.08484	8.59009	5.69717	9.64731	36.1377	9.92048	13.8447	5.14604	17.3695	9.57039	14.8184	17.6884	8.94839	23.6051	20.6444
hsa-miR-378a-5p	2.1921	2.39846	2.06387	1.06246	2.41314	2.77307	2.12129	0.818891	1.77682	4.42941	1.82421	0.891831	1.09309	1.1952	1.90064	1.43343	1.26542	0.844554	1.93372	1.47675	0.756007	0.947815	0.162008	1.5058	0.626436	1.37367	0.615	1.13921	1.30282	1.98914	2.71507	1.77182	1.14346	1.10696	0.884455	0.642342	0.438336	0.838988	0.766269	1.59445	0.805873	0.0660736	1.00702	0.526905	1.76419	2.09477	0.608236	2.85622	2.86254
hsa-miR-378b	0.0001	0.0001	0.0001	0.0001	0.0001	0.0001	0.0001	0.0001	0.0001	0.0001	0.0001	0.0001	0.0001	0.0001	0.0001	0.0001	0.0001	0.0001	0.0001	0.0001	0.0001	0.0001	0.0001	0.0001	0.0001	0.0001	0.0001	0.0001	0.0001	0.0001	0.0001	0.0001	0.0001	0.0001	0.0001	0.0001	0.0001	0.0001	0.0001	0.0001	0.0001	0.0001	0.0001	0.0001	0.0001	0.0001	0.0001	0.0001	0.0001
hsa-miR-378c	1.60757	3.40422	1.52078	1.59364	1.64096	3.27724	2.02487	1.16005	1.36225	3.35201	3.1683	1.63494	1.26124	2.45669	2.17215	0.614385	0.949093	1.50135	1.75794	1.9311	1.51191	1.73758	1.13346	1.22697	1.33106	2.35479	1.16158	1.92782	2.32638	2.22314	3.02833	1.67857	1.21072	1.61007	0.643267	0.722622	0.949612	1.8876	2.554	1.5354	2.19766	0.527889	2.34959	1.14151	3.05785	1.62929	1.82451	2.01619	2.42884
hsa-miR-378d	0.0002	0.0002	0.0002	0.0002	0.0002	0.0002	0.0002	0.0002	0.0002	0.0002	0.096206	0.0002	0.0002	0.0002	0.0907021	0.0002	0.0002	0.0002	0.0002	0.0002	0.0002	0.0002	0.0002	0.0002	0.0002	0.0002	0.0002	0.0002	0.0002	0.0002	0.0002	0.0002	0.0002	0.0002	0.0002	0.0002	0.0002	0.0002	0.0002	0.0002	0.0002	0.0002	0.0002	0.0002	0.0002	0.0002	0.0002	0.0002	0.0002
hsa-miR-378e	0.0001	0.0001	0.0001	0.0001	0.0001	0.0001	0.0001	0.0001	0.0001	0.0001	0.0001	0.0001	0.0001	0.0001	0.0001	0.0001	0.0001	0.0001	0.0001	0.0001	0.0001	0.0001	0.0001	0.0001	0.0001	0.0001	0.0001	0.0001	0.0001	0.0001	0.0001	0.0001	0.0001	0.0001	0.0001	0.0001	0.0001	0.0001	0.0001	0.0001	0.0001	0.0001	0.0001	0.0001	0.0001	0.0001	0.0001	0.0001	0.0868406
hsa-miR-378f	0.0001	0.0774664	0.0001	0.0001	0.0001	0.0001	0.0001	0.0001	0.0001	0.0001	0.0001	0.0001	0.0001	0.0001	0.0001	0.0001	0.0001	0.0001	0.0001	0.0001	0.0001	0.0001	0.0001	0.0001	0.0001	0.0001	0.0001	0.0001	0.0001	0.0001	0.0001	0.0001	0.0001	0.0001	0.0001	0.0001	0.0001	0.104961	0.0001	0.0001	0.0001	0.0001	0.0001	0.0001	0.0001	0.0001	0.0001	0.0001	0.0001
hsa-miR-378g	0.0001	0.0001	0.0001	0.0001	0.0001	0.0001	0.0001	0.0001	0.0001	0.0001	0.0001	0.0001	0.0001	0.0001	0.0001	0.0001	0.0528218	0.0001	0.0001	0.0001	0.0001	0.0001	0.0001	0.0001	0.0001	0.0001	0.0001	0.0001	0.0001	0.0001	0.0001	0.0001	0.0001	0.0001	0.0001	0.0001	0.0001	0.0001	0.0001	0.0001	0.0001	0.0001	0.0001	0.0001	0.0001	0.0001	0.0001	0.0001	0.0001
hsa-miR-378h	0.0001	0.0001	0.0001	0.0001	0.0001	0.0001	0.0001	0.0001	0.0001	0.0001	0.0001	0.0001	0.0001	0.0001	0.0001	0.0001	0.0001	0.0001	0.0001	0.0001	0.0001	0.0001	0.0001	0.0001	0.0001	0.0001	0.0001	0.0001	0.0001	0.0001	0.0001	0.0001	0.0001	0.0001	0.0001	0.0001	0.0001	0.0001	0.0001	0.0001	0.0001	0.0001	0.0001	0.0001	0.0001	0.0001	0.0001	0.0001	0.0001
hsa-miR-378i	0.0001	0.0001	0.0001	0.0001	0.0966215	0.0001	0.0001	0.0001	0.0001	0.0001	0.0001	0.0001	0.0001	0.0001	0.0001	0.0001	0.0001	0.0001	0.0001	0.0001	0.0001	0.0001	0.0001	0.0001	0.0001	0.0001	0.0001	0.0001	0.0001	0.0001	0.0001	0.0001	0.0001	0.0001	0.0001	0.0001	0.0001	0.0001	0.0001	0.0001	0.0001	0.0001	0.0001	0.0001	0.0001	0.0001	0.0001	0.0001	0.0001
hsa-miR-378j	0.0001	0.0001	0.0001	0.0001	0.0001	0.0001	0.0001	0.0001	0.0001	0.0001	0.0001	0.0001	0.0001	0.0001	0.0001	0.0001	0.0001	0.0001	0.0001	0.0001	0.0001	0.0001	0.0001	0.0001	0.0001	0.0001	0.0001	0.0001	0.0001	0.0001	0.0001	0.0001	0.0001	0.0001	0.0001	0.0001	0.0001	0.0001	0.0001	0.0001	0.0001	0.0001	0.0001	0.0001	0.0001	0.0001	0.0001	0.0001	0.0001
hsa-miR-379-3p	0.0731667	0.928497	0.543199	0.106336	1.83401	1.34457	0.964275	0.0683326	0.0001	5.98566	0.192112	0.148722	0.168252	1.32799	0.633614	1.94534	0.0528218	0.187756	0.527451	1.13598	0.504038	0.158052	0.0001	0.669302	0.313268	0.883108	0.0001	0.175348	0.0931514	0.351106	1.77527	1.11908	0.134613	0.0001	0.0804959	0.240941	0.0001	0.104961	0.0001	0.0001	0.0001	0.0001	0.0840103	0.0001	0.235312	0.0001	0.0001	0.0001	0.0868406
hsa-miR-379-5p	0.584634	4.48735	4.23627	1.80611	8.97659	10.5038	5.11023	0.341263	2.13217	30.4067	0.384124	0.545047	1.51347	9.09613	3.80119	7.37152	1.37087	0.844554	4.3068	6.13387	7.43318	1.26372	0.323916	2.62114	1.25277	3.33591	0.341711	4.46891	0.837562	0.117102	7.10078	4.38276	0.470895	0.0001	0.0001	0.321221	0.146179	1.36329	0.255489	0.2363	0.512865	0.198021	1.09093	1.14151	1.05855	0.465582	0.26073	0.0841036	0.0868406
hsa-miR-380-3p	0.146233	3.55895	2.60697	0.531278	5.88791	2.35292	2.79621	0.136565	0.473893	8.97844	0.192112	0.0496406	0.504555	5.11247	0.905121	2.35486	0.421875	0.563069	2.81264	4.08928	2.14184	0.63191	0.0001	0.948136	0.313268	2.74724	0.0684222	1.40208	0.465357	0.234104	3.3416	3.17054	0.470895	0.0001	0.0001	0.160661	0.109659	1.04871	0.0001	0.2363	0.0001	0.132047	0.419651	0.439104	0.58813	0.465582	0.0001	0.0841036	0.0001
hsa-miR-380-5p	0.0001	0.0001	0.0001	0.0001	0.0001	0.0001	0.0001	0.0001	0.0001	0.0001	0.0001	0.0001	0.0001	0.0001	0.0001	0.0001	0.0001	0.0001	0.0001	0.0001	0.0001	0.0001	0.0001	0.0001	0.0001	0.0001	0.0001	0.0001	0.0001	0.0001	0.0001	0.0001	0.0001	0.0001	0.0001	0.0001	0.0001	0.0001	0.0001	0.0001	0.0001	0.0001	0.0001	0.0001	0.0001	0.0001	0.0001	0.0001	0.0001
hsa-miR-381-3p	0.511567	9.28407	4.56213	2.54976	12.8375	10.5038	5.11023	0.682426	1.00691	38.3077	0.768148	0.842291	1.68162	12.6814	5.97324	5.83581	1.15998	0.844554	6.76778	8.17846	5.79538	2.21143	0.701702	3.34611	1.25277	3.43402	0.683322	2.45357	1.20977	0.0001	6.05657	4.28952	0.807178	0.201346	0.160892	0.481782	0.547895	1.78274	0.255489	0.1182	0.36636	0.198021	1.84613	2.10732	0.705736	1.16381	0.26073	0.0841036	0.433803
hsa-miR-381-5p	0.0001	0.0774664	0.0001	0.106336	0.0966215	0.0841293	0.192935	0.0001	0.0001	0.239522	0.0001	0.0001	0.0001	0.199283	0.0906021	0.0001	0.0001	0.0001	0.0879919	0.0001	0.0001	0.0001	0.0001	0.0558668	0.0001	0.098212	0.0001	0.0001	0.0001	0.0001	0.104522	0.0001	0.0001	0.0001	0.0001	0.0001	0.0001	0.0001	0.0001	0.0001	0.0001	0.0001	0.0001	0.175702	0.0001	0.0001	0.0001	0.336114	0.0001
hsa-miR-382-3p	0.2193	1.70216	0.760438	0.318807	1.44792	2.43695	0.77144	0.0001	0.177772	5.98566	0.192112	0.148722	0.168252	3.5854	1.26713	1.33105	0.316431	0.281585	1.0548	1.59034	0.504038	0.237029	0.0540694	0.502001	1.09619	0.49066	0.0001	0.963962	0.558408	0.0001	1.04432	2.42455	0.336382	0.100723	0.0001	0.0803803	0.219218	0.209822	0.255489	0.1182	0.219856	0.0001	0.503562	0.439104	0.235312	0.698323	0.0001	0.0841036	0.0001
hsa-miR-382-5p	5.33397	33.1129	23.5706	23.4782	43.8208	38.2334	33.0713	6.0728	23.2752	125.457	12.5769	7.82752	23.121	69.9134	16.743	28.462	18.4527	8.44464	35.6842	37.1435	44.3466	18.2436	6.96215	24.0356	49.4807	25.6073	10.795	25.3234	20.4714	9.24326	38.6362	22.9392	10.8284	4.83002	2.01	6.5028	4.49202	18.6654	2.80938	9.62523	11.9402	2.90294	12.6706	19.2285	10.8198	18.9685	7.29773	5.37633	5.37802
hsa-miR-383-3p	0.0001	0.0001	0.0001	0.0001	0.0001	0.0001	0.0001	0.0001	0.0001	0.0001	0.0001	0.0001	0.0001	0.0001	0.0001	0.0001	0.0001	0.0001	0.0001	0.0001	0.0001	0.0001	0.0001	0.0001	0.0001	0.0001	0.0001	0.0001	0.0001	0.0001	0.0001	0.0001	0.0001	0.0001	0.0001	0.0001	0.0001	0.0001	0.0001	0.0001	0.0001	0.0001	0.0001	0.0001	0.0001	0.0001	0.0001	0.0001	0.0001
hsa-miR-383-5p	0.0001	0.0001	0.0001	0.0001	0.0001	0.0001	0.0965175	0.0001	0.0001	0.0001	0.0001	0.0001	0.0001	0.0001	0.0001	0.0001	0.0001	0.0001	0.0001	0.0001	0.0001	0.0001	0.0001	0.0001	0.0001	0.0001	0.0001	0.0001	0.0001	0.0001	0.0001	0.0001	0.0001	0.0001	0.0001	0.0001	0.0001	0.0001	0.0001	0.0001	0.0001	0.0001	0.0001	0.0001	0.0001	0.0001	0.0001	0.0001	0.0001
hsa-miR-384	0.0001	0.0001	0.0001	0.0001	0.0001	0.0001	0.0001	0.0001	0.0001	0.0001	0.0001	0.0001	0.0001	0.0001	0.0001	0.0001	0.0001	0.0001	0.0001	0.0001	0.0001	0.0001	0.0001	0.0001	0.0001	0.0001	0.0001	0.0001	0.0001	0.0001	0.0001	0.0001	0.0001	0.0001	0.0001	0.0001	0.0001	0.0001	0.0001	0.0001	0.0001	0.0001	0.0001	0.0001	0.0001	0.0001	0.0001	0.0001	0.0001
hsa-miR-3907	0.0001	0.232199	0.0001	0.0001	0.193143	0.0001	0.0001	0.0001	0.0001	0.0001	0.0001	0.0001	0.0001	0.0001	0.0001	0.102481	0.0001	0.0001	0.0001	0.113688	0.0001	0.0001	0.0001	0.0001	0.0001	0.0001	0.0001	0.0001	0.0001	0.0001	0.0001	0.0001	0.0001	0.0001	0.0001	0.0001	0.0001	0.0001	0.0001	0.0001	0.0001	0.0001	0.0001	0.0001	0.0001	0.0001	0.0001	0.0001	0.0001
hsa-miR-3908	0.0001	0.0001	0.0001	0.0001	0.0001	0.0001	0.0001	0.0001	0.0001	0.0001	0.0001	0.0001	0.0001	0.0001	0.0001	0.0001	0.0001	0.0001	0.0001	0.0001	0.0001	0.0001	0.0001	0.0001	0.0001	0.0001	0.0001	0.0001	0.0001	0.0001	0.0001	0.0001	0.0001	0.0001	0.0001	0.0001	0.0001	0.0001	0.0001	0.0001	0.0001	0.0001	0.0001	0.0001	0.0001	0.0001	0.0001	0.0001	0.0001
hsa-miR-3909	0.146233	0.696398	0.869058	0.212571	0.289664	0.252188	0.0965175	0.0001	0.177772	0.119811	0.0001	0.0496406	0.0001	0.0001	0.181104	0.0001	0.0001	0.0001	0.0879919	0.0001	0.378053	0.0001	0.0001	0.0001	0.0001	0.392548	0.0001	0.0001	0.0001	0.0001	0.208944	0.0001	0.0001	0.0001	0.0001	0.0001	0.0366197	0.0001	0.0001	0.0001	0.0733521	0.0001	0.0001	0.0001	0.0001	0.0001	0.0001	0.0001	0.0001
hsa-miR-3910	0.0002	0.0002	0.0002	0.0002	0.0002	0.0002	0.0002	0.0002	0.0002	0.0002	0.0002	0.0002	0.0002	0.0002	0.0002	0.0002	0.0002	0.0002	0.0002	0.0002	0.0002	0.0002	0.0002	0.0002	0.0002	0.0002	0.0002	0.0002	0.0002	0.0002	0.0002	0.0002	0.0002	0.0002	0.0002	0.0002	0.0002	0.0002	0.0002	0.0002	0.0002	0.0002	0.0002	0.0002	0.0002	0.0002	0.0002	0.0002	0.0002
hsa-miR-3911	0.0001	0.0001	0.0001	0.0001	0.0001	0.0001	0.0001	0.0001	0.0001	0.0001	0.0001	0.0001	0.0001	0.0001	0.0001	0.0001	0.0001	0.0001	0.0001	0.0001	0.0001	0.0790762	0.0001	0.0001	0.0001	0.0001	0.0001	0.0001	0.0001	0.0001	0.0001	0.0001	0.0001	0.0001	0.0001	0.0001	0.0001	0.0001	0.0001	0.0001	0.0001	0.0001	0.0001	0.0001	0.0001	0.0001	0.0001	0.0001	0.0001
hsa-miR-3912-3p	0.0731667	0.386932	0.325959	0.0001	0.193143	0.336217	0.38577	0.0683326	0.0001	0.119811	0.0001	0.0001	0.0001	0.531255	0.0906021	0.512004	0.0528218	0.0001	0.0001	0.227277	0.378053	0.0001	0.0001	0.0001	0.0001	0.294436	0.205067	0.175348	0.0001	0.0001	0.208944	0.0933482	0.0001	0.100723	0.0001	0.0001	0.0366197	0.209822	0.0001	0.0001	0.0001	0.0001	0.0001	0.0001	0.0001	0.0001	0.0001	0.0001	0.0001
hsa-miR-3912-5p	0.0001	0.0001	0.0001	0.0001	0.0001	0.0001	0.0001	0.0001	0.0001	0.0001	0.0001	0.0001	0.0001	0.132889	0.0001	0.0001	0.0001	0.0001	0.0001	0.0001	0.0001	0.0001	0.0001	0.0558668	0.0001	0.0001	0.0001	0.0001	0.0001	0.0001	0.0001	0.0001	0.0001	0.0001	0.0001	0.0001	0.0001	0.0001	0.0001	0.0001	0.0001	0.0001	0.0001	0.0001	0.0001	0.0001	0.0001	0.0001	0.0001
hsa-miR-3913-3p	0.2194	0.0002	0.0002	0.0002	0.0002	0.0842293	0.0002	0.0684326	0.0002	0.119911	0.0002	0.0002	0.0842759	0.265778	0.0907021	0.0002	0.0002	0.0002	0.0880919	0.0002	0.0002	0.0002	0.0002	0.0002	0.0002	0.196424	0.136844	0.0878238	0.0002	0.0002	0.104622	0.186696	0.0002	0.201446	0.0002	0.0002	0.0002	0.209922	0.0002	0.0002	0.0002	0.0002	0.0002	0.0002	0.0002	0.0002	0.0002	0.0842036	0.0002
hsa-miR-3913-5p	0.0002	0.232299	0.10882	0.0002	0.193243	0.0842293	0.0966175	0.0002	0.0002	0.0002	0.0002	0.0002	0.0842759	0.0665944	0.271706	0.204962	0.0002	0.0002	0.351768	0.0002	0.126184	0.0002	0.0002	0.0559668	0.0002	0.294536	0.0002	0.0002	0.0002	0.0002	0.104622	0.279945	0.0002	0.100823	0.0002	0.0002	0.0002	0.105061	0.0002	0.0002	0.0002	0.0661736	0.0002	0.0002	0.0002	0.0002	0.0002	0.168207	0.0869406
hsa-miR-3914	0.0002	0.0002	0.0002	0.0002	0.0002	0.0002	0.0002	0.0002	0.0002	0.0002	0.0002	0.0002	0.0002	0.0002	0.0002	0.0002	0.0002	0.0002	0.0002	0.0002	0.0002	0.0002	0.0002	0.0002	0.0002	0.0002	0.0002	0.0002	0.0002	0.0002	0.0002	0.0002	0.0002	0.0002	0.0002	0.0002	0.0002	0.0002	0.0002	0.0002	0.0002	0.0002	0.0002	0.0002	0.0002	0.0002	0.0002	0.0002	0.0002
hsa-miR-3915	0.0001	0.0001	0.0001	0.0001	0.0001	0.0001	0.0001	0.0001	0.0001	0.0001	0.0001	0.0001	0.0001	0.0001	0.0001	0.0001	0.0001	0.0001	0.0001	0.0001	0.0001	0.0001	0.0001	0.0001	0.0001	0.0001	0.0001	0.0001	0.0001	0.0001	0.0001	0.0001	0.0001	0.0001	0.0001	0.0001	0.0001	0.0001	0.0001	0.0001	0.0001	0.0001	0.0001	0.0001	0.0001	0.0001	0.0001	0.0001	0.0001
hsa-miR-3916	0.0001	0.0001	0.0001	0.0001	0.0001	0.0001	0.0001	0.0001	0.0001	0.0001	0.0001	0.0001	0.0001	0.0001	0.0001	0.0001	0.0001	0.0001	0.0001	0.0001	0.0001	0.0001	0.0001	0.0001	0.0001	0.0001	0.0001	0.0001	0.0001	0.0001	0.0001	0.0001	0.0001	0.0001	0.0001	0.0001	0.0001	0.0001	0.0001	0.0001	0.0001	0.0001	0.0001	0.0001	0.0001	0.0001	0.0001	0.0001	0.0001
hsa-miR-3917	0.0001	0.0001	0.0001	0.0001	0.0001	0.0001	0.0001	0.0001	0.0001	0.0001	0.0001	0.0001	0.0001	0.0001	0.0001	0.0001	0.0001	0.0001	0.0001	0.0001	0.0001	0.0001	0.0001	0.0001	0.0001	0.0001	0.0001	0.0001	0.0001	0.0001	0.0001	0.0001	0.0001	0.0001	0.0001	0.0001	0.0001	0.0001	0.0001	0.0001	0.0001	0.0001	0.0001	0.0001	0.0001	0.0001	0.0001	0.0001	0.0001
hsa-miR-3918	0.0001	0.0001	0.0001	0.0001	0.0001	0.0001	0.0001	0.0001	0.0001	0.0001	0.0001	0.0001	0.0001	0.0001	0.0001	0.0001	0.0001	0.0001	0.0001	0.0001	0.0001	0.0001	0.0001	0.0001	0.0001	0.0001	0.0001	0.0001	0.0001	0.0001	0.0001	0.0001	0.0001	0.0001	0.0001	0.0001	0.0001	0.0001	0.0001	0.0001	0.0001	0.0001	0.0001	0.0001	0.0001	0.0001	0.0001	0.0001	0.0001
hsa-miR-3919	0.0001	0.0001	0.0001	0.0001	0.0001	0.0001	0.0001	0.0001	0.0001	0.0001	0.0001	0.0001	0.0001	0.0001	0.0001	0.0001	0.0001	0.0001	0.0001	0.0001	0.0001	0.0001	0.0001	0.0001	0.0001	0.0001	0.0001	0.0001	0.0001	0.0001	0.0001	0.0001	0.0001	0.0001	0.0001	0.0001	0.0001	0.0001	0.0001	0.0001	0.0001	0.0001	0.0001	0.0001	0.0001	0.0001	0.0001	0.0001	0.0001
hsa-miR-3920	0.0001	0.464298	0.217339	0.0001	0.386186	0.168159	0.289353	0.0683326	0.118548	0.359233	0.0001	0.0991813	0.0001	0.464861	0.271606	0.0001	0.0001	0.0939282	0.0001	0.340865	0.252069	0.158052	0.0001	0.0558668	0.0001	0.196324	0.136744	0.262971	0.0001	0.0001	0.417787	0.279845	0.0673565	0.0001	0.0001	0.0001	0.0001	0.0001	0.0001	0.0591499	0.0001	0.0660736	0.0001	0.175702	0.0001	0.349212	0.0001	0.168107	0.0001
hsa-miR-3921	0.0001	0.0001	0.0001	0.0001	0.0001	0.0001	0.0001	0.0001	0.0001	0.0001	0.0001	0.0001	0.0001	0.0001	0.0001	0.0001	0.0001	0.0001	0.0001	0.0001	0.0001	0.0001	0.0001	0.0001	0.0001	0.0001	0.0001	0.0001	0.0001	0.0001	0.0001	0.0001	0.0001	0.0001	0.0001	0.0001	0.0001	0.0001	0.0001	0.0001	0.0001	0.0001	0.0001	0.0001	0.0001	0.0001	0.0001	0.0001	0.0001
hsa-miR-3922-3p	0.0001	0.0001	0.0001	0.0001	0.0001	0.0001	0.0001	0.0001	0.0001	0.0001	0.0001	0.0001	0.0001	0.0001	0.0001	0.0001	0.0001	0.0001	0.0001	0.0001	0.0001	0.0001	0.0001	0.0001	0.0001	0.0001	0.0001	0.0001	0.0001	0.0001	0.0001	0.0001	0.0001	0.0001	0.0001	0.0001	0.0001	0.0001	0.0001	0.0001	0.0001	0.0001	0.0001	0.0001	0.0001	0.0001	0.0001	0.0001	0.0001
hsa-miR-3922-5p	0.0001	0.0001	0.434579	0.0001	0.0966215	0.0001	0.0001	0.0001	0.0001	0.0001	0.0001	0.0001	0.0001	0.0664944	0.181104	0.0001	0.158266	0.0001	0.0001	0.0001	0.0001	0.0001	0.0001	0.0001	0.0001	0.0001	0.0001	0.0001	0.0001	0.0001	0.313365	0.0001	0.0001	0.0001	0.0001	0.0001	0.0001	0.0001	0.0001	0.0001	0.0001	0.0660736	0.0001	0.0001	0.0001	0.0001	0.0001	0.0001	0.0001
hsa-miR-3923	0.0001	0.0001	0.0001	0.0001	0.0001	0.0001	0.0001	0.0001	0.0001	0.0001	0.0001	0.0001	0.0001	0.0001	0.0001	0.0001	0.0001	0.0001	0.0001	0.0001	0.0001	0.0001	0.0001	0.0001	0.0001	0.0001	0.0001	0.0001	0.0001	0.0001	0.0001	0.0001	0.0001	0.0001	0.0001	0.0001	0.0001	0.0001	0.0001	0.0001	0.0001	0.0001	0.0001	0.0001	0.0001	0.0001	0.0001	0.0001	0.0001
hsa-miR-3924	0.0001	0.0001	0.0001	0.0001	0.0001	0.0001	0.0001	0.0001	0.0001	0.0001	0.0001	0.0001	0.0001	0.0001	0.0001	0.0001	0.0001	0.0001	0.0001	0.0001	0.0001	0.0001	0.0001	0.0001	0.0001	0.0001	0.0001	0.0001	0.0001	0.0001	0.0001	0.0001	0.0001	0.0001	0.0001	0.0001	0.0001	0.0001	0.0001	0.0001	0.0001	0.0001	0.0001	0.0001	0.0001	0.0001	0.0001	0.0001	0.0001
hsa-miR-3925-3p	0.0001	0.0001	0.0001	0.0001	0.0001	0.0001	0.0001	0.0001	0.0001	0.0001	0.0001	0.0001	0.0001	0.0001	0.0001	0.0001	0.0001	0.0001	0.0001	0.0001	0.0001	0.0001	0.0001	0.0001	0.0001	0.0001	0.0001	0.0001	0.0001	0.0001	0.0001	0.0001	0.0001	0.0001	0.0001	0.0001	0.0001	0.0001	0.0001	0.0001	0.0001	0.0001	0.0001	0.0001	0.0001	0.0001	0.0001	0.0001	0.0001
hsa-miR-3925-5p	0.0001	0.0001	0.0001	0.0001	0.0001	0.0001	0.0001	0.0001	0.0001	0.0001	0.0001	0.0001	0.0001	0.0001	0.0001	0.0001	0.0001	0.0001	0.0001	0.0001	0.0001	0.0001	0.0001	0.0001	0.0001	0.0001	0.0001	0.0001	0.0001	0.0001	0.0001	0.0001	0.0001	0.0001	0.0001	0.0001	0.0001	0.0001	0.0001	0.0001	0.0001	0.0001	0.0001	0.0001	0.0001	0.0001	0.0001	0.0001	0.0001
hsa-miR-3926	0.0002	0.0002	0.0002	0.0002	0.0002	0.0002	0.0002	0.0002	0.0002	0.0002	0.0002	0.0002	0.0002	0.0002	0.0002	0.0002	0.0002	0.0002	0.0002	0.0002	0.0002	0.0002	0.0002	0.0002	0.0002	0.0002	0.0002	0.0002	0.0002	0.0002	0.0002	0.0002	0.0002	0.0002	0.0002	0.0002	0.0002	0.0002	0.0002	0.0002	0.0002	0.0002	0.0002	0.0002	0.0002	0.0002	0.0002	0.0002	0.0002
hsa-miR-3927-3p	0.0001	0.0001	0.0001	0.0001	0.0001	0.0001	0.0001	0.0001	0.0001	0.0001	0.0001	0.0001	0.0001	0.0001	0.0001	0.0001	0.0001	0.0001	0.0001	0.0001	0.0001	0.0001	0.0001	0.0001	0.0001	0.0001	0.0001	0.0001	0.0001	0.0001	0.0001	0.0001	0.0001	0.0001	0.0001	0.0001	0.0001	0.0001	0.0001	0.0001	0.0001	0.0001	0.0001	0.0001	0.0001	0.0001	0.0001	0.0001	0.0001
hsa-miR-3927-5p	0.0001	0.0001	0.0001	0.0001	0.0001	0.0001	0.0001	0.0001	0.0001	0.0001	0.0001	0.0001	0.0001	0.0001	0.0001	0.0001	0.0001	0.0001	0.0001	0.0001	0.0001	0.0001	0.0001	0.0001	0.0001	0.0001	0.0001	0.0001	0.0001	0.0001	0.0001	0.0001	0.0001	0.0001	0.0001	0.0001	0.0001	0.0001	0.0001	0.0001	0.0001	0.0001	0.0001	0.0001	0.0001	0.0001	0.0001	0.0001	0.0001
hsa-miR-3928-3p	0.730767	2.08899	0.869058	0.74375	0.579229	0.756364	0.675023	0.887124	0.651565	0.838078	0.96016	0.693669	0.336404	0.730438	1.26713	0.307243	1.10726	0.563069	0.615343	1.02239	0.504038	0.552934	0.539794	0.390468	0.469852	1.668	0.205067	0.438219	0.744511	1.05312	1.46201	0.559589	1.21072	0.30197	0.321684	0.401501	0.584415	0.209822	0.0001	0.29535	0.219856	0.461915	0.923113	0.351303	0.470524	0.931065	0.173853	0.840136	0.867506
hsa-miR-3928-5p	0.0001	0.0001	0.0001	0.0001	0.0001	0.0001	0.0001	0.0001	0.0001	0.0001	0.0001	0.0001	0.0001	0.0001	0.0001	0.0001	0.0001	0.0001	0.0001	0.0001	0.0001	0.0001	0.0001	0.0001	0.0001	0.0001	0.0001	0.175348	0.0001	0.0001	0.0001	0.0001	0.0001	0.0001	0.0001	0.0803803	0.0001	0.0001	0.0001	0.0001	0.0001	0.0660736	0.0001	0.0001	0.0001	0.0001	0.0001	0.0001	0.0001
hsa-miR-3929	0.0001	0.0001	0.0001	0.0001	0.0001	0.0001	0.0001	0.0001	0.0001	0.0001	0.0001	0.0001	0.0001	0.0001	0.0001	0.0001	0.0001	0.0001	0.0001	0.0001	0.0001	0.0001	0.0001	0.0001	0.0001	0.0001	0.0001	0.0001	0.0001	0.0001	0.0001	0.0001	0.0001	0.0001	0.0001	0.0001	0.0001	0.0001	0.0001	0.0001	0.0001	0.0001	0.0001	0.0001	0.0001	0.0001	0.0001	0.0001	0.0001
hsa-miR-3934-3p	0.0001	0.0001	0.0001	0.0001	0.0001	0.0001	0.0001	0.0001	0.0001	0.0001	0.0001	0.0001	0.0001	0.0001	0.0001	0.0001	0.0001	0.0001	0.0001	0.0001	0.0001	0.0001	0.0001	0.0001	0.0001	0.0001	0.0001	0.0001	0.0001	0.0001	0.0001	0.0001	0.0001	0.0001	0.0001	0.0001	0.0001	0.0001	0.0001	0.0001	0.0001	0.0001	0.0001	0.0001	0.0001	0.0001	0.0001	0.0001	0.0001
hsa-miR-3934-5p	0.0001	0.0001	0.0001	0.0001	0.0001	0.252188	0.0001	0.0683326	0.0001	0.0001	0.0001	0.0001	0.0001	0.0001	0.0001	0.0001	0.0001	0.0001	0.0001	0.0001	0.0001	0.0001	0.0001	0.0001	0.0001	0.0001	0.0001	0.0001	0.0001	0.0001	0.0001	0.0001	0.0001	0.0001	0.0001	0.0001	0.0001	0.0001	0.0001	0.0001	0.0001	0.0001	0.0001	0.0001	0.0001	0.0001	0.0001	0.0001	0.0001
hsa-miR-3935	0.0001	0.0001	0.0001	0.0001	0.0001	0.0001	0.0001	0.0001	0.0001	0.0001	0.0001	0.0001	0.0001	0.0001	0.0001	0.0001	0.0001	0.0001	0.0001	0.0001	0.0001	0.0001	0.0001	0.0001	0.0001	0.0001	0.0001	0.0001	0.0001	0.0001	0.0001	0.0001	0.0001	0.0001	0.0001	0.0001	0.0001	0.0001	0.0001	0.0001	0.0001	0.0001	0.0001	0.0001	0.0001	0.0001	0.0001	0.0001	0.0001
hsa-miR-3936	0.0001	0.0001	0.0001	0.0001	0.0001	0.0001	0.0001	0.0001	0.0001	0.0001	0.0001	0.0001	0.0001	0.0001	0.0001	0.0001	0.0001	0.0001	0.0001	0.0001	0.0001	0.0001	0.0001	0.0001	0.0001	0.0001	0.0001	0.0001	0.0001	0.0001	0.0001	0.0001	0.0001	0.0001	0.0001	0.0001	0.0001	0.0001	0.0001	0.0001	0.0001	0.0001	0.0001	0.0001	0.0001	0.0001	0.0001	0.0001	0.0001
hsa-miR-3937	0.0001	0.0001	0.0001	0.0001	0.0001	0.0001	0.0001	0.0001	0.0001	0.0001	0.0001	0.0001	0.0001	0.0001	0.0001	0.0001	0.0001	0.0001	0.0001	0.0001	0.0001	0.0001	0.0001	0.0001	0.0001	0.0001	0.0001	0.0001	0.0001	0.0001	0.0001	0.0001	0.0001	0.0001	0.0001	0.0001	0.0001	0.0001	0.0001	0.0001	0.0001	0.0001	0.0001	0.0001	0.0001	0.0001	0.0001	0.0001	0.0001
hsa-miR-3938	0.0731667	0.0001	0.0001	0.0001	0.0001	0.0001	0.0001	0.0001	0.0001	0.0001	0.0001	0.0001	0.0001	0.0001	0.0001	0.0001	0.0001	0.0001	0.0001	0.0001	0.0001	0.0001	0.0001	0.0001	0.0001	0.0001	0.0001	0.0001	0.0001	0.0001	0.0001	0.0001	0.0001	0.0001	0.0001	0.0001	0.0001	0.0001	0.0001	0.0001	0.0001	0.0001	0.0001	0.0001	0.0001	0.0001	0.0001	0.0001	0.0001
hsa-miR-3939	0.0731667	0.0001	0.0001	0.0001	0.0001	0.0001	0.0001	0.0001	0.0593241	0.0001	0.096106	0.0001	0.0001	0.0001	0.0906021	0.102481	0.0001	0.0001	0.0001	0.0001	0.126084	0.0790762	0.0001	0.0001	0.0001	0.0001	0.0684222	0.0001	0.0001	0.0001	0.0001	0.0001	0.0001	0.0001	0.0001	0.0001	0.0001	0.0001	0.0001	0.0001	0.0001	0.0001	0.0001	0.0001	0.0001	0.0001	0.0001	0.0001	0.347063
hsa-miR-3940-3p	0.365433	0.386932	0.217339	0.425043	0.193143	0.0841293	0.0965175	0.0001	0.236996	0.0001	0.096106	0.0991813	0.0001	0.265678	0.271606	0.102481	0.105544	0.0001	0.615343	0.227277	0.504038	0.0790762	0.0001	0.1674	0.313268	0.0001	0.273389	0.0877238	0.0931514	0.234104	0.0001	0.279845	0.0673565	0.0001	0.0001	0.0803803	0.0366197	0.0001	0.0001	0.0591499	0.0733521	0.0660736	0.0001	0.0001	0.0001	0.116471	0.26073	0.0841036	0.0868406
hsa-miR-3940-5p	0.0001	0.0774664	0.0001	0.0001	0.0966215	0.0001	0.0001	0.0001	0.0001	0.0001	0.0001	0.0991813	0.0001	0.0001	0.0001	0.102481	0.0001	0.0001	0.0001	0.0001	0.0001	0.0001	0.0001	0.0001	0.0001	0.0001	0.0001	0.0001	0.0001	0.0001	0.0001	0.0001	0.0001	0.0001	0.0001	0.0001	0.0001	0.0001	0.0001	0.0001	0.0001	0.0001	0.0840103	0.0001	0.0001	0.0001	0.0001	0.0001	0.0001
hsa-miR-3941	0.0001	0.0001	0.0001	0.0001	0.0001	0.0001	0.0001	0.0001	0.0001	0.0001	0.0001	0.0001	0.0001	0.0001	0.0001	0.0001	0.0001	0.0001	0.0001	0.0001	0.0001	0.0001	0.0001	0.0001	0.0001	0.0001	0.0001	0.0001	0.0001	0.0001	0.0001	0.0001	0.0001	0.0001	0.0001	0.0001	0.0001	0.0001	0.0001	0.0001	0.0001	0.0001	0.0001	0.0001	0.0001	0.0001	0.0001	0.0001	0.0001
hsa-miR-3942-3p	0.0001	0.154833	0.0001	0.0001	0.0001	0.0001	0.0001	0.0001	0.0001	0.0001	0.0001	0.0001	0.0001	0.0001	0.0001	0.0001	0.0001	0.0001	0.0001	0.0001	0.0001	0.0001	0.0001	0.0001	0.0001	0.0001	0.0001	0.0001	0.0001	0.0001	0.104522	0.0001	0.0001	0.0001	0.0001	0.0001	0.0001	0.0001	0.0001	0.0001	0.0001	0.0001	0.0001	0.0001	0.0001	0.0001	0.0001	0.0001	0.0001
hsa-miR-3942-5p	0.0001	0.0001	0.0001	0.0001	0.0001	0.0001	0.0001	0.0001	0.0001	0.0001	0.0001	0.0001	0.0001	0.0001	0.0906021	0.102481	0.0001	0.0001	0.0001	0.0001	0.0001	0.0001	0.0001	0.0001	0.0001	0.0001	0.0001	0.0001	0.0001	0.0001	0.0001	0.0001	0.0001	0.0001	0.0001	0.0001	0.0001	0.0001	0.0001	0.0001	0.0001	0.0001	0.0001	0.0001	0.0001	0.0001	0.0001	0.0001	0.0001
hsa-miR-3943	0.0001	0.0001	0.0001	0.0001	0.0001	0.0001	0.0001	0.0001	0.0001	0.0001	0.0001	0.0001	0.0001	0.0001	0.0001	0.0001	0.0001	0.0001	0.0001	0.0001	0.0001	0.0001	0.0001	0.0001	0.0001	0.0001	0.0001	0.0001	0.0001	0.0001	0.0001	0.0001	0.0001	0.0001	0.0001	0.0001	0.0001	0.0001	0.0001	0.0001	0.0001	0.0001	0.0001	0.0001	0.0001	0.0001	0.0001	0.0001	0.0001
hsa-miR-3944-3p	0.0001	0.0001	0.0001	0.0001	0.0001	0.0001	0.0001	0.0001	0.0001	0.0001	0.0001	0.0001	0.0001	0.0001	0.0001	0.0001	0.0001	0.0001	0.0001	0.0001	0.0001	0.0001	0.0001	0.0001	0.0001	0.0001	0.0001	0.0001	0.0001	0.0001	0.0001	0.0001	0.0001	0.0001	0.0001	0.0001	0.0001	0.0001	0.0001	0.0001	0.0001	0.0001	0.0001	0.0001	0.0001	0.0001	0.0001	0.0001	0.0001
hsa-miR-3944-5p	0.0001	0.0774664	0.10872	0.0001	0.0001	0.0841293	0.0001	0.0001	0.0593241	0.0001	0.0001	0.0001	0.0001	0.265678	0.0001	0.0001	0.0528218	0.0939282	0.0001	0.0001	0.0001	0.0001	0.0001	0.0001	0.0001	0.098212	0.0001	0.0877238	0.0001	0.0001	0.0001	0.0933482	0.0001	0.0001	0.0001	0.0001	0.0001	0.0001	0.0001	0.0001	0.0001	0.0001	0.0840103	0.0001	0.0001	0.0001	0.0001	0.0001	0.0001
hsa-miR-3945	0.0001	0.0001	0.0001	0.0001	0.0001	0.0001	0.0001	0.0001	0.0001	0.0001	0.0001	0.0001	0.0001	0.0001	0.0001	0.0001	0.0001	0.0001	0.0001	0.0001	0.0001	0.0001	0.0001	0.0001	0.0001	0.0001	0.0001	0.0001	0.0001	0.0001	0.0001	0.0001	0.0001	0.0001	0.0001	0.0001	0.0001	0.0001	0.0001	0.0001	0.0001	0.0001	0.0001	0.0001	0.0001	0.0001	0.0001	0.0001	0.0001
hsa-miR-3960	0.0001	0.0001	0.0001	0.0001	0.0001	0.0001	0.0001	0.0001	0.0001	0.0001	0.0001	0.0001	0.0001	0.0001	0.0001	0.0001	0.0001	0.0001	0.0001	0.0001	0.0001	0.0001	0.0001	0.0001	0.0001	0.0001	0.0001	0.0001	0.0001	0.0001	0.0001	0.0001	0.0001	0.0001	0.0001	0.0001	0.0001	0.0001	0.0001	0.0001	0.0001	0.0001	0.0001	0.0001	0.0001	0.0001	0.0001	0.0001	0.0001
hsa-miR-3972	0.0001	0.0001	0.0001	0.0001	0.0001	0.0001	0.0001	0.0001	0.0001	0.0001	0.0001	0.0001	0.0001	0.0001	0.0001	0.0001	0.0001	0.0001	0.0001	0.0001	0.0001	0.0001	0.0001	0.0001	0.0001	0.0001	0.0001	0.0001	0.0001	0.0001	0.0001	0.0001	0.0001	0.0001	0.0001	0.0001	0.0001	0.0001	0.0001	0.0001	0.0001	0.0001	0.0001	0.0001	0.0001	0.0001	0.0001	0.0001	0.0001
hsa-miR-3973	0.0001	0.0001	0.0001	0.0001	0.0001	0.0001	0.0001	0.0001	0.0001	0.0001	0.0001	0.0001	0.0001	0.0001	0.0001	0.0001	0.0001	0.0001	0.0001	0.0001	0.0001	0.0001	0.0001	0.0001	0.0001	0.0001	0.0001	0.0001	0.0001	0.0001	0.0001	0.0001	0.0001	0.0001	0.0001	0.0001	0.0001	0.0001	0.0001	0.0001	0.0001	0.0001	0.0001	0.0001	0.0001	0.0001	0.0001	0.0001	0.0001
hsa-miR-3974	0.0001	0.0001	0.0001	0.0001	0.0001	0.0001	0.0001	0.0001	0.118548	0.0001	0.0001	0.0001	0.0001	0.0001	0.0001	0.0001	0.0001	0.0001	0.0001	0.0001	0.0001	0.0001	0.0001	0.0001	0.0001	0.0001	0.0001	0.0001	0.0001	0.0001	0.0001	0.0001	0.0001	0.0001	0.0001	0.0803803	0.0001	0.0001	0.0001	0.29535	0.0001	0.0001	0.0840103	0.0001	0.0001	0.0001	0.0869766	0.0001	0.0001
hsa-miR-3975	0.0001	0.0001	0.0001	0.0001	0.0001	0.0001	0.0001	0.0001	0.0001	0.0001	0.0001	0.0001	0.0001	0.0001	0.0001	0.0001	0.0001	0.0001	0.0001	0.0001	0.0001	0.0001	0.0001	0.0001	0.0001	0.0001	0.0001	0.0001	0.0001	0.0001	0.0001	0.0001	0.0001	0.0001	0.0001	0.0001	0.0001	0.0001	0.0001	0.0001	0.0001	0.0001	0.0001	0.0001	0.0001	0.0001	0.0001	0.0001	0.0001
hsa-miR-3976	0.0001	0.0001	0.0001	0.0001	0.0001	0.0001	0.0001	0.0001	0.0001	0.0001	0.0001	0.0001	0.0001	0.0001	0.0001	0.0001	0.0001	0.0001	0.0001	0.0001	0.0001	0.0001	0.0001	0.0001	0.0001	0.0001	0.0001	0.0001	0.0001	0.0001	0.0001	0.0001	0.0001	0.0001	0.0001	0.0001	0.0001	0.0001	0.0001	0.0001	0.0001	0.0001	0.0001	0.0001	0.0001	0.0001	0.0001	0.0001	0.0001
hsa-miR-3977	0.0001	0.0001	0.0001	0.0001	0.0001	0.0001	0.0001	0.0001	0.0001	0.0001	0.0001	0.0001	0.0001	0.0001	0.0001	0.0001	0.0001	0.0001	0.0001	0.0001	0.0001	0.0001	0.0001	0.0001	0.0001	0.0001	0.0001	0.0001	0.0001	0.0001	0.0001	0.0001	0.0001	0.0001	0.0001	0.0001	0.0001	0.0001	0.0001	0.0001	0.0001	0.0001	0.0001	0.0001	0.0001	0.0001	0.0001	0.0001	0.0001
hsa-miR-3978	0.0001	0.0001	0.0001	0.0001	0.0001	0.0001	0.0001	0.0001	0.0001	0.0001	0.0001	0.0001	0.0001	0.0001	0.0001	0.0001	0.0001	0.0001	0.0001	0.0001	0.0001	0.0001	0.0001	0.0001	0.0001	0.0001	0.0001	0.0001	0.0001	0.0001	0.0001	0.0001	0.0001	0.0001	0.0001	0.0001	0.0001	0.0001	0.0001	0.0001	0.0001	0.0001	0.0001	0.0001	0.0001	0.0001	0.0001	0.0001	0.0001
hsa-miR-409-3p	4.23797	24.2158	13.0345	13.492	28.667	28.5701	13.0165	1.63768	11.075	111.092	4.51238	5.15233	9.66883	49.3975	14.8424	23.1382	8.64648	5.25448	19.3363	33.8494	29.7324	9.08237	1.29536	10.9304	18.0856	17.0716	5.12427	13.8447	10.4219	5.6162	21.7198	11.5629	6.92752	4.22628	0.804059	4.25495	3.06775	24.957	0.383184	5.25554	6.22653	1.45152	8.1394	9.92159	4.58673	10.4735	3.12766	1.42816	2.42884
hsa-miR-409-5p	2.48437	9.903	6.51728	9.56131	19.3044	15.2934	9.54543	1.43299	5.38949	50.1591	2.30424	1.5854	6.05356	22.7734	6.60675	12.9001	4.48146	2.25198	11.1624	11.5861	15.2442	5.13355	0.593763	6.85942	8.06418	9.71319	2.39138	8.14911	4.83877	1.28712	13.8882	9.79116	2.95938	1.40883	0.321684	2.16767	1.60697	6.39662	0.383184	2.244	2.63717	0.461915	3.02087	6.23396	3.76349	4.53855	1.65076	1.17615	1.12773
hsa-miR-410-3p	0.0001	1.1606	1.30354	0.212571	1.93053	2.18486	1.44636	0.136565	0.355444	5.26739	0.288118	0.0991813	0.0841759	3.31982	0.45261	1.22867	0.263709	0.281585	0.879019	1.81751	1.76388	0.158052	0.0001	0.278934	0.469852	1.27556	0.0001	0.438219	0.465357	0.117102	1.35758	1.02583	0.134613	0.0001	0.0804959	0.0803803	0.0001	0.314683	0.0001	0.0001	0.0733521	0.0001	0.0001	0.175702	0.0001	0.0001	0.0001	0.168107	0.0001
hsa-miR-410-5p	0.0001	0.0001	0.0001	0.0001	0.0001	0.0001	0.0001	0.0001	0.0001	0.0001	0.0001	0.0001	0.0001	0.132889	0.0001	0.0001	0.0001	0.0001	0.0001	0.0001	0.0001	0.0001	0.0001	0.0001	0.0783921	0.0001	0.0001	0.0001	0.0001	0.0001	0.0001	0.0001	0.0673565	0.0001	0.0001	0.0001	0.0001	0.0001	0.0001	0.0001	0.0001	0.0001	0.0001	0.0001	0.0001	0.0001	0.0001	0.0001	0.0001
hsa-miR-411-3p	0.2193	4.02315	2.38973	1.06246	4.24704	5.04186	2.02487	0.0001	0.888461	15.6823	0.096106	0.0496406	0.420479	6.50675	1.99115	3.27629	0.632762	0.563069	2.10951	3.74851	4.66152	0.473957	0.0001	1.61734	0.234976	1.76612	0.136744	2.27832	0.930614	0.351106	2.4018	2.79755	0.470895	0.100723	0.160892	0.240941	0.0731394	0.943849	0.0001	0.0591499	0.0733521	0.0001	0.335741	0.263502	0.235312	0.232841	0.0869766	0.0841036	0.0001
hsa-miR-411-5p	0.4385	2.55319	2.28111	0.425043	1.64096	2.8571	1.06069	0.136565	0.710789	10.415	0.384124	0.297344	0.588631	2.85506	2.53416	3.07153	0.158266	0.0001	2.46107	3.29416	3.2757	0.316005	0.0001	1.39427	0.0001	0.686884	0.0684222	1.4897	0.558408	0.0001	1.46201	1.58532	0.605408	0.0001	0.0001	0.0001	0.0366197	0.629266	0.0001	0.0591499	0.0001	0.329968	0.251831	0.526905	0.117706	0.116471	0.0869766	0.0841036	0.0001
hsa-miR-412-3p	0.0001	0.0001	0.0001	0.0001	0.0001	0.0841293	0.0965175	0.0001	0.0001	0.0001	0.0001	0.0001	0.0841759	0.132889	0.0001	0.102481	0.0001	0.0001	0.0001	0.0001	0.126084	0.0790762	0.0001	0.111634	0.0001	0.0001	0.0001	0.0001	0.0931514	0.0001	0.0001	0.0001	0.0001	0.0001	0.0001	0.0001	0.0366197	0.0001	0.0001	0.0001	0.146604	0.0001	0.0001	0.0001	0.0001	0.0001	0.0001	0.0841036	0.0001
hsa-miR-412-5p	0.0001	0.309566	0.10872	0.106336	0.0001	0.588305	0.0965175	0.0001	0.0001	0.119811	0.096106	0.0001	0.0001	0.597649	0.0001	0.819147	0.105544	0.0001	0.351668	0.908807	0.378053	0.158052	0.0001	0.0001	0.0001	0.098212	0.0001	0.350595	0.0001	0.0001	0.313365	0.0933482	0.0001	0.0001	0.0001	0.0001	0.0001	0.0001	0.127795	0.0001	0.0001	0.0001	0.0001	0.439104	0.0001	0.116471	0.0001	0.0001	0.0001
hsa-miR-421	9.93717	33.345	30.0878	8.9239	19.8835	12.7726	11.6666	10.235	12.141	28.1322	13.3449	8.52109	5.63318	21.1799	27.4222	16.4834	7.22299	11.2595	15.557	23.8536	18.0159	10.0301	5.18116	15.2802	6.10688	28.1582	6.01246	23.1328	7.72336	15.0934	30.8045	19.3957	7.46557	5.33313	4.98465	4.25495	3.79815	9.22787	1.02166	9.86143	4.46848	2.57307	8.05549	7.81437	8.93815	10.2407	6.6896	12.4326	5.1178
hsa-miR-422a	0.0001	0.0001	0.0001	0.0001	0.0001	0.0001	0.0001	0.0001	0.0001	0.0001	0.0001	0.0001	0.0001	0.0001	0.0001	0.0001	0.0001	0.0001	0.0001	0.0001	0.0001	0.0001	0.0001	0.0001	0.0001	0.0001	0.0001	0.0001	0.0001	0.0001	0.0001	0.0001	0.0001	0.0001	0.0001	0.0001	0.0001	0.0001	0.0001	0.0001	0.0001	0.0001	0.0001	0.0001	0.0001	0.0001	0.0001	0.0001	0.0001
hsa-miR-423-3p	191.946	606.708	479.882	242.536	433.671	493.756	306.704	321.171	382.825	711.084	154.954	164.376	171.851	391.926	1032.18	564.324	150.31	182.59	306.567	485.59	469.292	189.148	126.342	210.576	117.673	644.792	165.203	475.797	151.86	175.269	482.22	499.904	171.235	120.849	102.023	100.35	146.188	204.269	155.405	156.482	151.192	127.461	201.049	171.3	228.626	184.797	175.23	173.72	146.505
hsa-miR-423-5p	191.946	430.854	345.845	147.668	337.825	297.044	202.38	147.997	190.109	398.159	145.833	69.9515	79.5359	216.844	374.588	226.774	163.121	170.298	254.799	273.407	260.788	171.931	174.969	166.129	92.8545	384.893	117.378	344.011	136.693	201.829	369.445	263.519	80.4388	126.483	110.142	100.591	54.4509	102.24	141.231	129.851	164.011	73.6267	194.588	150.93	145.126	186.077	125.537	131.55	140.52
hsa-miR-424-3p	0.584634	2.01163	1.0863	0.0001	0.772272	1.17651	0.38577	0.27303	0.0593241	0.478945	0.288118	0.0496406	0.0001	0.199283	1.62914	0.921528	0.0528218	0.0001	0.615343	1.02239	1.88987	0.0001	0.323916	0.334701	0.0001	0.588772	0.0001	0.788714	0.186203	0.351106	0.0001	0.559589	0.269126	0.0001	0.0001	0.0001	0.0731394	0.104961	0.127795	0.0001	0.0001	0.0660736	0.0001	0.175702	0.0001	0.0001	0.0869766	0.168107	0.0001
hsa-miR-424-5p	20.6049	77.7533	39.1032	2.76223	42.18	61.5096	35.8674	17.3994	11.2527	38.188	18.0492	2.27897	4.5402	64.9338	122.087	23.0358	10.2809	3.75323	17.2269	54.8633	36.0316	6.16024	12.521	13.0495	6.42005	29.6299	5.39756	33.8229	13.9578	8.07324	31.1178	54.2705	4.90982	5.23251	3.21594	0.963463	2.95819	7.23551	14.3019	3.36594	3.22319	3.89254	3.60824	4.91695	3.05785	5.81863	3.12766	11.9286	8.67416
hsa-miR-425-3p	17.1708	35.0471	27.4809	13.3858	31.5626	25.2089	18.7051	16.99	17.2935	41.5399	12.6729	7.48074	7.98731	21.8438	37.2869	24.4691	8.64648	12.3854	20.5668	25.7846	26.8348	9.87213	5.12719	14.611	8.22077	34.7317	9.08696	27.6016	11.6315	15.9124	32.0576	23.0324	11.8372	10.163	8.44167	7.62672	7.26752	5.45287	1.66013	12.2234	9.15661	4.28838	11.328	10.624	8.82054	10.1243	11.2941	19.3209	11.0162
hsa-miR-425-5p	221.173	584.349	359.314	201.635	423.247	355.864	353.852	245.023	215.576	642.011	241.647	106.612	92.1473	374.398	562.742	371.745	164.545	231.943	276.244	411.871	382.111	227.136	112.742	214.925	117.203	546.68	112.458	405.786	200.061	225.463	471.673	419.524	164.442	140.47	120.674	160.159	52.6615	82.8403	126.418	175.615	135.15	89.4603	311.223	172.792	167.236	200.39	132.921	287.208	152.23
hsa-miR-4251	0.0001	0.0001	0.0001	0.0001	0.0001	0.0001	0.0001	0.0001	0.0001	0.0001	0.0001	0.0001	0.0001	0.0001	0.0001	0.0001	0.0001	0.0001	0.0001	0.0001	0.0001	0.0001	0.0001	0.0001	0.0001	0.0001	0.0001	0.0001	0.0001	0.0001	0.0001	0.0001	0.0001	0.0001	0.0001	0.0001	0.0001	0.0001	0.0001	0.0001	0.0001	0.0001	0.0001	0.0001	0.0001	0.0001	0.0001	0.0001	0.0001
hsa-miR-4252	0.0001	0.0001	0.0001	0.0001	0.0001	0.0001	0.0001	0.0001	0.0001	0.0001	0.0001	0.0001	0.0001	0.0001	0.0001	0.0001	0.0001	0.0001	0.0001	0.0001	0.0001	0.0001	0.0001	0.0001	0.0001	0.0001	0.0001	0.0001	0.0001	0.0001	0.0001	0.0001	0.0001	0.0001	0.0001	0.0001	0.0001	0.0001	0.0001	0.0001	0.0001	0.0001	0.0001	0.0001	0.0001	0.0001	0.0001	0.0001	0.0001
hsa-miR-4253	0.0001	0.0001	0.0001	0.0001	0.0001	0.0001	0.0001	0.0001	0.0001	0.0001	0.0001	0.0001	0.0001	0.0001	0.0001	0.0001	0.0001	0.0001	0.0001	0.0001	0.0001	0.0001	0.0001	0.0001	0.0001	0.0001	0.0001	0.0001	0.0001	0.0001	0.0001	0.0001	0.0001	0.0001	0.0001	0.0001	0.0001	0.0001	0.0001	0.0001	0.0001	0.0001	0.0001	0.0001	0.0001	0.0001	0.0001	0.0001	0.0001
hsa-miR-4254	0.0001	0.0001	0.0001	0.0001	0.0001	0.0001	0.0001	0.0001	0.0001	0.0001	0.0001	0.0001	0.0001	0.0001	0.0001	0.0001	0.0001	0.0001	0.0001	0.0001	0.0001	0.0001	0.0001	0.0001	0.0001	0.0001	0.0001	0.0001	0.0001	0.0001	0.0001	0.0001	0.0001	0.0001	0.0001	0.0001	0.0001	0.0001	0.0001	0.0001	0.0001	0.0001	0.0001	0.0001	0.0001	0.0001	0.0001	0.0001	0.0001
hsa-miR-4255	0.0001	0.0001	0.0001	0.0001	0.0001	0.0001	0.0001	0.0001	0.0001	0.0001	0.0001	0.0001	0.0001	0.0001	0.0001	0.0001	0.0001	0.0001	0.0001	0.0001	0.0001	0.0001	0.0001	0.0001	0.0001	0.0001	0.0001	0.0001	0.0001	0.0001	0.0001	0.0001	0.0001	0.0001	0.0001	0.0001	0.0001	0.0001	0.0001	0.0001	0.0001	0.0001	0.0001	0.0001	0.0001	0.0001	0.0001	0.0001	0.0001
hsa-miR-4256	0.0001	0.0001	0.0001	0.0001	0.0001	0.0001	0.0001	0.0001	0.0001	0.0001	0.0001	0.0001	0.0001	0.0001	0.0001	0.0001	0.0001	0.0001	0.0001	0.0001	0.0001	0.0001	0.0001	0.0001	0.0001	0.0001	0.0001	0.0001	0.0001	0.0001	0.0001	0.0001	0.0001	0.0001	0.0001	0.0001	0.0001	0.0001	0.0001	0.0001	0.0001	0.0001	0.0001	0.0001	0.0001	0.0001	0.0001	0.0001	0.0001
hsa-miR-4257	0.0001	0.0001	0.0001	0.0001	0.0001	0.0001	0.0001	0.0001	0.0001	0.0001	0.0001	0.0001	0.0001	0.0001	0.0001	0.0001	0.0001	0.0001	0.0001	0.0001	0.0001	0.0001	0.0001	0.0001	0.0001	0.0001	0.0001	0.0001	0.0001	0.0001	0.0001	0.0001	0.0001	0.0001	0.0001	0.0001	0.0001	0.0001	0.0001	0.0001	0.0001	0.0001	0.0001	0.0001	0.0001	0.0001	0.0001	0.0001	0.0001
hsa-miR-4258	0.0001	0.0001	0.0001	0.0001	0.0001	0.0001	0.0001	0.0001	0.0001	0.0001	0.0001	0.0001	0.0001	0.0001	0.0001	0.0001	0.0001	0.0001	0.0001	0.0001	0.0001	0.0001	0.0001	0.0001	0.0001	0.0001	0.0001	0.0001	0.0001	0.0001	0.0001	0.0001	0.0001	0.0001	0.0001	0.0001	0.0001	0.0001	0.0001	0.0001	0.0001	0.0001	0.0001	0.0001	0.0001	0.0001	0.0001	0.0001	0.0001
hsa-miR-4259	0.0001	0.0001	0.0001	0.0001	0.0001	0.0001	0.0001	0.0001	0.0001	0.0001	0.0001	0.0001	0.0001	0.0001	0.0001	0.0001	0.0001	0.0001	0.0001	0.0001	0.0001	0.0001	0.0001	0.0001	0.0001	0.0001	0.0001	0.0001	0.0001	0.0001	0.0001	0.0001	0.0001	0.0001	0.0001	0.0001	0.0001	0.0001	0.0001	0.0001	0.0001	0.0001	0.0001	0.0001	0.0001	0.0001	0.0001	0.0001	0.0001
hsa-miR-4260	0.0001	0.0001	0.0001	0.0001	0.0001	0.0001	0.0001	0.0001	0.0001	0.0001	0.0001	0.0001	0.0001	0.0001	0.0001	0.0001	0.0001	0.0001	0.0001	0.0001	0.0001	0.0001	0.0001	0.0001	0.0001	0.0001	0.0001	0.0001	0.0001	0.0001	0.0001	0.0001	0.0001	0.0001	0.0001	0.0001	0.0001	0.0001	0.0001	0.0001	0.0001	0.0001	0.0001	0.0001	0.0001	0.0001	0.0001	0.0001	0.0001
hsa-miR-4261	0.0001	0.0001	0.0001	0.0001	0.0001	0.0001	0.0001	0.0001	0.0001	0.0001	0.0001	0.0001	0.0001	0.0001	0.0001	0.0001	0.0001	0.0001	0.0001	0.0001	0.0001	0.0001	0.0001	0.0001	0.0001	0.0001	0.0001	0.0001	0.0001	0.0001	0.0001	0.0001	0.0001	0.0001	0.0001	0.0001	0.0001	0.0001	0.0001	0.0001	0.0001	0.0001	0.0001	0.0001	0.0001	0.0001	0.0001	0.0001	0.0001
hsa-miR-4262	0.0001	0.0001	0.0001	0.0001	0.0001	0.0001	0.0001	0.0001	0.0001	0.0001	0.0001	0.0001	0.0001	0.0001	0.0001	0.0001	0.0001	0.0001	0.0001	0.0001	0.0001	0.0001	0.0001	0.0001	0.0001	0.0001	0.0001	0.0001	0.0001	0.0001	0.0001	0.0001	0.0001	0.0001	0.0001	0.0001	0.0001	0.0001	0.0001	0.0001	0.0001	0.0001	0.0001	0.0001	0.0001	0.0001	0.0001	0.0001	0.0001
hsa-miR-4263	0.0001	0.0001	0.0001	0.0001	0.0001	0.0001	0.0001	0.0001	0.0001	0.0001	0.0001	0.0001	0.0001	0.0001	0.0001	0.0001	0.0001	0.0001	0.0001	0.0001	0.0001	0.0001	0.0001	0.0001	0.0001	0.0001	0.0001	0.0001	0.0001	0.0001	0.0001	0.0001	0.0001	0.0001	0.0001	0.0001	0.0001	0.0001	0.0001	0.0001	0.0001	0.0001	0.0001	0.0001	0.0001	0.0001	0.0001	0.0001	0.0001
hsa-miR-4264	0.0001	0.0001	0.0001	0.0001	0.0001	0.0001	0.0001	0.0001	0.0001	0.0001	0.0001	0.0001	0.0001	0.0001	0.0001	0.0001	0.0001	0.0001	0.0001	0.0001	0.0001	0.0001	0.0001	0.0001	0.0001	0.0001	0.0001	0.0001	0.0001	0.0001	0.0001	0.0001	0.0001	0.0001	0.0001	0.0001	0.0001	0.0001	0.0001	0.0001	0.0001	0.0001	0.0001	0.0001	0.0001	0.0001	0.0001	0.0001	0.0001
hsa-miR-4265	0.0001	0.0001	0.0001	0.0001	0.0001	0.0001	0.0001	0.0001	0.0001	0.0001	0.0001	0.0001	0.0001	0.0001	0.0001	0.0001	0.0001	0.0001	0.0001	0.0001	0.0001	0.0001	0.0001	0.0001	0.0001	0.0001	0.0001	0.0001	0.0001	0.0001	0.0001	0.0001	0.0001	0.0001	0.0001	0.0001	0.0001	0.0001	0.0001	0.0001	0.0001	0.0001	0.0001	0.0001	0.0001	0.0001	0.0001	0.0001	0.0001
hsa-miR-4266	0.0001	0.0001	0.0001	0.0001	0.0001	0.0001	0.0001	0.0001	0.0001	0.0001	0.0001	0.0001	0.0001	0.0001	0.0001	0.0001	0.0001	0.0001	0.0001	0.0001	0.0001	0.0001	0.0001	0.0001	0.0001	0.0001	0.0001	0.0001	0.0001	0.0001	0.0001	0.0001	0.0001	0.0001	0.0001	0.0001	0.0001	0.0001	0.0001	0.0001	0.0001	0.0001	0.0001	0.0001	0.0001	0.0001	0.0001	0.0001	0.0001
hsa-miR-4267	0.0001	0.0001	0.0001	0.0001	0.0001	0.0001	0.0001	0.0001	0.0001	0.0001	0.0001	0.0001	0.0001	0.0001	0.0001	0.0001	0.0001	0.0001	0.0001	0.0001	0.0001	0.0001	0.0001	0.0001	0.0001	0.0001	0.0001	0.0001	0.0001	0.0001	0.0001	0.0001	0.0001	0.0001	0.0001	0.0001	0.0001	0.0001	0.0001	0.0001	0.0001	0.0001	0.0001	0.0001	0.0001	0.0001	0.0001	0.0001	0.0001
hsa-miR-4268	0.0001	0.0001	0.0001	0.0001	0.0001	0.0001	0.0001	0.0001	0.0001	0.0001	0.0001	0.0001	0.0001	0.0001	0.0001	0.0001	0.0001	0.0001	0.0001	0.0001	0.0001	0.0001	0.0001	0.0001	0.0001	0.0001	0.0001	0.0001	0.0001	0.0001	0.0001	0.0001	0.0001	0.0001	0.0001	0.0001	0.0001	0.0001	0.0001	0.0001	0.0001	0.0001	0.0001	0.0001	0.0001	0.0001	0.0001	0.0001	0.0001
hsa-miR-4269	0.0001	0.0001	0.0001	0.0001	0.0001	0.0001	0.0001	0.0001	0.0001	0.0001	0.0001	0.0001	0.0001	0.0001	0.0001	0.0001	0.0001	0.0001	0.0001	0.0001	0.0001	0.0001	0.0001	0.0001	0.0001	0.0001	0.0001	0.0001	0.0001	0.0001	0.0001	0.0001	0.0001	0.0001	0.0001	0.0001	0.0001	0.0001	0.0001	0.0001	0.0001	0.0001	0.0001	0.0001	0.0001	0.0001	0.0001	0.0001	0.0001
hsa-miR-4270	0.0001	0.0001	0.0001	0.0001	0.0001	0.0001	0.0001	0.0001	0.0001	0.0001	0.0001	0.0001	0.0001	0.0001	0.0001	0.0001	0.0001	0.0001	0.0001	0.0001	0.0001	0.0001	0.0001	0.0001	0.0001	0.0001	0.0001	0.0001	0.0001	0.0001	0.0001	0.0001	0.0001	0.0001	0.0001	0.0001	0.0001	0.0001	0.0001	0.0001	0.0001	0.0001	0.0001	0.0001	0.0001	0.0001	0.0001	0.0001	0.0001
hsa-miR-4271	0.0001	0.0001	0.0001	0.0001	0.0001	0.0001	0.0001	0.0001	0.0001	0.0001	0.0001	0.0001	0.0001	0.0001	0.0001	0.0001	0.0001	0.0001	0.0001	0.0001	0.0001	0.0001	0.0001	0.0001	0.0001	0.0001	0.0001	0.0001	0.0001	0.0001	0.0001	0.0001	0.0001	0.0001	0.0001	0.0001	0.0001	0.0001	0.0001	0.0001	0.0001	0.0001	0.0001	0.0001	0.0001	0.0001	0.0001	0.0001	0.0001
hsa-miR-4272	0.0001	0.0001	0.0001	0.0001	0.0001	0.0001	0.0001	0.0001	0.0001	0.0001	0.0001	0.0001	0.0001	0.0001	0.0001	0.0001	0.0001	0.0001	0.0001	0.0001	0.0001	0.0001	0.0001	0.0001	0.0001	0.0001	0.0001	0.0001	0.0001	0.0001	0.0001	0.0001	0.0001	0.0001	0.0001	0.0001	0.0001	0.0001	0.0001	0.0001	0.0001	0.0001	0.0001	0.0001	0.0001	0.0001	0.0001	0.0001	0.0001
hsa-miR-4273	0.0001	0.0001	0.0001	0.0001	0.0001	0.0001	0.0001	0.0001	0.0001	0.0001	0.0001	0.0001	0.0001	0.0001	0.0001	0.0001	0.0001	0.0001	0.0001	0.0001	0.0001	0.0001	0.0001	0.0001	0.0001	0.0001	0.0001	0.0001	0.0001	0.0001	0.0001	0.0001	0.0001	0.0001	0.0001	0.0001	0.0001	0.0001	0.0001	0.0001	0.0001	0.0001	0.0001	0.0001	0.0001	0.0001	0.0001	0.0001	0.0001
hsa-miR-4274	0.0001	0.0001	0.0001	0.0001	0.0001	0.0001	0.0001	0.0001	0.0001	0.0001	0.0001	0.0001	0.0001	0.0001	0.0001	0.0001	0.0001	0.0001	0.0001	0.0001	0.0001	0.0001	0.0001	0.0001	0.0001	0.0001	0.0001	0.0001	0.0001	0.0001	0.0001	0.0001	0.0001	0.0001	0.0001	0.0001	0.0001	0.0001	0.0001	0.0001	0.0001	0.0001	0.0001	0.0001	0.0001	0.0001	0.0001	0.0001	0.0001
hsa-miR-4275	0.0001	0.0001	0.0001	0.0001	0.0001	0.0001	0.0001	0.0001	0.0001	0.0001	0.0001	0.0001	0.0001	0.0001	0.0001	0.0001	0.0001	0.0001	0.0001	0.0001	0.0001	0.0001	0.0001	0.0001	0.0001	0.0001	0.0001	0.0001	0.0001	0.0001	0.0001	0.0001	0.0001	0.0001	0.0001	0.0001	0.0001	0.0001	0.0001	0.0001	0.0001	0.0001	0.0001	0.0001	0.0001	0.0001	0.0001	0.0001	0.0001
hsa-miR-4276	0.0001	0.0001	0.0001	0.0001	0.0001	0.0001	0.0001	0.0001	0.0001	0.0001	0.0001	0.0001	0.0001	0.0001	0.0001	0.0001	0.0001	0.0001	0.0001	0.0001	0.0001	0.0001	0.0001	0.0001	0.0001	0.0001	0.0001	0.0001	0.0001	0.0001	0.0001	0.0001	0.0001	0.0001	0.0001	0.0001	0.0001	0.0001	0.0001	0.0001	0.0001	0.0001	0.0001	0.0001	0.0001	0.0001	0.0001	0.0001	0.0001
hsa-miR-4277	0.0001	0.0001	0.0001	0.0001	0.0001	0.0001	0.0001	0.0001	0.0001	0.0001	0.0001	0.0001	0.0001	0.0001	0.0001	0.0001	0.0001	0.0001	0.0001	0.0001	0.0001	0.0001	0.0001	0.0001	0.0001	0.0001	0.0001	0.0001	0.0001	0.0001	0.0001	0.0001	0.0001	0.0001	0.0001	0.0001	0.0001	0.0001	0.0001	0.0001	0.0001	0.0001	0.0001	0.0001	0.0001	0.0001	0.0001	0.0001	0.0001
hsa-miR-4278	0.0001	0.0001	0.0001	0.0001	0.0001	0.0001	0.0001	0.0001	0.0001	0.0001	0.0001	0.0001	0.0001	0.0001	0.0001	0.0001	0.0001	0.0001	0.0001	0.0001	0.0001	0.0001	0.0001	0.0001	0.0001	0.0001	0.0001	0.0001	0.0001	0.0001	0.0001	0.0001	0.0001	0.0001	0.0001	0.0001	0.0001	0.0001	0.0001	0.0001	0.0001	0.0001	0.0001	0.0001	0.0001	0.0001	0.0001	0.0001	0.0001
hsa-miR-4279	0.0001	0.0001	0.0001	0.0001	0.0001	0.0001	0.0001	0.0001	0.0001	0.0001	0.0001	0.0001	0.0001	0.0001	0.0001	0.0001	0.0001	0.0001	0.0001	0.0001	0.0001	0.0001	0.0001	0.0001	0.0001	0.0001	0.0001	0.0001	0.0001	0.0001	0.0001	0.0001	0.0001	0.0001	0.0001	0.0001	0.0001	0.0001	0.0001	0.0001	0.0001	0.0001	0.0001	0.0001	0.0001	0.0001	0.0001	0.0001	0.0001
hsa-miR-4280	0.0001	0.0001	0.0001	0.0001	0.0001	0.0001	0.0001	0.0001	0.0001	0.0001	0.0001	0.0001	0.0001	0.0001	0.0001	0.0001	0.0001	0.0001	0.0001	0.0001	0.0001	0.0001	0.0001	0.0001	0.0001	0.0001	0.0001	0.0001	0.0001	0.0001	0.0001	0.0001	0.0001	0.0001	0.0001	0.0001	0.0001	0.0001	0.0001	0.0001	0.0001	0.0001	0.0001	0.0001	0.0001	0.0001	0.0001	0.0001	0.0001
hsa-miR-4281	0.0001	0.0001	0.0001	0.0001	0.0001	0.0001	0.0001	0.0001	0.0001	0.0001	0.0001	0.0001	0.0001	0.0001	0.0001	0.0001	0.0001	0.0001	0.0001	0.0001	0.0001	0.0001	0.0001	0.0001	0.0001	0.0001	0.0001	0.0001	0.0001	0.0001	0.0001	0.0001	0.0001	0.0001	0.0001	0.0001	0.0001	0.0001	0.0001	0.0001	0.0001	0.0001	0.0001	0.0001	0.0001	0.0001	0.0001	0.0001	0.0001
hsa-miR-4282	0.0001	0.0001	0.0001	0.0001	0.0001	0.0001	0.0001	0.0001	0.0001	0.0001	0.0001	0.0001	0.0001	0.0001	0.0001	0.0001	0.0001	0.0001	0.0001	0.0001	0.0001	0.0001	0.0001	0.0001	0.0001	0.0001	0.0001	0.0001	0.0001	0.0001	0.0001	0.0001	0.0001	0.0001	0.0001	0.0001	0.0001	0.0001	0.0001	0.0001	0.0001	0.0001	0.0001	0.0001	0.0001	0.0001	0.0001	0.0001	0.0001
hsa-miR-4283	0.0002	0.0002	0.0002	0.0002	0.0002	0.0002	0.0002	0.0002	0.0002	0.0002	0.0002	0.0002	0.0002	0.0002	0.0002	0.0002	0.0002	0.0002	0.0002	0.0002	0.0002	0.0002	0.0002	0.0002	0.0002	0.0002	0.0002	0.0002	0.0002	0.0002	0.0002	0.0002	0.0002	0.0002	0.0002	0.0002	0.0002	0.0002	0.0002	0.0002	0.0002	0.0002	0.0002	0.0002	0.0002	0.0002	0.0002	0.0002	0.0002
hsa-miR-4284	0.0001	0.0001	0.0001	0.0001	0.0001	0.168159	0.0965175	0.0683326	0.118548	0.598656	0.0001	0.0001	0.0001	0.0001	0.181104	0.0001	0.0001	0.0001	0.0001	0.340865	0.252069	0.0001	0.0001	0.0001	0.0001	0.0001	0.0001	0.0001	0.0001	0.0001	0.0001	0.0933482	0.0001	0.0001	0.0001	0.0001	0.0001	0.0001	0.0001	0.0001	0.0001	0.0001	0.0840103	0.0001	0.0001	0.0001	0.0001	0.0001	0.0001
hsa-miR-4285	0.0001	0.0001	0.0001	0.0001	0.0001	0.0001	0.0001	0.0001	0.0001	0.0001	0.0001	0.0001	0.0001	0.0001	0.0001	0.0001	0.0001	0.0001	0.0001	0.0001	0.0001	0.0001	0.0001	0.0001	0.0001	0.0001	0.0001	0.0001	0.0001	0.0001	0.0001	0.0001	0.0001	0.0001	0.0001	0.0001	0.0001	0.0001	0.0001	0.0001	0.0001	0.0001	0.0001	0.0001	0.0001	0.0001	0.0001	0.0001	0.0001
hsa-miR-4286	0.0001	0.0001	0.10872	0.0001	0.0001	0.252188	0.0965175	0.0001	0.0001	0.0001	0.288118	0.0001	0.0001	0.0001	0.0001	0.102481	0.0001	0.0001	0.0001	0.0001	0.126084	0.0790762	0.0540694	0.0001	0.0001	0.0001	0.0001	0.0877238	0.0001	0.117102	0.417787	0.186596	0.0001	0.0001	0.0001	0.0001	0.0366197	0.0001	0.255489	0.0591499	0.0001	0.0001	0.167921	0.175702	0.0001	0.0001	0.0001	0.0001	0.0001
hsa-miR-4287	0.0001	0.0001	0.0001	0.0001	0.0001	0.0001	0.0001	0.0001	0.0001	0.0001	0.0001	0.0001	0.0001	0.0001	0.0001	0.0001	0.0001	0.0001	0.0001	0.0001	0.0001	0.0001	0.0001	0.0001	0.0001	0.0001	0.0001	0.0001	0.0001	0.0001	0.0001	0.0001	0.0001	0.0001	0.0001	0.0001	0.0001	0.0001	0.0001	0.0001	0.0001	0.0001	0.0001	0.0001	0.0001	0.0001	0.0001	0.0001	0.0001
hsa-miR-4288	0.0001	0.0001	0.0001	0.0001	0.0001	0.0001	0.0001	0.0001	0.0001	0.0001	0.0001	0.0001	0.0001	0.0001	0.0001	0.0001	0.0001	0.0001	0.0001	0.0001	0.0001	0.0001	0.0001	0.0001	0.0001	0.0001	0.0001	0.0001	0.0001	0.0001	0.0001	0.0001	0.0001	0.0001	0.0001	0.0001	0.0001	0.0001	0.0001	0.0001	0.0001	0.0001	0.0001	0.0001	0.0001	0.0001	0.0001	0.0001	0.0001
hsa-miR-4289	0.0001	0.0001	0.0001	0.0001	0.0001	0.0001	0.0001	0.0001	0.0001	0.0001	0.0001	0.0001	0.0001	0.0001	0.0001	0.0001	0.0001	0.0001	0.0001	0.0001	0.0001	0.0001	0.0001	0.0001	0.0001	0.0001	0.0001	0.0001	0.0001	0.0001	0.0001	0.0001	0.0001	0.0001	0.0001	0.0001	0.0001	0.0001	0.0001	0.0001	0.0001	0.0001	0.0001	0.0001	0.0001	0.0001	0.0001	0.0001	0.0001
hsa-miR-429	0.0001	0.154833	0.0001	0.0001	0.193143	0.0841293	0.289353	0.0001	0.0001	0.0001	0.0001	0.0001	0.0001	0.0001	0.0906021	0.0001	0.0001	0.0001	0.0001	0.113688	0.0001	0.0001	0.0001	0.0001	0.0783921	0.0001	0.0001	0.0001	0.0001	0.0001	0.0001	0.0933482	0.0001	0.0001	0.0001	0.0001	0.0001	0.0001	0.0001	0.0001	0.0001	0.0001	0.0001	0.0001	0.0001	0.0001	0.0001	0.0001	0.0001
hsa-miR-4290	0.0001	0.0001	0.0001	0.0001	0.0001	0.0001	0.0001	0.0001	0.0001	0.0001	0.0001	0.0001	0.0001	0.0001	0.0001	0.0001	0.0001	0.0001	0.0001	0.0001	0.0001	0.0001	0.0001	0.0001	0.0001	0.0001	0.0001	0.0001	0.0001	0.0001	0.0001	0.0001	0.0001	0.0001	0.0001	0.0001	0.0001	0.0001	0.0001	0.0001	0.0001	0.0001	0.0001	0.0001	0.0001	0.0001	0.0001	0.0001	0.0001
hsa-miR-4291	0.0001	0.0001	0.0001	0.0001	0.0001	0.0001	0.0001	0.0001	0.0001	0.0001	0.0001	0.0001	0.0001	0.0001	0.0001	0.0001	0.0001	0.0001	0.0001	0.0001	0.0001	0.0001	0.0001	0.0001	0.0001	0.0001	0.0001	0.0001	0.0001	0.0001	0.0001	0.0001	0.0001	0.0001	0.0001	0.0001	0.0001	0.0001	0.0001	0.0001	0.0001	0.0001	0.0001	0.0001	0.0001	0.0001	0.0001	0.0001	0.0001
hsa-miR-4292	0.0001	0.0001	0.0001	0.0001	0.0001	0.0001	0.0001	0.0001	0.0001	0.0001	0.0001	0.0001	0.0001	0.0001	0.0001	0.0001	0.0001	0.0001	0.0001	0.0001	0.0001	0.0001	0.0001	0.0001	0.0001	0.0001	0.0001	0.0001	0.0001	0.0001	0.0001	0.0001	0.0001	0.0001	0.0001	0.0001	0.0001	0.0001	0.0001	0.0001	0.0001	0.0001	0.0001	0.0001	0.0001	0.0001	0.0001	0.0001	0.0001
hsa-miR-4293	0.0001	0.0001	0.0001	0.0001	0.0001	0.0001	0.0001	0.0001	0.0001	0.0001	0.0001	0.0001	0.0001	0.0001	0.0001	0.0001	0.0001	0.0001	0.0001	0.0001	0.0001	0.0001	0.0001	0.0001	0.0001	0.0001	0.0001	0.0001	0.0001	0.0001	0.0001	0.0001	0.0001	0.0001	0.0001	0.0001	0.0001	0.0001	0.0001	0.0001	0.0001	0.0001	0.0001	0.0001	0.0001	0.0001	0.0001	0.0001	0.0001
hsa-miR-4294	0.0001	0.0001	0.0001	0.0001	0.0001	0.0001	0.0001	0.0001	0.0001	0.0001	0.0001	0.0001	0.0001	0.0001	0.0001	0.0001	0.0001	0.0001	0.0001	0.0001	0.0001	0.0001	0.0001	0.0001	0.0001	0.0001	0.0001	0.0001	0.0001	0.0001	0.0001	0.0001	0.0001	0.0001	0.0001	0.0001	0.0001	0.0001	0.0001	0.0001	0.0001	0.0001	0.0001	0.0001	0.0001	0.0001	0.0001	0.0001	0.0001
hsa-miR-4295	0.0001	0.0001	0.0001	0.0001	0.0001	0.0001	0.0001	0.0001	0.0001	0.0001	0.0001	0.0001	0.0001	0.0001	0.0001	0.0001	0.0001	0.0001	0.0001	0.0001	0.0001	0.0001	0.0001	0.0001	0.0001	0.0001	0.0001	0.0001	0.0001	0.0001	0.0001	0.0001	0.0001	0.0001	0.0001	0.0001	0.0001	0.0001	0.0001	0.0001	0.0001	0.0001	0.0001	0.0001	0.0001	0.0001	0.0001	0.0001	0.0001
hsa-miR-4296	0.0001	0.0001	0.0001	0.0001	0.0001	0.0001	0.0001	0.0001	0.0001	0.0001	0.0001	0.0001	0.0001	0.0001	0.0001	0.0001	0.0001	0.0001	0.0001	0.0001	0.0001	0.0001	0.0001	0.0001	0.0001	0.0001	0.0001	0.0001	0.0001	0.0001	0.0001	0.0001	0.0001	0.0001	0.0001	0.0001	0.0001	0.0001	0.0001	0.0001	0.0001	0.0001	0.0001	0.0001	0.0001	0.0001	0.0001	0.0001	0.0001
hsa-miR-4297	0.0001	0.0001	0.0001	0.0001	0.0001	0.0001	0.0001	0.0001	0.0001	0.0001	0.0001	0.0001	0.0001	0.0001	0.0001	0.0001	0.0001	0.0001	0.0001	0.0001	0.0001	0.0001	0.0001	0.0001	0.0001	0.0001	0.0001	0.0001	0.0001	0.0001	0.0001	0.0001	0.0001	0.0001	0.0001	0.0001	0.0001	0.0001	0.0001	0.0001	0.0001	0.0001	0.0001	0.0001	0.0001	0.0001	0.0001	0.0001	0.0001
hsa-miR-4298	0.0001	0.0001	0.0001	0.0001	0.0001	0.0001	0.0001	0.0001	0.0001	0.0001	0.0001	0.0001	0.0001	0.0001	0.0001	0.0001	0.0001	0.0001	0.0001	0.0001	0.0001	0.0001	0.0001	0.0001	0.0001	0.0001	0.0001	0.0001	0.0001	0.0001	0.0001	0.0001	0.0001	0.0001	0.0001	0.0001	0.0001	0.0001	0.0001	0.0001	0.0001	0.0001	0.0001	0.0001	0.0001	0.0001	0.0001	0.0001	0.0001
hsa-miR-4299	0.0001	0.0001	0.0001	0.0001	0.0001	0.0001	0.0001	0.0001	0.0001	0.0001	0.0001	0.0001	0.0001	0.0001	0.0001	0.0001	0.0001	0.0001	0.0001	0.0001	0.0001	0.0001	0.0001	0.0001	0.0001	0.0001	0.0001	0.0001	0.0001	0.0001	0.0001	0.0001	0.0001	0.0001	0.0001	0.0001	0.0001	0.0001	0.0001	0.0001	0.0001	0.0001	0.0001	0.0001	0.0001	0.0001	0.0001	0.0001	0.0001
hsa-miR-4300	0.0001	0.0001	0.0001	0.0001	0.0001	0.0001	0.0001	0.0001	0.0001	0.0001	0.0001	0.0001	0.0001	0.0001	0.0001	0.0001	0.0001	0.0001	0.0001	0.0001	0.0001	0.0001	0.0001	0.0001	0.0001	0.0001	0.0001	0.0001	0.0001	0.0001	0.0001	0.0001	0.0001	0.0001	0.0001	0.0001	0.0001	0.0001	0.0001	0.0001	0.0001	0.0001	0.0001	0.0001	0.0001	0.0001	0.0001	0.0001	0.0001
hsa-miR-4301	0.0001	0.0001	0.0001	0.0001	0.0001	0.0001	0.0001	0.0001	0.0001	0.0001	0.0001	0.0001	0.0001	0.0001	0.0001	0.0001	0.0001	0.0001	0.0001	0.0001	0.0001	0.0001	0.0001	0.0001	0.0001	0.0001	0.0001	0.0001	0.0001	0.0001	0.0001	0.0001	0.0001	0.0001	0.0001	0.0001	0.0001	0.0001	0.0001	0.0001	0.0001	0.0001	0.0001	0.0001	0.0001	0.0001	0.0001	0.0001	0.0001
hsa-miR-4302	0.0001	0.0001	0.0001	0.0001	0.0001	0.0001	0.0001	0.0001	0.0001	0.0001	0.0001	0.0001	0.0001	0.0001	0.0001	0.0001	0.0001	0.0001	0.0001	0.0001	0.0001	0.0001	0.0001	0.0001	0.0001	0.0001	0.0001	0.0001	0.0001	0.0001	0.0001	0.0001	0.0001	0.0001	0.0001	0.0001	0.0001	0.0001	0.0001	0.0001	0.0001	0.0001	0.0001	0.0001	0.0001	0.0001	0.0001	0.0001	0.0001
hsa-miR-4303	0.0001	0.0001	0.0001	0.0001	0.0001	0.0001	0.0001	0.0001	0.0001	0.0001	0.0001	0.0001	0.0001	0.0001	0.0001	0.0001	0.0001	0.0001	0.0001	0.0001	0.0001	0.0001	0.0001	0.0001	0.0001	0.0001	0.0001	0.0001	0.0001	0.0001	0.0001	0.0001	0.0001	0.0001	0.0001	0.0001	0.0001	0.0001	0.0001	0.0001	0.0001	0.0001	0.0001	0.0001	0.0001	0.0001	0.0001	0.0001	0.0001
hsa-miR-4304	0.0001	0.0001	0.0001	0.0001	0.0001	0.0001	0.0001	0.0001	0.0001	0.0001	0.0001	0.0001	0.0001	0.0001	0.0001	0.0001	0.0001	0.0001	0.0001	0.0001	0.0001	0.0001	0.0001	0.0001	0.0001	0.0001	0.0001	0.0001	0.0001	0.0001	0.0001	0.0001	0.0001	0.0001	0.0001	0.0001	0.0001	0.0001	0.0001	0.0001	0.0001	0.0001	0.0001	0.0001	0.0001	0.0001	0.0001	0.0001	0.0001
hsa-miR-4305	0.0001	0.0001	0.0001	0.0001	0.0001	0.0001	0.0001	0.0001	0.0001	0.0001	0.0001	0.0001	0.0001	0.0001	0.0001	0.0001	0.0001	0.0001	0.0001	0.0001	0.0001	0.0001	0.0001	0.0001	0.0001	0.0001	0.0001	0.0001	0.0001	0.0001	0.0001	0.0001	0.0001	0.0001	0.0001	0.0001	0.0001	0.0001	0.0001	0.0001	0.0001	0.0001	0.0001	0.0001	0.0001	0.0001	0.0001	0.0001	0.0001
hsa-miR-4306	0.0001	0.0774664	0.0001	0.106336	0.0001	0.0841293	0.192935	0.0001	0.0593241	0.359233	0.0001	0.0001	0.0841759	0.0664944	0.0001	0.102481	0.0001	0.0939282	0.0879919	0.113688	0.0001	0.0790762	0.162008	0.0558668	0.0783921	0.294436	0.0684222	0.0001	0.0001	0.0001	0.208944	0.373093	0.0001	0.100723	0.0001	0.0001	0.0366197	0.0001	0.0001	0.0001	0.0001	0.0001	0.0001	0.0879008	0.0001	0.0001	0.0869766	0.0841036	0.0001
hsa-miR-4307	0.0001	0.0001	0.0001	0.0001	0.0001	0.0001	0.0001	0.0001	0.0001	0.0001	0.0001	0.0001	0.0001	0.0001	0.0001	0.0001	0.0001	0.0001	0.0001	0.0001	0.0001	0.0001	0.0001	0.0001	0.0001	0.0001	0.0001	0.0001	0.0001	0.0001	0.0001	0.0001	0.0001	0.0001	0.0001	0.0001	0.0001	0.0001	0.0001	0.0001	0.0001	0.0001	0.0001	0.0001	0.0001	0.0001	0.0001	0.0001	0.0001
hsa-miR-4308	0.0001	0.0001	0.0001	0.0001	0.0001	0.0001	0.0001	0.0001	0.0001	0.0001	0.0001	0.0001	0.0001	0.0001	0.0001	0.0001	0.0001	0.0001	0.0001	0.0001	0.0001	0.0001	0.0001	0.0001	0.0001	0.0001	0.0001	0.0001	0.0001	0.0001	0.0001	0.0001	0.0001	0.0001	0.0001	0.0001	0.0001	0.0001	0.0001	0.0001	0.0001	0.0001	0.0001	0.0001	0.0001	0.0001	0.0001	0.0001	0.0001
hsa-miR-4309	0.0001	0.0001	0.0001	0.0001	0.0001	0.0001	0.0001	0.0001	0.0001	0.0001	0.0001	0.0001	0.0001	0.0001	0.0001	0.0001	0.0001	0.0001	0.0001	0.0001	0.0001	0.0001	0.0001	0.0001	0.0001	0.0001	0.0001	0.0001	0.0001	0.0001	0.0001	0.0001	0.0001	0.0001	0.0001	0.0001	0.0001	0.0001	0.0001	0.0001	0.0001	0.0001	0.0001	0.0001	0.0001	0.0001	0.0001	0.0001	0.0001
hsa-miR-431-3p	0.0001	1.54743	0.434579	0.212571	0.965315	0.756364	0.38577	0.0683326	0.592341	2.39432	0.288118	0.148722	0.252328	0.730438	0.362108	0.409624	0.210987	0.0001	0.351668	0.113688	0.252069	0.237029	0.0001	0.278934	0.234976	0.392548	0.0684222	0.876338	0.0931514	0.234104	0.731053	0.466341	0.0673565	0.0001	0.0804959	0.240941	0.0366197	0.419544	0.0001	0.17725	0.146604	0.198021	0.167921	0.351303	0.117706	0.232841	0.0869766	0.0001	0.0001
hsa-miR-431-5p	1.16917	9.36144	4.12765	3.61211	9.65225	10.0836	6.46007	0.341263	3.1982	41.3004	1.44019	1.13953	1.93385	8.43219	6.06374	11.5691	1.58176	1.59518	7.11934	10.9046	11.5907	1.02679	0.0001	4.07108	2.50545	5.29815	1.16158	6.39664	2.51249	0.819115	8.77153	6.80722	1.14346	0.402593	0.241288	0.802903	0.584415	5.03343	0.255489	0.826799	2.41742	0.198021	1.84613	1.75612	1.17616	1.39655	0.26073	0.504122	1.21447
hsa-miR-4310	0.0001	0.0001	0.0001	0.0001	0.0001	0.0001	0.0001	0.0001	0.0001	0.0001	0.0001	0.0001	0.0001	0.0001	0.0001	0.0001	0.0001	0.0001	0.0001	0.0001	0.0001	0.0001	0.0001	0.0001	0.0001	0.0001	0.0001	0.0001	0.0001	0.0001	0.0001	0.0001	0.0001	0.0001	0.0001	0.0001	0.0001	0.0001	0.0001	0.0001	0.0001	0.0001	0.0001	0.0001	0.0001	0.0001	0.0001	0.0001	0.0001
hsa-miR-4311	0.0001	0.0001	0.0001	0.0001	0.0001	0.0001	0.0001	0.0001	0.0001	0.0001	0.0001	0.0001	0.0001	0.0001	0.0001	0.0001	0.0001	0.0001	0.0001	0.0001	0.0001	0.0001	0.0001	0.0001	0.0001	0.0001	0.0001	0.0001	0.0001	0.0001	0.0001	0.0001	0.0001	0.0001	0.0001	0.0001	0.0001	0.0001	0.0001	0.0001	0.0001	0.0001	0.0001	0.0001	0.0001	0.0001	0.0001	0.0001	0.0001
hsa-miR-4312	0.0001	0.0001	0.0001	0.0001	0.0001	0.0001	0.0001	0.0001	0.0001	0.0001	0.0001	0.0001	0.0001	0.0001	0.0001	0.0001	0.0001	0.0001	0.0001	0.0001	0.0001	0.0001	0.0001	0.0001	0.0001	0.0001	0.0001	0.0001	0.0001	0.0001	0.0001	0.0001	0.0001	0.0001	0.0001	0.0001	0.0001	0.0001	0.0001	0.0001	0.0001	0.0001	0.0001	0.0001	0.0001	0.0001	0.0001	0.0001	0.0001
hsa-miR-4313	0.0001	0.0001	0.0001	0.0001	0.0001	0.0001	0.0001	0.0001	0.0001	0.0001	0.0001	0.0001	0.0001	0.0001	0.0001	0.0001	0.0001	0.0001	0.0001	0.0001	0.0001	0.0001	0.0001	0.0001	0.0001	0.0001	0.0001	0.0001	0.0001	0.0001	0.0001	0.0001	0.0001	0.0001	0.0001	0.0001	0.0001	0.0001	0.0001	0.0001	0.0001	0.0001	0.0001	0.0001	0.0001	0.0001	0.0001	0.0001	0.0001
hsa-miR-4314	0.0001	0.0001	0.0001	0.0001	0.0001	0.0001	0.0001	0.0001	0.0001	0.0001	0.0001	0.0001	0.0001	0.0001	0.0001	0.0001	0.0001	0.0001	0.0001	0.0001	0.0001	0.0001	0.0001	0.0001	0.0001	0.0001	0.0001	0.0001	0.0001	0.0001	0.0001	0.0001	0.0001	0.0001	0.0001	0.0001	0.0001	0.0001	0.0001	0.0001	0.0001	0.0001	0.0001	0.0001	0.0001	0.0001	0.0001	0.0001	0.0001
hsa-miR-4315	0.0002	0.0002	0.0002	0.0002	0.0002	0.0002	0.0002	0.0002	0.0002	0.0002	0.0002	0.0002	0.0002	0.0002	0.0002	0.0002	0.0002	0.0002	0.0002	0.0002	0.0002	0.0002	0.0002	0.0002	0.0002	0.0002	0.0002	0.0002	0.0002	0.0002	0.0002	0.0002	0.0002	0.0002	0.0002	0.0002	0.0002	0.0002	0.0002	0.0002	0.0002	0.0002	0.0002	0.0002	0.0002	0.0002	0.0002	0.0002	0.0002
hsa-miR-4316	0.0001	0.0001	0.0001	0.0001	0.0001	0.0001	0.0001	0.0001	0.0001	0.0001	0.0001	0.0001	0.0001	0.0001	0.0001	0.0001	0.0001	0.0001	0.0001	0.0001	0.0001	0.0001	0.0001	0.0001	0.0001	0.0001	0.0001	0.0001	0.0001	0.0001	0.0001	0.0001	0.0001	0.0001	0.0001	0.0001	0.0001	0.0001	0.0001	0.0001	0.0001	0.0001	0.0001	0.0001	0.0001	0.0001	0.0001	0.0001	0.0001
hsa-miR-4317	0.0001	0.0001	0.0001	0.0001	0.0001	0.0001	0.0001	0.0001	0.0001	0.0001	0.0001	0.0001	0.0001	0.0001	0.0001	0.0001	0.0001	0.0001	0.0001	0.0001	0.0001	0.0001	0.0001	0.0001	0.0001	0.0001	0.0001	0.0001	0.0001	0.0001	0.0001	0.0001	0.0001	0.0001	0.0001	0.0001	0.0001	0.0001	0.0001	0.0001	0.0001	0.0001	0.0001	0.0001	0.0001	0.0001	0.0001	0.0001	0.0001
hsa-miR-4318	0.0001	0.0001	0.0001	0.0001	0.0001	0.0001	0.0001	0.0001	0.0001	0.0001	0.0001	0.0001	0.0001	0.0001	0.0001	0.0001	0.0001	0.0001	0.0001	0.0001	0.0001	0.0001	0.0001	0.0001	0.0001	0.0001	0.0001	0.0001	0.0001	0.0001	0.0001	0.0001	0.0001	0.0001	0.0001	0.0001	0.0001	0.0001	0.0001	0.0001	0.0001	0.0001	0.0001	0.0001	0.0001	0.0001	0.0001	0.0001	0.0001
hsa-miR-4319	0.0001	0.0001	0.0001	0.0001	0.0001	0.0001	0.0001	0.0001	0.0001	0.0001	0.0001	0.0001	0.0001	0.0001	0.0001	0.0001	0.0001	0.0001	0.0001	0.0001	0.0001	0.0001	0.0001	0.0001	0.0001	0.0001	0.0001	0.0001	0.0001	0.0001	0.0001	0.0001	0.0001	0.0001	0.0001	0.0001	0.0001	0.0001	0.0001	0.0001	0.0001	0.0001	0.0001	0.0001	0.0001	0.0001	0.0001	0.0001	0.0001
hsa-miR-432-3p	0.0731667	0.309566	0.217339	0.106336	0.868793	0.0001	0.192935	0.0001	0.118548	1.43663	0.0001	0.0991813	0.0841759	0.597649	0.181104	0.614385	0.0001	0.0001	0.263776	0.340865	0.378053	0.237029	0.0001	0.0558668	0.156684	0.49066	0.0001	0.0877238	0.0001	0.0001	0.0001	0.0933482	0.0673565	0.0001	0.0001	0.0803803	0.0001	0.629266	0.0001	0.0591499	0.0733521	0.0001	0.0001	0.0879008	0.117706	0.0001	0.0001	0.0001	0.0001
hsa-miR-432-5p	1.16917	9.12934	3.58455	6.26801	4.63313	5.96618	4.53172	0.682426	3.61277	12.8092	3.1683	3.12116	9.7529	5.9092	0.724116	3.68581	5.0614	3.19026	6.24042	4.54363	7.68515	4.89663	1.02552	7.86322	2.89691	4.41514	2.4597	4.73179	7.53726	1.87213	12.7396	2.14481	5.2461	0.905709	0.643267	3.21131	1.57045	11.2202	0.255489	4.01549	1.75815	0.263994	3.18869	4.21454	3.41067	3.9567	1.91139	1.26015	1.47469
hsa-miR-4320	0.0001	0.0001	0.0001	0.0001	0.0001	0.0001	0.0001	0.0001	0.0001	0.0001	0.0001	0.0001	0.0001	0.0001	0.0001	0.0001	0.0001	0.0001	0.0001	0.0001	0.0001	0.0001	0.0001	0.0001	0.0001	0.0001	0.0001	0.0001	0.0001	0.0001	0.0001	0.0001	0.0001	0.0001	0.0001	0.0001	0.0001	0.0001	0.0001	0.0001	0.0001	0.0001	0.0001	0.0001	0.0001	0.0001	0.0001	0.0001	0.0001
hsa-miR-4321	0.0001	0.0001	0.0001	0.0001	0.0001	0.0001	0.0001	0.0001	0.0001	0.0001	0.0001	0.0001	0.0001	0.0001	0.0001	0.0001	0.0001	0.0001	0.0001	0.0001	0.0001	0.0001	0.0001	0.0001	0.0001	0.0001	0.0001	0.0001	0.0001	0.0001	0.0001	0.0001	0.0001	0.0001	0.0001	0.0001	0.0001	0.0001	0.0001	0.0001	0.0001	0.0001	0.0001	0.0001	0.0001	0.0001	0.0001	0.0001	0.0001
hsa-miR-4322	0.0001	0.0001	0.0001	0.0001	0.0001	0.0001	0.0001	0.0001	0.0001	0.0001	0.0001	0.0001	0.0001	0.0001	0.0001	0.0001	0.0001	0.0001	0.0001	0.0001	0.0001	0.0001	0.0001	0.0001	0.0001	0.0001	0.0001	0.0001	0.0001	0.0001	0.0001	0.0001	0.0001	0.0001	0.0001	0.0001	0.0001	0.0001	0.0001	0.0001	0.0001	0.0001	0.0001	0.0001	0.0001	0.0001	0.0001	0.0001	0.0001
hsa-miR-4323	0.0001	0.0001	0.0001	0.0001	0.0001	0.0001	0.0001	0.0001	0.0001	0.0001	0.0001	0.0001	0.0001	0.0001	0.0001	0.0001	0.0001	0.0001	0.0001	0.0001	0.0001	0.0001	0.0001	0.0001	0.0001	0.0001	0.0001	0.0001	0.0001	0.0001	0.0001	0.0001	0.0001	0.0001	0.0001	0.0001	0.0001	0.0001	0.0001	0.0001	0.0001	0.0001	0.0001	0.0001	0.0001	0.0001	0.0001	0.0001	0.0001
hsa-miR-4324	0.0001	0.0001	0.0001	0.0001	0.0001	0.0001	0.0001	0.0001	0.0001	0.0001	0.0001	0.0001	0.0001	0.0001	0.0001	0.0001	0.0001	0.0001	0.0001	0.0001	0.0001	0.0001	0.0001	0.0001	0.0001	0.0001	0.0001	0.0001	0.0001	0.0001	0.0001	0.0001	0.0001	0.0001	0.0001	0.0001	0.0001	0.0001	0.0001	0.0001	0.0001	0.0001	0.0001	0.0001	0.0001	0.0001	0.0001	0.0001	0.0001
hsa-miR-4325	0.0001	0.0001	0.0001	0.0001	0.0001	0.0001	0.0001	0.0001	0.0001	0.0001	0.0001	0.0001	0.0001	0.0001	0.0001	0.0001	0.0001	0.0001	0.0001	0.0001	0.0001	0.0001	0.0001	0.0001	0.0001	0.0001	0.0001	0.0001	0.0001	0.0001	0.0001	0.0001	0.0001	0.0001	0.0001	0.0001	0.0001	0.0001	0.0001	0.0001	0.0001	0.0001	0.0001	0.0001	0.0001	0.0001	0.0001	0.0001	0.0001
hsa-miR-4326	0.0001	0.0001	0.0001	0.0001	0.0001	0.0001	0.0001	0.0001	0.0001	0.0001	0.0001	0.0001	0.0001	0.0001	0.0001	0.0001	0.0001	0.0001	0.0001	0.0001	0.0001	0.0001	0.0001	0.0001	0.0001	0.0001	0.0001	0.0001	0.0001	0.0001	0.0001	0.0001	0.0001	0.0001	0.0001	0.0001	0.0001	0.0001	0.0001	0.0001	0.0001	0.0001	0.0001	0.0001	0.0001	0.0001	0.0001	0.0001	0.0001
hsa-miR-4327	0.0001	0.0001	0.0001	0.0001	0.0001	0.0001	0.0001	0.0001	0.0001	0.0001	0.0001	0.0001	0.0001	0.0001	0.0001	0.0001	0.0001	0.0001	0.0001	0.0001	0.0001	0.0001	0.0001	0.0001	0.0001	0.0001	0.0001	0.0001	0.0001	0.0001	0.0001	0.0001	0.0001	0.0001	0.0001	0.0001	0.0001	0.0001	0.0001	0.0001	0.0001	0.0001	0.0001	0.0001	0.0001	0.0001	0.0001	0.0001	0.0001
hsa-miR-4328	0.0001	0.0001	0.0001	0.0001	0.0001	0.0001	0.0001	0.0001	0.0001	0.0001	0.0001	0.0001	0.0001	0.0001	0.0001	0.0001	0.0001	0.0001	0.0001	0.0001	0.0001	0.0001	0.0001	0.0001	0.0001	0.0001	0.0001	0.0001	0.0001	0.0001	0.0001	0.0001	0.0001	0.0001	0.0001	0.0001	0.0001	0.0001	0.0001	0.0001	0.0001	0.0001	0.0001	0.0001	0.0001	0.0001	0.0001	0.0001	0.0001
hsa-miR-4329	0.0001	0.0001	0.0001	0.0001	0.0001	0.0001	0.0001	0.0001	0.0001	0.0001	0.0001	0.0001	0.0001	0.0001	0.0001	0.0001	0.0001	0.0001	0.0001	0.0001	0.0001	0.0001	0.0001	0.0001	0.0001	0.0001	0.0001	0.0001	0.0001	0.0001	0.0001	0.0001	0.0001	0.0001	0.0001	0.0001	0.0001	0.0001	0.0001	0.0001	0.0001	0.0001	0.0001	0.0001	0.0001	0.0001	0.0001	0.0001	0.0001
hsa-miR-433-3p	2.1921	10.9088	7.06038	7.33036	18.4357	12.6885	8.29201	0.682426	4.56035	44.4129	1.6322	1.28816	4.28797	9.69368	4.88721	7.67867	5.48317	2.72112	10.2835	10.9046	14.8663	5.76536	1.13346	4.51721	3.75812	5.29815	3.41621	7.97387	5.49013	1.75513	13.6794	6.90047	4.23726	0.805086	0.241288	1.36486	0.913092	13.0029	0.383184	3.36594	2.85693	0.132047	3.85997	5.61935	3.17546	4.07307	1.30325	0.924139	1.38795
hsa-miR-433-5p	0.0001	0.154833	0.0001	0.0001	0.0001	0.0841293	0.0001	0.0001	0.0001	0.119811	0.0001	0.0496406	0.0001	0.0664944	0.0906021	0.102481	0.0001	0.0001	0.0001	0.0001	0.126084	0.0001	0.0001	0.0001	0.0001	0.0001	0.0001	0.0001	0.0001	0.0001	0.0001	0.0933482	0.0001	0.0001	0.0001	0.0001	0.0001	0.0001	0.0001	0.0001	0.0001	0.0001	0.0001	0.0001	0.117706	0.0001	0.0001	0.0001	0.0001
hsa-miR-4330	0.0001	0.0001	0.0001	0.0001	0.0001	0.0001	0.0001	0.0001	0.0001	0.0001	0.0001	0.0001	0.0001	0.0001	0.0001	0.0001	0.0001	0.0001	0.0001	0.0001	0.0001	0.0001	0.0001	0.0001	0.0001	0.0001	0.0001	0.0001	0.0001	0.0001	0.0001	0.0001	0.0001	0.0001	0.0001	0.0001	0.0001	0.0001	0.0001	0.0001	0.0001	0.0001	0.0001	0.0001	0.0001	0.0001	0.0001	0.0001	0.0001
hsa-miR-4417	0.0001	0.0001	0.0001	0.0001	0.0001	0.0001	0.0001	0.0001	0.0001	0.0001	0.0001	0.0001	0.0001	0.0001	0.0001	0.0001	0.0001	0.0001	0.0001	0.0001	0.0001	0.0001	0.0001	0.0001	0.0001	0.098212	0.0001	0.0001	0.0001	0.0001	0.0001	0.0001	0.0001	0.0001	0.0001	0.0001	0.0001	0.0001	0.0001	0.0001	0.0001	0.0001	0.0001	0.0001	0.0001	0.0001	0.0001	0.0001	0.0001
hsa-miR-4418	0.0001	0.0001	0.0001	0.0001	0.0001	0.0001	0.0001	0.0001	0.0001	0.0001	0.0001	0.0001	0.0001	0.0001	0.0001	0.0001	0.0001	0.0001	0.0001	0.0001	0.0001	0.0001	0.0001	0.0001	0.0001	0.0001	0.0001	0.0001	0.0001	0.0001	0.0001	0.0001	0.0001	0.0001	0.0001	0.0001	0.0001	0.0001	0.0001	0.0001	0.0001	0.0001	0.0001	0.0001	0.0001	0.0001	0.0001	0.0001	0.0001
hsa-miR-4419a	0.0001	0.0001	0.0001	0.0001	0.0001	0.0001	0.0001	0.0001	0.0001	0.0001	0.0001	0.0001	0.0001	0.0001	0.0001	0.0001	0.0001	0.0001	0.0001	0.0001	0.0001	0.0001	0.0001	0.0001	0.0001	0.0001	0.0001	0.0001	0.0001	0.0001	0.0001	0.0001	0.0001	0.0001	0.0001	0.0001	0.0001	0.0001	0.0001	0.0001	0.0001	0.0001	0.0001	0.0001	0.0001	0.0001	0.0001	0.0001	0.0001
hsa-miR-4419b	0.0001	0.0001	0.0001	0.0001	0.0001	0.0001	0.0001	0.0001	0.0001	0.0001	0.0001	0.0001	0.0001	0.0001	0.0001	0.0001	0.0001	0.0001	0.0001	0.0001	0.0001	0.0001	0.0001	0.0001	0.0001	0.0001	0.0001	0.0001	0.0001	0.0001	0.0001	0.0001	0.0001	0.0001	0.0001	0.0001	0.0001	0.0001	0.0001	0.0001	0.0001	0.0001	0.0001	0.0001	0.0001	0.0001	0.0001	0.0001	0.0001
hsa-miR-4420	0.0001	0.0001	0.0001	0.0001	0.0001	0.0001	0.0001	0.0001	0.0001	0.0001	0.0001	0.0001	0.0001	0.0001	0.0001	0.0001	0.0001	0.0001	0.0001	0.0001	0.0001	0.0001	0.0001	0.0001	0.0001	0.0001	0.0001	0.0001	0.0001	0.0001	0.0001	0.0001	0.0001	0.0001	0.0001	0.0001	0.0001	0.0001	0.0001	0.0001	0.0001	0.0001	0.0001	0.0001	0.0001	0.0001	0.0001	0.0001	0.0001
hsa-miR-4421	0.0001	0.0001	0.0001	0.0001	0.0001	0.0001	0.0001	0.0001	0.0001	0.0001	0.0001	0.0001	0.0001	0.0001	0.0001	0.0001	0.0001	0.0001	0.0001	0.0001	0.0001	0.0001	0.0001	0.0001	0.0001	0.0001	0.0001	0.0001	0.0001	0.0001	0.0001	0.0001	0.0001	0.0001	0.0001	0.0001	0.0001	0.0001	0.0001	0.0001	0.0001	0.0001	0.0001	0.0001	0.0001	0.0001	0.0001	0.0001	0.0001
hsa-miR-4422	0.0731667	0.386932	0.217339	0.0001	0.579229	0.504276	0.289353	0.0683326	0.0593241	0.119811	0.384124	0.0496406	0.0001	0.531255	0.543112	0.102481	0.0528218	0.0939282	0.0001	0.113688	0.252069	0.0790762	0.0001	0.0001	0.0001	0.294436	0.0001	0.262971	0.0001	0.0001	0.208944	0.0001	0.0001	0.0001	0.0804959	0.0001	0.0366197	0.0001	0.0001	0.0001	0.0001	0.0001	0.167921	0.0001	0.117706	0.0001	0.0001	0.168107	0.0001
hsa-miR-4423-3p	0.0001	0.0001	0.0001	0.0001	0.0001	0.0841293	0.0001	0.0001	0.0001	0.0001	0.0001	0.0001	0.0001	0.0001	0.0001	0.102481	0.0001	0.0001	0.0879919	0.0001	0.0001	0.0001	0.0001	0.0001	0.0001	0.0001	0.0001	0.0001	0.0001	0.0001	0.0001	0.0001	0.0001	0.0001	0.0001	0.0001	0.0001	0.0001	0.0001	0.0001	0.0001	0.0001	0.0001	0.0001	0.0001	0.0001	0.0001	0.0001	0.0001
hsa-miR-4423-5p	0.0001	0.0001	0.0001	0.0001	0.0001	0.0001	0.0001	0.0001	0.0001	0.0001	0.192112	0.0001	0.0001	0.0001	0.0906021	0.0001	0.0001	0.0001	0.0001	0.0001	0.126084	0.0001	0.0001	0.0001	0.0001	0.0001	0.0001	0.0001	0.0001	0.0001	0.0001	0.0001	0.0001	0.0001	0.0001	0.0001	0.0001	0.0001	0.0001	0.0001	0.0001	0.0001	0.0001	0.0001	0.0001	0.0001	0.0001	0.0001	0.0001
hsa-miR-4424	0.0001	0.0001	0.0001	0.0001	0.0001	0.0001	0.0001	0.0001	0.0001	0.0001	0.0001	0.0001	0.0001	0.0001	0.0001	0.0001	0.0001	0.0001	0.0879919	0.0001	0.0001	0.0001	0.0001	0.0001	0.0001	0.0001	0.0001	0.0001	0.0001	0.0001	0.104522	0.0001	0.0001	0.0001	0.0001	0.0001	0.0001	0.0001	0.0001	0.0001	0.0001	0.0001	0.0001	0.0001	0.0001	0.0001	0.0001	0.0001	0.0001
hsa-miR-4425	0.0001	0.154833	0.0001	0.0001	0.0001	0.0001	0.0001	0.0001	0.0001	0.0001	0.0001	0.0001	0.0001	0.0001	0.0001	0.0001	0.0001	0.0001	0.0001	0.0001	0.0001	0.0001	0.0001	0.0001	0.0001	0.0001	0.0001	0.0001	0.0001	0.0001	0.0001	0.0001	0.0001	0.0001	0.0001	0.0001	0.0001	0.0001	0.0001	0.0001	0.0001	0.0001	0.0001	0.0001	0.0001	0.0001	0.0001	0.0001	0.0001
hsa-miR-4426	0.0001	0.0001	0.0001	0.0001	0.0001	0.0001	0.0001	0.0001	0.0001	0.0001	0.0001	0.0001	0.0001	0.0001	0.0001	0.0001	0.0001	0.0001	0.0001	0.0001	0.0001	0.0001	0.0001	0.0001	0.0001	0.0001	0.0001	0.0001	0.0001	0.0001	0.0001	0.0001	0.0001	0.0001	0.0001	0.0001	0.0001	0.0001	0.0001	0.0001	0.0001	0.0001	0.0001	0.0001	0.0001	0.0001	0.0001	0.0001	0.0001
hsa-miR-4427	0.0001	0.0001	0.0001	0.0001	0.0001	0.0001	0.0001	0.0001	0.0001	0.0001	0.0001	0.0001	0.0001	0.0001	0.0001	0.0001	0.0001	0.0001	0.0001	0.0001	0.0001	0.0001	0.0001	0.0001	0.0001	0.0001	0.0001	0.0001	0.0001	0.0001	0.0001	0.0001	0.0001	0.0001	0.0001	0.0001	0.0001	0.0001	0.0001	0.0001	0.0001	0.0001	0.0001	0.0001	0.0001	0.0001	0.0001	0.0001	0.0001
hsa-miR-4428	0.0001	0.0001	0.0001	0.0001	0.0001	0.0001	0.0001	0.0001	0.0001	0.0001	0.0001	0.0001	0.0001	0.0001	0.0001	0.0001	0.0001	0.0001	0.0001	0.0001	0.0001	0.0001	0.0001	0.0001	0.0001	0.0001	0.0001	0.0001	0.0001	0.0001	0.0001	0.0001	0.0001	0.0001	0.0001	0.0001	0.0001	0.0001	0.0001	0.0001	0.0001	0.0001	0.0001	0.0001	0.0001	0.0001	0.0001	0.0001	0.0001
hsa-miR-4429	0.0731667	0.0001	0.0001	0.106336	0.0001	0.0001	0.0001	0.0001	0.0001	0.0001	0.0001	0.0001	0.0001	0.0001	0.0001	0.0001	0.0001	0.0001	0.0001	0.0001	0.126084	0.0001	0.0001	0.0001	0.0001	0.0001	0.0001	0.0001	0.0931514	0.0001	0.0001	0.0001	0.0001	0.0001	0.0001	0.0001	0.0001	0.0001	0.0001	0.0001	0.0001	0.0001	0.0001	0.0001	0.117706	0.0001	0.0001	0.0001	0.0001
hsa-miR-4430	0.0001	0.0001	0.0001	0.0001	0.0001	0.0001	0.0001	0.0001	0.0001	0.0001	0.0001	0.0001	0.0001	0.0001	0.0001	0.0001	0.0001	0.0001	0.0001	0.0001	0.0001	0.0001	0.0001	0.0001	0.0001	0.0001	0.0001	0.0001	0.0001	0.0001	0.0001	0.0001	0.0001	0.0001	0.0001	0.0001	0.0001	0.0001	0.0001	0.0001	0.0001	0.0001	0.0001	0.0001	0.0001	0.0001	0.0001	0.0001	0.0001
hsa-miR-4431	0.0001	0.0001	0.0001	0.0001	0.0001	0.0001	0.0001	0.0001	0.0001	0.0001	0.0001	0.0001	0.0001	0.0001	0.0001	0.0001	0.0001	0.0001	0.0001	0.0001	0.0001	0.0001	0.0001	0.0001	0.0001	0.0001	0.0001	0.0001	0.0001	0.0001	0.0001	0.0001	0.0001	0.0001	0.0001	0.0001	0.0001	0.0001	0.0001	0.0001	0.0001	0.0001	0.0001	0.0001	0.0001	0.0001	0.0001	0.0001	0.0001
hsa-miR-4432	0.0001	0.0001	0.0001	0.0001	0.0001	0.0001	0.0001	0.0001	0.0001	0.0001	0.0001	0.0001	0.0001	0.0001	0.0001	0.0001	0.0001	0.0001	0.0001	0.0001	0.0001	0.0001	0.0001	0.0001	0.0001	0.0001	0.0001	0.0001	0.0001	0.0001	0.0001	0.0001	0.0001	0.0001	0.0001	0.0001	0.0001	0.0001	0.0001	0.0001	0.0001	0.0001	0.0001	0.0001	0.0001	0.0001	0.0001	0.0001	0.0001
hsa-miR-4433a-3p	0.0001	0.0774664	0.0001	0.0001	0.0001	0.0001	0.0001	0.0683326	0.118548	0.0001	0.0001	0.0001	0.0001	0.132889	0.0001	0.0001	0.0528218	0.0001	0.0879919	0.0001	0.126084	0.0001	0.0001	0.1674	0.0001	0.294436	0.0684222	0.0001	0.0931514	0.0001	0.208944	0.186596	0.134613	0.201346	0.0001	0.0001	0.0001	0.104961	0.0001	0.0591499	0.0001	0.0001	0.0001	0.0001	0.0001	0.349212	0.0869766	0.504122	0.0001
hsa-miR-4433a-5p	0.0001	0.0001	0.0001	0.0001	0.0001	0.0841293	0.0001	0.0683326	0.0001	0.119811	0.0001	0.0001	0.0841759	0.0001	0.0001	0.0001	0.0001	0.0001	0.0001	0.0001	0.0001	0.0001	0.0540694	0.0001	0.0001	0.098212	0.0001	0.0001	0.0001	0.0001	0.0001	0.0001	0.0001	0.0001	0.0001	0.0001	0.0001	0.0001	0.0001	0.0001	0.0001	0.0001	0.0001	0.0001	0.0001	0.0001	0.0001	0.0001	0.0001
hsa-miR-4433b-3p	1.5345	5.41575	3.36731	2.65599	3.57139	1.34457	1.83203	1.22829	2.9613	2.75346	1.92022	0.0991813	1.26124	1.65996	2.17215	1.94534	1.84536	1.87666	2.63686	1.24957	2.89774	0.947815	1.02552	3.68071	0.313268	2.06045	1.36654	2.54119	1.95418	0.936117	2.92391	2.3313	1.0762	2.41506	0.40208	0.240941	0.511375	0.104961	0.127795	0.354399	1.6849	0.593863	2.34959	1.22931	0.705736	2.32751	1.04262	3.69626	0.954247
hsa-miR-4433b-5p	40.6252	147.847	115.897	7.96778	73.4529	72.6014	85.0403	72.2584	84.1575	80.9248	57.6037	15.5063	8.82807	26.4915	95.2988	45.5596	8.22471	26.6473	76.9934	43.7316	53.4175	29.7741	28.388	69.2067	25.5233	97.7196	11.1366	119.344	22.7977	10.4133	55.7614	68.6308	42.4389	33.6083	16.1597	5.61972	20.3781	4.71885	4.34172	4.42884	10.6949	12.5351	34.1516	35.3838	20.1107	52.1341	43.0909	83.7517	19.6035
hsa-miR-4434	0.0001	0.0001	0.0001	0.0001	0.0001	0.0001	0.0001	0.0001	0.0001	0.0001	0.0001	0.0001	0.0001	0.0001	0.0001	0.0001	0.0001	0.0001	0.0001	0.0001	0.0001	0.0001	0.0001	0.0001	0.0001	0.0001	0.0001	0.0001	0.0001	0.0001	0.0001	0.0001	0.0001	0.0001	0.0001	0.0001	0.0001	0.0001	0.0001	0.0001	0.0001	0.0001	0.0001	0.0001	0.0001	0.0001	0.0001	0.0001	0.0001
hsa-miR-4435	0.0002	0.0002	0.0002	0.106436	0.579329	0.0002	0.0002	0.0684326	0.0002	0.0002	0.0002	0.0002	0.0002	0.265778	0.271706	0.102581	0.0002	0.0002	0.0002	0.0002	0.0002	0.0791762	0.0002	0.111734	0.0784921	0.098312	0.205167	0.0002	0.0002	0.0002	0.0002	0.0002	0.0002	0.0002	0.0002	0.0002	0.0002	0.0002	0.0002	0.0002	0.0002	0.0002	0.0002	0.0002	0.0002	0.0002	0.0002	0.0002	0.0002
hsa-miR-4436a	0.0001	0.0001	0.0001	0.0001	0.0001	0.0001	0.0001	0.0001	0.0001	0.0001	0.0001	0.0001	0.0001	0.0001	0.0001	0.0001	0.0001	0.0001	0.0001	0.0001	0.0001	0.0001	0.0001	0.0001	0.0001	0.0001	0.0001	0.0001	0.0001	0.0001	0.0001	0.0001	0.0001	0.0001	0.0001	0.0001	0.0001	0.0001	0.0001	0.0001	0.0001	0.0001	0.0001	0.0001	0.0001	0.0001	0.0001	0.0001	0.0001
hsa-miR-4436b-3p	0.0002	0.0002	0.0002	0.0002	0.0002	0.0002	0.0002	0.0002	0.0002	0.0002	0.192212	0.0002	0.0002	0.0665944	0.0002	0.0002	0.0002	0.0002	0.0002	0.0002	0.0002	0.0002	0.0541694	0.0002	0.0002	0.0002	0.0002	0.0002	0.0002	0.117202	0.0002	0.0002	0.0002	0.0002	0.0002	0.0002	0.0367197	0.0002	0.0002	0.1183	0.0002	0.0002	0.0002	0.0002	0.117806	0.0002	0.0002	0.0842036	0.0002
hsa-miR-4436b-5p	0.0002	0.0002	0.0002	0.0002	0.0002	0.0002	0.0002	0.0002	0.0594241	0.0002	0.0002	0.0002	0.0002	0.0002	0.0907021	0.0002	0.0002	0.0002	0.0002	0.0002	0.0002	0.0002	0.162108	0.0002	0.0002	0.0002	0.0002	0.0002	0.0002	0.0002	0.0002	0.0002	0.0002	0.100823	0.0002	0.0002	0.0002	0.0002	0.0002	0.0002	0.0002	0.0002	0.0002	0.0002	0.0002	0.0002	0.0002	0.0002	0.0002
hsa-miR-4437	0.0001	0.0001	0.0001	0.0001	0.0001	0.0001	0.0001	0.0001	0.0001	0.0001	0.0001	0.0001	0.0001	0.0001	0.0001	0.0001	0.0001	0.0001	0.0001	0.0001	0.0001	0.0001	0.0001	0.0001	0.0001	0.0001	0.0001	0.0001	0.0001	0.0001	0.0001	0.0001	0.0001	0.0001	0.0001	0.0001	0.0001	0.0001	0.0001	0.0001	0.0001	0.0001	0.0001	0.0001	0.0001	0.0001	0.0001	0.0001	0.0001
hsa-miR-4438	0.0001	0.0001	0.0001	0.0001	0.0001	0.0001	0.0001	0.0001	0.0001	0.0001	0.0001	0.0001	0.0001	0.0001	0.0001	0.0001	0.0001	0.0001	0.0001	0.0001	0.0001	0.0001	0.0001	0.0001	0.0001	0.0001	0.0001	0.0001	0.0001	0.0001	0.0001	0.0001	0.0001	0.0001	0.0001	0.0001	0.0001	0.0001	0.0001	0.0001	0.0001	0.0001	0.0001	0.0001	0.0001	0.0001	0.0001	0.0001	0.0001
[truncated: 1,552 more rows]
[truncated: 48 more columns]
