# Supplementary material for: Gene co-expression network for analysis of plasma exosomal miRNAs in the elderly as markers of aging and cognitive decline
Source: PeerJ. 2020 Jan 6;8:e8318. doi: 10.7717/peerj.8318 (PMC6951281; doi:10.7717/peerj.8318)
Supplement: Supplemental Information 6 [file peerj-08-8318-s006.csv]

Sample name	Gender	Age	MOCA Score
1016GH	Female	80	23
1024LC	Female	73	25
1027LG	Female	72	27
1033ET	Female	86	26
1037HMV	Female	79	23
1039AG	Female	86	23
1040NM	Female	80	25
1044IKM	Female	82	27
1045PG	Female	80	24
1046RW	Male	81	24
1107DHG	Female	80	25
1305EDP	Male	60	26
1316JXC	Female	85	29
1413JK	Female	82	28
1431JAM	Female	75	27
1433JM	Male	82	27
1434VG	Female	73	27
1435HRG	Male	79	27
1437WF	Male	73	27
1440JL	Female	73	25
1441ML	Male	75	26
1442ESW	Female	82	25
1444RES	Male	78	26
1453HB	Male	69	24
1454GTL	Male	75	26
1457RO	Male	70	27
1471PJT	Female	70	28
1472MD	Male	79	26
1489BXQ	Male	80	23
1491EXW	Female	81	27
1492WC	Male	80	23
1496JT	Female	81	27
1497FH	Female	61	27
1500TB	Male	71	24
1515AXE	Female	64	29
1516FXE	Male	71	27
1521JXW	Male	61	26
1524CXC	Male	68	25
1530LXD	Female	60	26
1534FXC	Female	74	29
1536PW	Male	80	25
1537JXM	Female	60	29
1540JAE	Female	79	29
1542SMB	Female	72	29
1543FM	Female	82	23
1544LXW	Female	70	27
1545JAX	Female	82	27
1546PC	Female	66	29
1553JDP	Male	62	29
1561MK	Female	85	24
1565RXP	Male	63	30
1573SXW	Female	79	26
1576MXP	Female	71	26
1586EXP	Female	66	30
1588FL	Female	76	28
1593VS	Female	74	24
1606JW	Male	80	24
1617BXJ	Female	72	25
1620PTB	Male	75	24
1638KK	Female	73	27
1641MXS	Male	72	28
1651JXS	Male	78	27
1659CK	Female	67	28
1663FXC	Male	70	25
1681PH	Female	75	23
1692GS	Female	68	30
1701AA	Female	64	27
1709KDC	Male	71	27
1714JXT	Male	65	27
1743CB	Male	83	24
1748OW	Male	64	26
1756EXF	Female	70	27
1776JHC	Female	89	28
1814LP	Male	75	26
1818PXR	Female	74	24
1823LXM	Female	84	25
1827BXJ	Female	79	24
1830DXE	Male	79	24
1838GB	Female	77	30
1842JXJ	Female	62	26
1846DXB	Female	77	28
1855SXB	Female	78	25
1856CXX	Male	62	24
1857JXV	Female	88	26
1865PXW	Female	73	29
1866DXS	Female	88	27
1870CFB	Male	72	23
1871WXS	Male	76	25
1873JXL	Female	70	28
1874DXA	Female	77	28
1876HXM	Male	72	23
1877PXH	Male	72	26
1878RXW	Female	76	26
1879ESK	Female	83	25
1885WB	Male	82	25
1894LS	Male	70	24
1999BM	Male	70	29
